# Supplementary material for: Genome-wide identification of conserved and novel microRNAs in one bud and two tender leaves of tea plant (Camellia sinensis) by small RNA sequencing, microarray-based hybridization and genome survey scaffold sequences
Source: BMC Plant Biol. 2017 Nov 21;17:212. doi: 10.1186/s12870-017-1169-1 (PMC5697157; doi:10.1186/s12870-017-1169-1)
Supplement: Supplementary file 1 — List of conserved csn-miRNAs identified by HTS in Camellia sinensis. (XLS 127 kb) [file 12870_2017_1169_MOESM1_ESM.xls]

## Sheet: Conserved miRNAs
Predicted conserved miRNAs detected by deep sequencing in Camellia sinensis
miRNA family	miRNA name	Reference miRNA*	Sequence (5′-3′)	Length (nt)	Reads	Type	Group**	Sequence in miRbase***	EST/genomeID	Strand	Start	End	pre-miRNA seq	pre-miRNA length	SS	CG%	dG	MFEI
156	csn-miR156a	ptc-miR156a_L+1	CTGACAGAAGAGAGTGAGCAC	21	348	5'	gp1	Diff	scaffold18693	+	8599	8683	aaaCTGACAGAAGAGAGTGAGCACacagaggctaattggtataagtctatgccattgcttttgcgtgctcacttctcttctgtca	85	....((((((((((((((((((((.(((((((....(((((((....)))))))..))))))).)))))))).))))))))))))	43.5	-52	1.4
	csn-miR156b-3p	vvi-MIR156c-p3	GCTCACTCTCTATCTGTCATC	21	1	3'	gp2a	New	scaffold400581	-	9177	9267	aggTGACAGAAGAGAGTGAGCACAcatggtcttttcttgcatgacttctccatgctcgaagctatgcgtGCTCACTCTCTATCTGTCATCc	91	.((((((((((((((((((((((.((((((...(((..(((((.......)))))..))))))))).))))))))))))).))))))))).	48.4	-54	1.2
	csn-miR156b-5p	vvi-miR156b_R+1	TGACAGAAGAGAGTGAGCACC	21	2	5'	gp2a	Diff	scaffold400581	-	9177	9267	aggTGACAGAAGAGAGTGAGCACAcatggtcttttcttgcatgacttctccatgctcgaagctatgcgtGCTCACTCTCTATCTGTCATCc	91	.((((((((((((((((((((((.((((((...(((..(((((.......)))))..))))))))).))))))))))))).))))))))).	48.4	-54	1.2
	csn-miR156c	smo-miR156c	TTGACAGAAGAAAGAGAGCAC	21	18.5	5'	gp2a	Yes	scaffold304863	-	7183	7342	tttagtatctacattggggagaggaggcattggtgatgatgTTGACAGAAGAAAGAGAGCACagatgatggaaagtgcatgaagtatgcacttctcactctttgtgctctctattcttttgtcatcaccttctgcccctcgcttcattggatatactcat	160	...(((((...((.((..(.((((.((((..(((((......(((((((((((((((((((((((.((((..(((((((((...)))))))))..)).)))))))))))))).))))))))))))))))...)))))))).)..)).))...)))))...	42.5	-77.5	1.1
	csn-miR156d	ptc-miR156a_R+1	TGACAGAAGAGAGTGAGCACA	21	165	5'	gp1	Diff	scaffold400581	-	9177	9274	gtaagagaggTGACAGAAGAGAGTGAGCACAcatggtcttttcttgcatgacttctccatgctcgaagctatgcgtgctcactctctatctgtcatcc	98	........((((((((((((((((((((((.((((((...(((..(((((.......)))))..))))))))).))))))))))))).))))))))).	48	-54	1.1
	csn-miR156e	vvi-miR156f	TTGACAGAAGATAGAGAGCAC	21	46	5'	gp1	Yes	scaffold81215	-	4253	4346	gttgTTGACAGAAGATAGAGAGCACagatgatgaaatgcacagagagtttgcatctcactcctttgtgctttctatacttctgtcatcatcctt	94	..((.(((((((((((((((((((((((.(((((.(((((.........))))).))).)).)))))))))))))).))))))))).)).....	40.4	-42.8	1.1
	csn-miR156f	ptc-MIR156f-p3	TGCTCACTTCTCTTCTGTCAGC	22	10.5	3'	gp2a	New	scaffold29070	+	1112	1204	tgtctgacagaagagagtgagcacactacaaacaattgtataaaagattataccattgtggggtgtgtgTGCTCACTTCTCTTCTGTCAGCtt	93	.(.((((((((((((((((((((((((((..(((((.((((((....)))))).)))))...))).)))))))))).))))))))))))))..	40.9	-52.6	1.4
	csn-miR156g	ptc-MIR156g-p3	GCTCTCTAGTCTTCTGTCATC	21	4	3'	gp1	New	scaffold357692	+	3431	3534	tggtgatgctgTTGACAGAAGATAGAGAGCACagatgatggtgtgcatgaagtatgcatctcactctttgtGCTCTCTAGTCTTCTGTCATCaccttcagcccc	104	.(((((......(((((((((((((((((((((((.((((..(((((((...)))))))..)).))))))))))))))).))))))))))))))).........	47.1	-50.8	1
	csn-miR156h	mdm-miR156t_L-1R+1	TGACAGAAGAGAGAGAGCACA	21	2	5'	gp1	Diff	C283373981	+	165	256	atgtTGACAGAAGAGAGAGAGCACAacccgccatcagctaaagaaaatctttacgtgttgtgggagtgtgctctttcttcttctgtcatcat	92	(((.(((((((((((((((((((((.(((((...((..(((((.....)))))..))..)))))..)))))))))))).))))))))).)))	43.5	-47.3	1.2
159	csn-miR159a	csi-miR159_R-3	TTTGGATTGAAGGGAGCT	18	281	3'	gp2b	Diff	scaffold123943	-	22983	23159	agctgctgacctatggatccctcattcctatccaatctttgtttgttttggtgtactaattggatagatttgtggCTTGCATATGTCAGGAGCTGCattaaccctaagttggatcttgtTTTGGATTGAAGGGAGCTctacatctatctctctctccccttcaccatccattcatgt	177	((((.(((((.((((....((.((...(((((((((....((............))..)))))))))...)).))....)))).))))).))))........((......))....((...((((((((((((.......................)))))))..)))))..))...	42.4	-45.5	0.6
	csn-miR159b	csi-miR159_R-1	TTTGGATTGAAGGGAGCTCT	20	11622.5	5'	gp2b	Diff	scaffold755069	-	1359	1403	cttgTTTGGATTGAAGGGAGCTCTacaccacacctctctctcagt	45	.........(((((((((((.............)))))).)))))	48.9	-7.6	0.3
160	csn-miR160a-3p	ptc-miR160b-3p	GCGTATGAGGAGCCATGCATA	21	17	3'	gp1	Yes	scaffold124629	-	10828	10922	atatatatataTGCCTGGCTCCCTGTATGCCAtttgtagagcccaccggagcatcgatggcctccgtggatgGCGTATGAGGAGCCATGCATAtt	95	........((((((.(((((((..(((((((((..(..(((.(((.((......)).))).)))..)..)))))))))..))))))).)))))).	50.5	-48.2	1
	csn-miR160a-5p	mdm-miR160a	TGCCTGGCTCCCTGTATGCCA	21	168.167	5'	gp1	Yes	scaffold124629	-	3054	3136	TGCCTGGCTCCCTGTATGCCAtttgtagagcccaccggagcatcgatggcctccgtggatgGCGTATGAGGAGCCATGCATAt	83	(((.(((((((..(((((((((..(..(((.(((.((......)).))).)))..)..)))))))))..))))))).)))...	57.8	-44.8	0.9
	csn-miR160b	ptc-MIR160g-p3_1ss6TC	TGGCACCAGAGGAGTCATGCAG	22	2	3'	gp2a	New	scaffold47519	-	6376	6470	attggtcCGCCTGGCTCCCTGGATGCCAattgagaagcaagtcaaaaatcttgactctcttcttggtTGGCACCAGAGGAGTCATGCAGacctaa	95	...((((.((.(((((((((((.(((((((..(((((..((((((.....))))))..)))))..))))))))))).))))))).)).))))...	49.5	-57	1.2
164	csn-miR164a	csi-miR164_1ss21AG	TGGAGAAGCAGGGCACGTGCG	21	29.5	5'	gp2b	Diff	scaffold130333	-	2441	2483	agaTGGAGAAGCAGGGCACGTGCGTTACTAACTCATgtccaca	43	..............((.(((((.(((...))).)))))))...	51.2	-7.6	0.3
	csn-miR164b	csi-miR164_1ss21AC	TGGAGAAGCAGGGCACGTGCC	21	27.5	5'	gp2a	Diff	scaffold203982	-	1282	1402	gatgggtgagtagctcttgtTGGAGAAGCAGGGCACGTGCAagttctcagaattctcacgtgctagtgagcaagctactctgcacgtgctccccttctccaacatgggtttctcactccta	121	...(((((((.(((((.(((((((((((..((((((((((((((....((....(((((......)))))....))))).)))))))))))..))))))))))).))))).)))))))...	52.1	-64	1
	csn-miR164c	csi-miR164_R+1	TGGAGAAGCAGGGCACGTGCAT	22	8	5'	gp2b	Diff	scaffold807888	+	2965	3121	tgagtgttgagcaagaTGGAGAAGCAGGGCACGTGCATtactaactcatgcacaaaggcatattttgaagcttagttacggctctttgatatttttctgtgtacatagcatttctgatccttctattacctcttgaTGAGTTAGTGCTTCATGTGCC	157	...........................((((((((...(((((((((((.((...(((........((((.((((.....(((.....((((......))))....)))....))))..)))).....)))..)))))))))))))...))))))))	40.8	-36.9	0.6
166	csn-miR166a-3p	gma-miR166a-3p	TCGGACCAGGCTTCATTCCCC	21	20215	3'	gp1	Yes	scaffold134671	-	838	933	gttgaggGGAATGTCGTCTGGTTCGAAAtcattcatgaaatgatattcaaagcacataccatttgaatgattTCGGACCAGGCTTCATTCCCCtca	96	..(((((((((((..((((((((((((((((((((...((((.(((.........))).))))))))))))))))))))))))..)))))))))))	41.7	-52.4	1.3
	csn-miR166a-5p	gma-miR166i-5p_R+1_1ss20GA	GGAATGTCGTCTGGTTCGAAA	21	35	5'	gp1	Diff	scaffold134671	-	838	933	gttgaggGGAATGTCGTCTGGTTCGAAAtcattcatgaaatgatattcaaagcacataccatttgaatgattTCGGACCAGGCTTCATTCCCCtca	96	..(((((((((((..((((((((((((((((((((...((((.(((.........))).))))))))))))))))))))))))..)))))))))))	41.7	-52.4	1.3
	csn-miR166b-3p	csi-miR166a_R-1_1ss4GA	TCGAACCAGGCTTCATTCCCC	21	14.5	3'	gp2a	Diff	scaffold134671	-	826	948	ctctctctcgaaaatgttgagggGAATGTCGTCTGGTTCGAAATcattcatgaaatgatattcaaagcacataccatttgaatgattTCGGACCAGGCTTCATTCCCCtcaacttgaagaaat	123	...(((.((((....(((((((((((((..((((((((((((((((((((...((((.(((.........))).))))))))))))))))))))))))..))))))))))))))))))))...	39.8	-58.9	1.2
	csn-miR166b-5p	sly-MIR166a-p5_1ss19GA	GAATGTCGTCTGGTTCGAAAT	21	20.5	5'	gp2a	New	scaffold134671	-	826	948	ctctctctcgaaaatgttgagggGAATGTCGTCTGGTTCGAAATcattcatgaaatgatattcaaagcacataccatttgaatgattTCGGACCAGGCTTCATTCCCCtcaacttgaagaaat	123	...(((.((((....(((((((((((((..((((((((((((((((((((...((((.(((.........))).))))))))))))))))))))))))..))))))))))))))))))))...	39.8	-58.9	1.2
	csn-miR166c-3p	csi-miR166c_R+1	TCGGACCAGGCTTCATTCCCT	21	65	3'	gp2a	Diff	scaffold48970	-	2356	2494	atggtggctttgaggGGAATGTTGGCTGGCTCGAGGCtttgctttgcttttcaaatacaagcaaagggatacctctgaatggaatgaattatctcatcaaaggctTCGGACCAGGCTTCATTCCCTtcaaacacacata	139	...(((..(((((((((((((..((((((..(((((((((..(((((((.........)))))))((((((..((..........))..))))))....)))))))))..))).))).)))))))))))))..)))...	44.6	-55.8	0.9
	csn-miR166c-5p	csi-miR166e-5p_R+1	GGAATGTTGTCTGGCTCGAGGT	22	7	5'	gp2a	Diff	scaffold48970	-	2356	2494	atggtggctttgaggGGAATGTTGGCTGGCTCGAGGCtttgctttgcttttcaaatacaagcaaagggatacctctgaatggaatgaattatctcatcaaaggctTCGGACCAGGCTTCATTCCCTtcaaacacacata	139	...(((..(((((((((((((..((((((..(((((((((..(((((((.........)))))))((((((..((..........))..))))))....)))))))))..))).))).)))))))))))))..)))...	44.6	-55.8	0.9
	csn-miR166d	csi-miR166e-5p_1ss1GA	AGAATGTTGTCTGGCTCGAGG	21	3.5	5'	gp2b	Diff	scaffold350966	+	2040	2200	ataggaggcttctgctttgaggAGAATGTTGTCTGGCTCGAGGccaccaaaactgatgatcacccaatctctgtctctctctctctatatagatccatatgagatcatttgttagtgatctcggaccaggcttcattccccccaaatccgatcactccatt	161	...((((...((...((((.((.(((((..((((((..((((..(((...(((..((((((........(((((..............))))).........))))))..))).)))..))))..))))))..))))).)).))))...))...))))...	46	-50.9	0.7
	csn-miR166e	csi-miR166e-5p_2ss11CT21GA	GGAATGTTGTTTGGCTCGAGA	21	125	5'	gp2b	Diff	scaffold351152	+	2165	2313	acaggaagtttctgctttgaggGGAATGTTGTTTGGCTCGAGAtcaccaacttgatgatcatccaaattcagtttcatttcatatgcatatgatcatctagctaatatCCTCGGACCAGGCTTCATTCCCCtcaatcaaagcttccatt	149	...((((((((.((..((((((((((((..(..(((..((((........((.(((((((((...........................))))))))).))........))))..)))..)..)))))))))))).))))))))))...	40.9	-56.3	0.9
	csn-miR166f	csi-MIR166a-p5	TTTGAGGGGAATGTTGTCTGG	21	7.5	5'	gp2b	New	scaffold24392	-	5145	5281	TTTGAGGGGAATGTTGTCTGGctcgaggaccctttcttgatcagtatctattgcagatctgaggtattcatagatctgtatacatttatacaagagaaagagatagtgttGTCGGACCAGGCTTCATTCCCcccaat	137	.(((.((((((((..((((((..(((..((.((.((((..((.((((..((((((((((((.........))))))))))...))..))))..))....)))).)).))..)))..))))))..)))))))).))).	42.3	-52.2	0.9
	csn-miR166g	ptc-MIR166g-p5_1ss19AC	GGAATGCTGTCTGGTTCGCGAC	22	12	5'	gp1	New	scaffold188011	-	4169	4264	cacagttgaggGGAGTGCTGTCTGGTTCGAGACtatccatttgaagtgcaaaccatcgtctgaatgatcTCGGACCAGGCTTCATTCCCCccaact	96	...(((((.((((((((..(((((((((((((..((.((..(((.((....))..)))..)).))..)))))))))))))..)))))))).)))))	51	-47.3	1
	csn-miR166h-3p	csi-miR166c_R+1_1ss20CT	TCGGACCAGGCTTCATTCCTC	21	2164	3'	gp2a	Diff	scaffold410284	+	2754	2881	cgtatgggagtgtttgaggGGAATGTTGGCTGGCTCGATGtcttcacaagaattgtcagacaaaaggattcgatcaataagtgaagataTCGGACCAGGCTTCATTCCTCtcaaaacaagtccatcat	128	...(((((..(((((((((((((((..((((((..((((((((((((....((((...((.........))...))))..))))))))))))..))).))).))))))))))))).))..)))))...	43.8	-55.5	1
	csn-miR166h-5p	osa-miR166h-5p_1ss20GT	GGAATGTTGGCTGGCTCGATG	21	7	5'	gp2a	Diff	scaffold410284	+	2754	2881	cgtatgggagtgtttgaggGGAATGTTGGCTGGCTCGATGtcttcacaagaattgtcagacaaaaggattcgatcaataagtgaagataTCGGACCAGGCTTCATTCCTCtcaaaacaagtccatcat	128	...(((((..(((((((((((((((..((((((..((((((((((((....((((...((.........))...))))..))))))))))))..))).))).))))))))))))).))..)))))...	43.8	-55.5	1
	csn-miR166i	vvi-miR166a_L+2_1ss21CT	TCTCGGACCAGGCTTCATTCT	21	2257	3'	gp2a	Diff	scaffold550208	+	2701	2807	aggggtgtctggAATGAAGTCTGATCCAAGATCgatcctttgatgttattgtaattgatgaattatcatggatggaTCTCGGACCAGGCTTCATTCTtcacaccaaa	107	...(((((..(((((((((((((.(((.(((((.((((..((((((((((......)))))..))))).)))).))))).))).)))))))))))))..)))))...	41.1	-51.9	1.2
	csn-miR166j	csi-miR166a_R-1_1ss17TC	TCGGACCAGGCTTCATCCCCC	21	12.5	3'	gp2b	Diff	scaffold709885	-	764	909	gGGAATGTTGTCTGGCTCGAGGAccctttcttgatccatttctatcacagatccgtatatctatagatctgtatgtatttatacatatatgaaagattgtttgatcatgtgttagtgttgTCGGACCAGGCTTCATTCCCCccaat	146	(((((((..((((((..(((..((.((....(((((....(((.(((((((((..((....))..))))))((((((....))))))..))).)))......)))))......)).))..)))..))))))..)))))))......	39.7	-47.5	0.8
	csn-miR166k	csi-miR166a_R-1_1ss1TG	GCGGACCAGGCTTCATTCCCC	21	1	3'	gp2a	Diff	scaffold816799	-	1606	1687	taagagttgaggggaatgctgtctggttcgcgaccattcatctgaaggatcTCGGACCAGGCTTCATTCCCCccaactcgag	82	...((((((.((((((((..((((((((((.((((.(((....))))).)).))))))))))..)))))))).))))))...	53.7	-48	1.1
	csn-miR166l	osa-miR166g-5p_2ss5GA8GT	AATGAAGTCTGATCCAAGATC	21	79.5	5'	gp2a	Diff	scaffold550208	+	2701	2807	aggggtgtctggAATGAAGTCTGATCCAAGATCgatcctttgatgttattgtaattgatgaattatcatggatggaTCTCGGACCAGGCTTCATTCTtcacaccaaa	107	...(((((..(((((((((((((.(((.(((((.((((..((((((((((......)))))..))))).)))).))))).))).)))))))))))))..)))))...	41.1	-51.9	1.2
167	csn-miR167a-3p	mtr-miR167b-3p_L+1_1ss10TG	AGATCATGTGGGAGCTTCACC	21	18	3'	gp2a	Diff	scaffold43109	-	4142	4259	tagtcatgtaccagtagcagtTGAAGCTGCCAGCATGATCTAAacttcccatttctctctctctcaaaggaaggatcAGATCATGTGGTAGCTTCACCtgttgatgggatcatgagaa	118	...(((((..(((..(((((.(((((((((((.((((((((...(((((...................)))))....))))))))))))))))))).)))))..)))...)))))...	44.1	-51.1	1
	csn-miR167a-5p	mdm-miR167b_R+1	TGAAGCTGCCAGCATGATCTAC	22	1	5'	gp2a	Diff	scaffold43109	-	4142	4259	tagtcatgtaccagtagcagtTGAAGCTGCCAGCATGATCTAAacttcccatttctctctctctcaaaggaaggatcAGATCATGTGGTAGCTTCACCtgttgatgggatcatgagaa	118	...(((((..(((..(((((.(((((((((((.((((((((...(((((...................)))))....))))))))))))))))))).)))))..)))...)))))...	44.1	-51.1	1
	csn-miR167b-3p	ptc-MIR167d-p3_1ss10AG	CATGCTCTGGCAGCCTCACTCCT	23	8	3'	gp2a	New	76159_gi|319869237	+	57	194	agtctggaggggaataagTGAAGCTGCCAGCATGATCTAGccttggttagtcttagagaggnagtatgagggagaagagaggagaaactaaccctagctaggtCATGCTCTGGCAGCCTCACTCCTtccctttgggga	138	..((..(((((((...(((((.(((((((((((((((((((...((((((((((...........................))))..))))))...)))))))))))))..)))))).)))))..)))))))..))..	50.7	-61.5	0.9
	csn-miR167b-5p	ptc-miR167a_R+1	TGAAGCTGCCAGCATGATCTAG	22	639.5	5'	gp2a	Diff	76159_gi|319869237	+	57	194	agtctggaggggaataagTGAAGCTGCCAGCATGATCTAGccttggttagtcttagagaggnagtatgagggagaagagaggagaaactaaccctagctaggtCATGCTCTGGCAGCCTCACTCCTtccctttgggga	138	..((..(((((((...(((((.(((((((((((((((((((...((((((((((...........................))))..))))))...)))))))))))))..)))))).)))))..)))))))..))..	50.7	-61.5	0.9
	csn-miR167c	osa-miR167c-3p_2ss10GC11CT	GGTCATGCTCTGGCAGCCTCACT	23	27	3'	gp2a	Diff	scaffold448094	+	1336	1472	gaggggaataagtGAAGCTGCCAGCATGATCTAGCCTtggttagtcttagagagggaaagagtataagtatgagggagaagagaggagaaactaaccctagctaGGTCATGCTCTGGCAGCCTCACTccttcccttt	137	((((((((..(((((.(((((((((((((((((((...((((((((((.............(((....)))..............))))..))))))...)))))))))))))..)))))).)))))..))))))))	48.2	-59.8	0.9
	csn-miR167d-3p	nta-MIR167d-p3_1ss9AG	ATTAGATCGTGTGGTAGCTTCACC	24	1.5	3'	gp2a	New	scaffold114231	-	2066	2176	ttatcgtgcaccactttcagtTGAAGCTGCCAGCATGATCTAAacatacctcctttgttgaggacagATTAGATCGTGTGGTAGCTTCACCtgttgttggtgtcacgaaaa	111	...((((((((((....(((.(((((((((((.((((((((((.....((((.......)))).....))))))))))))))))))))).)))....))))).)))))...	44.1	-54.4	1.1
	csn-miR167d-5p	ptc-miR167a_R+1	TGAAGCTGCCAGCATGATCTAT	22	639.5	5'	gp2a	Diff	scaffold114231	-	2066	2176	ttatcgtgcaccactttcagtTGAAGCTGCCAGCATGATCTAAacatacctcctttgttgaggacagATTAGATCGTGTGGTAGCTTCACCtgttgttggtgtcacgaaaa	111	...((((((((((....(((.(((((((((((.((((((((((.....((((.......)))).....))))))))))))))))))))).)))....))))).)))))...	44.1	-54.4	1.1
	csn-miR167e-3p	tcc-MIR167c-p3_1ss14TC	GATCATATGGCAGCTTCACC	20	2	3'	gp2a	New	scaffold232511	+	3955	4037	acagatagtTGAAGCTGCCAGCATGATCTGAgctttccttatcataggaaaaaataGATCATATGGCAGCTTCACCcgtcaat	83	...(((...(((((((((((..((((((((...((((((......))))))...)))))))).)))))))))))...)))...	41	-37.7	1.1
	csn-miR167e-5p	csi-miR167a_R+1	TGAAGCTGCCAGCATGATCTGA	22	261	5'	gp2a	Diff	scaffold232511	+	3955	4037	acagatagtTGAAGCTGCCAGCATGATCTGAgctttccttatcataggaaaaaataGATCATATGGCAGCTTCACCcgtcaat	83	...(((...(((((((((((..((((((((...((((((......))))))...)))))))).)))))))))))...)))...	41	-37.7	1.1
	csn-miR167f	nta-MIR167d-p3	ATTAGATCATGTGGTAGCTTCACC	24	3	3'	gp2a	New	scaffold109572	+	1124	1232	ttatcgtgcaccaccatcagttgaagctgccagcatgatctaaatcccttctttgctgaggatagATTAGATCATGTGGTAGCTTCACCcgttgttggtcccacgaaaa	109	...(((((.((((.((.....(((((((((((.((((((((((.((..(((((....)))))..))))))))))))))))))))))).....)).))))..)))))...	45.9	-46.8	0.9
	csn-miR167g	ptc-miR167f-3p_2ss12CT15TC	AGATCATGTGGTAGCTTCACC	21	37	3'	gp1	Diff	scaffold114231	-	2068	2172	cgtgcaccactttcagtTGAAGCTGCCAGCATGATCTAaacatacctcctttgttgaggacagattAGATCGTGTGGTAGCTTCACCtgttgttggtgtcacgaa	105	(((((((((....(((.(((((((((((.((((((((((.....((((.......)))).....))))))))))))))))))))).)))....))))).))))..	46.7	-52.8	1.1
	csn-miR167h	ptc-miR167a	TGAAGCTGCCAGCATGATCTA	21	189.5	5'	gp1	Yes	scaffold43109	-	4154	4245	tagcagtTGAAGCTGCCAGCATGATCTAaacttcccatttctctctctctcaaaggaaggatcagatcatgtggtagcttcacctgttgatg	92	((((((.(((((((((((.((((((((...(((((...................)))))....))))))))))))))))))).))))))...	44.6	-41.3	1
	csn-miR167i	ptc-MIR167d-p3	GGTCATGCTCTGACAGCCTCACT	23	5	3'	gp2a	New	scaffold27742	-	4791	4918	tgcaggggaacaagTGAAGCTGCCAGCATGATCTAgccttggttagagggataatgtggagagagaggtgagggagaagtctaaccctagctaGGTCATGCTCTGACAGCCTCACTccttcccctatg	128	...(((((((..(((((.((((.((((((((((((((...(((((((................................)))))))...)))))))))))))..).)))).)))))..)))))))...	52.3	-52.831	0.8
	csn-miR167j	csi-miR167a_1ss21GC	TGAAGCTGCCAGCATGATCTC	21	8.5	5'	gp2a	Diff	scaffold27742	-	4791	4918	tgcaggggaacaagTGAAGCTGCCAGCATGATCTAgccttggttagagggataatgtggagagagaggtgagggagaagtctaaccctagctaGGTCATGCTCTGACAGCCTCACTccttcccctatg	128	...(((((((..(((((.((((.((((((((((((((...(((((((................................)))))))...)))))))))))))..).)))).)))))..)))))))...	52.3	-52.831	0.8
168	csn-miR168a-3p	ptc-miR168a-3p_R+1	CCCGCCTTGCATCAACTGAATT	22	307.5	3'	gp2b	Diff	scaffold409968	-	1945	1996	ttattgcggcggtctctaatTCGCTTGGTGCAGGTCGGGAActgcttcgccgnnnnnnnnnnnnnnnnnnnnnnnnnnnnnnnnnnnnnnnnnnnnnCCCGCCTTGCATCAACTGAATCggagaccgcggtgaatg	136	...(..(.((((((((..((((..((((((((((.((((..........................................................)))).))))))))))..))))..)))))))).)..)...	39	-44.189	0.8
	csn-miR168a-5p	crt-miR168	TCGCTTGGTGCAGGTCGGGAA	21	8553.5	5'	gp2b	Yes	scaffold409968	-	1945	1996	ttattgcggcggtctctaatTCGCTTGGTGCAGGTCGGGAActgcttcgccgnnnnnnnnnnnnnnnnnnnnnnnnnnnnnnnnnnnnnnnnnnnnnCCCGCCTTGCATCAACTGAATCggagaccgcggtgaatg	136	...(..(.((((((((..((((..((((((((((.((((..........................................................)))).))))))))))..))))..)))))))).)..)...	39	-44.189	0.8
	csn-miR168b	crt-MIR168-p5	TCGCTTGGTGCAGGTCGGGA	20	90.5	5'	gp2b	New	scaffold632044	+	1470	1724	ctctctcagatatggttctctctccttcgcattacaacatgcaaacattagatctctttctctttctctctcattctctgtgtgtatgtatatgtgatgttacgacggactctaatTCGCTTGGTGCAGGTCGGGAntgatgttacggcggactctaattcgctcggtgcaggtcaggaactacttcgctggtggcggcaattgattctgattgattcgggggcgaatcgggtcctgccttgcatcaactgaatc	255	.....((((.....(((.((((.(((..(((((((((((((((.(((..(((......................))).))).)))))))...))))))))..(((((((......)))).)))....)))..))))..))).....((((((......)))))).((((((((.(((((.((..((((((..(((...(((((......)))))..)))..))))))..)).))))).))))))))..))))...	47.5	-70.3	0.6
	csn-miR168c-3p	ptc-miR168a-3p_1ss17TC	CCCGCCTTGCATCAACCGAAT	21	7	3'	gp2a	Diff	scaffold91804	-	63	155	ctaatTCGCTTGGTGCAGGTCGGAAActacttcgccattgattctgattgattcgggggcgaatcgggtCCCGCCTTGCATCAACCGAATcga	93	...(((((.((((((((((.(((...((..((((((..(((.((.....)).)))..))))))..))...))).)))))))))).)))))...	52.7	-38.5	0.8
	csn-miR168c-5p	crt-miR168_1ss19GC	TCGCTTGGTGCAGGTCGGCAA	21	4	5'	gp2a	Diff	scaffold91804	-	63	155	ctaatTCGCTTGGTGCAGGTCGGAAActacttcgccattgattctgattgattcgggggcgaatcgggtCCCGCCTTGCATCAACCGAATcga	93	...(((((.((((((((((.(((...((..((((((..(((.((.....)).)))..))))))..))...))).)))))))))).)))))...	52.7	-38.5	0.8
169	csn-miR169a-3p	vvi-MIR169g-p3_1ss1GT	TCCGGCAAGTTGTCTTTGGCTAC	23	3.5	3'	gp2a	New	scaffold382690	+	1770	1915	aagagggtcttacttgaagaggtagagagtttgatgcagCCAAGGATGACTTGCCGGCCCaacagcaccagtgtgggagatgggtacttTCCGGCAAGTTGTCTTTGGCTACatgagtctctctttctctcaagtaagaccttaat	146	...((((((((((((((.(((..((((((..(.(((.(((((((((..(((((((((((((......((.....))....))))......)))))))))..))))))))).))).)..))))))..)))))))))))))))))...	47.9	-79.6	1.1
	csn-miR169a-5p	vvi-MIR169e-p5_1ss17TG	CCAAGGATGACTTGCCGGCCC	21	3.5	5'	gp2a	New	scaffold382690	+	1770	1915	aagagggtcttacttgaagaggtagagagtttgatgcagCCAAGGATGACTTGCCGGCCCaacagcaccagtgtgggagatgggtacttTCCGGCAAGTTGTCTTTGGCTACatgagtctctctttctctcaagtaagaccttaat	146	...((((((((((((((.(((..((((((..(.(((.(((((((((..(((((((((((((......((.....))....))))......)))))))))..))))))))).))).)..))))))..)))))))))))))))))...	47.9	-79.6	1.1
	csn-miR169b	ptc-miR169r_R-1_1ss13AG	TAGCCAAGGATGGCTTGCCT	20	8	5'	gp2a	Diff	scaffold148903	-	3554	3736	gaggaagagaggccttacatgaagggcagagtgtagagtttggTAGCCAAGGATGGCTTGCCTaattccacacaagggttgagagattggatcattttgtattacttagcccttgtttggttctcaggcagtcatcctggctaacttgattggctcttctctttcatgttaggccttctcttc	183	...((((((((((((.((((((((((.(((((...((((....(((((.((((((((.(((((....(((.((((((((((((..(((..(....)..).))..)))))))))))).))).....)))))))))))))))))))))).....))))).).))))))))).)))))).))))))	45.9	-89.5	1.1
	csn-miR169c	ptc-MIR169v-p5_1ss15CG	AAGGATGACTTGCCGACTCCA	21	1	5'	gp2a	New	scaffold70752	+	974	1133	ggtttagaaagtggagtgcagccAAGGATGACTTGCCGACTCCAtgtttatagcttattccttcgaatggggtttaggattatggttgtggtccctctggtctggtatggagatgaagttGGCAAGTTGTCTTTGGCTACAtgcttctttctgctccaca	160	((..(((((((..(..((.(((((((((..(((((((((((.(((.(..(((.(..((((....))))..).....(((..((....))..)))...........)))..).))).)))))))))))..))))))))).))..)..)))))))..))...	46.2	-65.7	0.9
	csn-miR169d-3p	vvi-MIR169g-p3	GGCAAGTTGTCTTTGGCTACA	21	10	3'	gp2a	New	76159_gi|319831552	+	17	163	aagagggtcttacttgaagaggtagagagtttgatgCAGCCAAGGATGACTTGCCGGcccaacagcaccagtgtgggagatgggtactttccGGCAAGTTGTCTTTGGCTACAtgagtctctctttctctcaagtaagaccttaat	146	...((((((((((((((.(((..((((((..(.(((.(((((((((..(((((((((((((......((.....))....))))......)))))))))..))))))))).))).)..))))))..)))))))))))))))))...	47.9	-79.6	1.1
	csn-miR169d-5p	ptc-miR169d	CAGCCAAGGATGACTTGCCGG	21	6.5	5'	gp2a	Yes	76159_gi|319831552	+	17	163	aagagggtcttacttgaagaggtagagagtttgatgCAGCCAAGGATGACTTGCCGGcccaacagcaccagtgtgggagatgggtactttccGGCAAGTTGTCTTTGGCTACAtgagtctctctttctctcaagtaagaccttaat	146	...((((((((((((((.(((..((((((..(.(((.(((((((((..(((((((((((((......((.....))....))))......)))))))))..))))))))).))).)..))))))..)))))))))))))))))...	47.9	-79.6	1.1
171	csn-miR171a	gma-miR171j-5p	TATTGGCCTGGTTCACTCAGA	21	18.5	5'	gp2a	Yes	scaffold37740	-	2183	2322	tatatgaaatggtaactctgaTATTGGCCTGGTTCACTCAGAcaaaaacacacttatccaaaaaaatatatatccatacttgatgtggtgagagttttgatttgattgagccgtgccaatatctcagtttctttcattac	140	...((((((.((.((((..(((((((((..((((((.(((((..(((((...((((((((...((.(((......))).))..)).)))))).)))))..))))).))))))..)))))))))..))))))))))))...	34.3	-42.3	0.9
	csn-miR171b	mdm-miR171a_R-1	TTGAGCCGCGTCAATATCTC	20	3.5	3'	gp2a	Diff	scaffold543588	+	1020	1140	ggaaggtgtttgatatgcagtgaagatattgacgtgtttcaatctaaaaacatggttagatcgagtcttattagccatgtaattcgaTTGAGCCGCGTCAATATCTCactttgcgcctctt	121	((.((((((.........((((.(((((((((((((..((((((.((..((((((((((...........))))))))))..)).))))))..)))))))))))))))))..)))))))).	39.7	-47.1	1
	csn-miR171c	ptc-miR171a-3p_R-1_1ss19AG	TTGAGCCGTGCCAATATCGC	20	1	3'	gp2a	Diff	scaffold784589	-	314	405	tatTACGGAATATTGGTGCGGTTCAATttgaaactagtcctctaaatatagagatctattttttaaTTGAGCCGTGCCAATATCGCgtaact	92	..(((((..(((((((..((((((((((..(((.(((..(((((....)))))..))).)))..))))))))))..)))))))..)))))..	34.8	-41.5	1.3
	csn-miR171d	ptc-MIR171d-p3	TTGAGCCGCGCCAATATCACT	21	26.5	3'	gp1	New	scaffold232257	-	204	300	aaaagaaagCGATGTTGGTGAGGTTCAATCcgaagacggatttacgcttgtggttgtaaatgaggatctcagaTTGAGCCGCGCCAATATCACTttt	97	....(((((.((((((((((.(((((((((.((.((...((((((((.....).))))))).....)))).))))))))).)))))))))).)))))	43.3	-37.6	0.9
	csn-miR171e	vvi-MIR171h-p3_1ss18CA	TTGAGCCGCGCCAATATACCG	21	1	3'	gp2a	New	scaffold392386	-	2607	2724	aaagtggagtaatgtctcgGGATATTGGTACGGTTCAACCTGAccacaatatcgattaatggtttgactttgtggtttgaTTGAGCCGCGCCAATATACCGagtatgtattccatgtt	118	...((((((((....(((((.(((((((..((((((((...((((((((..((((........))))..))))))))...))))))))..))))))).)))))....))))))))...	41.5	-57.1	1.2
	csn-miR171f	mdm-MIR171f-p3	TGATTGAGCCGTGCCAATATC	21	86	3'	gp1	New	scaffold297517	+	3513	3604	acgggatattggtccggttcaatatgaaagagagtgttcaaaatattgggctctgcttttTGATTGAGCCGTGCCAATATCacgtggcactg	92	(((.((((((((..(((((((((..((((((((((..((((....))))))))).)))))..)))))))))..)))))))).))).......	44.6	-39.4	1
	csn-miR171g	mdm-miR171a_1ss21CT	TTGAGCCGCGTCAATATCTCT	21	598	3'	gp2a	Diff	scaffold781327	-	1241	1330	agtagaggtattcacgtgtctcaatctaaaaacatggttagatgaatcaatagccatgtaatttgaTTGAGCCGCGTCAATATCTCTttt	90	...(((((((((.(((((.(((((((.....(((((((((..........))))))))).....))))))).))))).)))))))))...	35.6	-37.5	1.2
172	csn-miR172a-3p	csi-miR172a-3p_R+1	AGAATCTTGATGATGCTGCAT	21	345	3'	gp2a	Diff	scaffold348405	+	4426	4554	aagagtcattgttttcaggtGCGGCATCATTAAGATTCACAtgcaaatgtgttgatgatatatagtatcgtcagctgaactttgaaggtgAGAATCTTGATGATGCTGCATctggaattgatgactatg	129	...(((((((..((((((((((((((((((((((((((((...((((.(((((((((((((...)))))))))))...))))))...))))..))))))))))))))))))))))))..)))))))...	38	-64.9	1.3
	csn-miR172a-5p	ptc-MIR172d-p5_1ss11CT	GCGGCATCATTAAGATTCACA	21	33.5	5'	gp2a	New	scaffold348405	+	4426	4554	aagagtcattgttttcaggtGCGGCATCATTAAGATTCACAtgcaaatgtgttgatgatatatagtatcgtcagctgaactttgaaggtgAGAATCTTGATGATGCTGCATctggaattgatgactatg	129	...(((((((..((((((((((((((((((((((((((((...((((.(((((((((((((...)))))))))))...))))))...))))..))))))))))))))))))))))))..)))))))...	38	-64.9	1.3
	csn-miR172b	ptc-MIR172d-p5	TGCGGCATCATCAAGATTCAC	21	29.5	5'	gp2a	New	scaffold161588	-	7493	7606	tcattgtttgcagaTGCGGCATCATCAAGATTCACatgcaaatgaacagcagatttatactctgccgaatttgaaagatgAGAATCTTGATGATGCTGCATCagcaatcaacga	114	((.(((.((((.(((((((((((((((((((((.(((.(((((.....(((((.......)))))...)))))....))).))))))))))))))))))))).)))).))).))	39.5	-52.4	1.2
	csn-miR172c	ptc-miR172b-5p_2ss2GT21AT	GTAGCATCATCAAGATTCACT	21	2.5	5'	gp2a	Diff	scaffold412884	-	5119	5266	cgtttgctggtGTAGCATCATCAAGATTCACAttcaaatgcacggtggtcgttagtggtgtgatatgatattgtaatcaatctctctctctctctctctctgcaagagctttttgaagatgAGAATCTTGATGATGCTGCATCggcaa	148	...((((((((((((((((((((((((((.((((((((.((...(..(.....((.((...((...((.((((....)))).))..))..)).))....)..)....))..)))))..))).))))))))))))))))))))))))))	41.9	-55.7	0.9
	csn-miR172d	ptc-MIR172d-p3_1ss9TC	TGGGAATCCTGATGATGCTGC	21	6	3'	gp2a	New	scaffold822490	+	1844	2001	accaatcaatttttggggatgcagtatcgtcacgatccccaaacttttgatggggtatcattttggtgtagtcatggaaggtcccttgctctacccaaaaaactcctttgattattTGGGAATCCTGATGATGCTGCttcagcgaatagttgatttcc	158	...((((((((((((..((.((((((((((((.(((.((((((...(..(.(((((....((((((.((((.((.((......)).))..)))))))))).))))).)..)...)))))).))).)))))))))))).))..)))).))))))))...	42.4	-61	0.9
	csn-miR172e	ptc-miR172b-5p_1ss2GT	GTAGCATCATCAAGATTCACA	21	17	5'	gp2a	Diff	scaffold391117	+	1038	1182	gacagtcgttgtttgcgggtGTAGCATCATCAAGATTCACAtgcaaatccacgcggcggtgatgtaatttctctctctttctctttgccagaggtttttgaaggtgAGAATCTTGATGATGCTGCATcggcaataaacgactacc	145	...(((((((..((((.((((((((((((((((((.((((.(((...........))))))).........((((.(((((.....(((...)))....))))).)))).)))))))))))))))))).))))..)))))))...	45.5	-62.4	0.9
319	csn-miR319a	gma-miR319a_R+1	TTGGACTGAAGGGAGCTCCCT	21	682.833	3'	gp1	Diff	scaffold145024	-	3686	3856	aagagagctttcttcagtccactcataggaggttgtacgatttaattagctgccgactcattcatccaaatactgagttgatcgatgtaaatactcagtaaatgagtgaatgatgcgggagacaaattgaatcttaagcttcctgtacTTGGACTGAAGGGAGCTCCCTtt	171	(((.(((((..((((((((((...((((((((((....(((((((((..((.(((..(((((((..((..((((((((..............))))))))..))..)))))))..))).))...)))))))))...))))))))))...))))))))))..))))).))).	40.9	-80	1.1
	csn-miR319b	ptc-miR319e_L+1R-1	ATTGGACTGAAGGGAGCTCC	20	715	5'	gp2b	Diff	scaffold353808	+	685	862	tgcatgacgtgggagcaactccttccgtctacttcgcccgcatATTGGACTGAAGGGAGCTCCcggtttcaaacaaggttctttgttttgcaataagatgagcaactccaacaaactcttcaactgaggcctgctaggtaaaatatttaatcatttttattttttacaactccctaaa	178	.((.......((((((...((((((.(((((..............))))).)))))).))))))((..(((...((((((..(((..((((..........))))...)))..))).)))....)))..)).))...((((((.((..((....))..)).))))))...........	41.6	-38.8	0.5
	csn-miR319c	mdm-MIR319c-p3	TTGGACTGAAGGGAGCTCC	19	29.8333	3'	gp1	New	scaffold519136	+	2969	3143	aggagctctcttcggtccagttcgaggcggtttgaaggctgataactcagctgctgactcgttggttcaagaactcatcaaatcataatagagaaaagagtgatatgtttttgatccatcgatgcaggagcttagttcagttattgctgtcacgccTTGGACTGAAGGGAGCTCC	175	.(((((((((((((((((((..((.((((((..((..(((((..(((.((((.(((..(((.(((.((((((((..((((..((.............)).))))..)))))))).))).)))..))).)))).))))))))..)))))))).))..)))))))))))))))))))	46.3	-82.1	1
390	csn-miR390a-3p	ptc-miR390d-3p_2ss5AG20TC	CGCTGTCCATCCTGAGTTTCA	21	5	3'	gp2a	Diff	scaffold293933	-	402	536	acaagtaaagaagattctgtaAAGCTCAGGAGGGATAGCGCCAtggttgatggaaggttttatttttctttatattcttcatcctcctctctttagCGCTGTCCATCCTGAGTTTCAtggcttcttcatactatc	135	...((((..(((((..(..(.((((((((((.(((((((((...((..((((((..((..((........)).))..))))))..))........))))))))).)))))))))).)..)..))))).))))...	40	-50.8	0.9
	csn-miR390a-5p	csi-miR390_R+1	AAGCTCAGGAGGGATAGCGCCT	22	3.5	5'	gp2a	Diff	scaffold293933	-	402	536	acaagtaaagaagattctgtaAAGCTCAGGAGGGATAGCGCCAtggttgatggaaggttttatttttctttatattcttcatcctcctctctttagCGCTGTCCATCCTGAGTTTCAtggcttcttcatactatc	135	...((((..(((((..(..(.((((((((((.(((((((((...((..((((((..((..((........)).))..))))))..))........))))))))).)))))))))).)..)..))))).))))...	40	-50.8	0.9
	csn-miR390b-3p	mdm-MIR390b-p3_1ss12CT	ATAGCGCTATCTATCCTGAGT	21	10.5	3'	gp2a	New	scaffold535483	-	1377	1499	aaaagtacagaagaatctataAAGCTCAGGAGGGATAGCGCCatggaatggtgatgatttttttcatcctctctATAGCGCTATCTATCCTGAGTttcatggctttttcatgcttgtgctcct	123	...((((((((((((.((((.((((((((((..((((((((.(((((..((.(((((......))))))).))))).))))))))..)))))))))).)))).)))))).....))))))...	40.7	-54.8	1.1
	csn-miR390b-5p	csi-miR390_1ss4CA	AAGATCAGGAGGGATAGCGCC	21	1	5'	gp2a	Diff	scaffold535483	-	1377	1499	aaaagtacagaagaatctataAAGCTCAGGAGGGATAGCGCCatggaatggtgatgatttttttcatcctctctATAGCGCTATCTATCCTGAGTttcatggctttttcatgcttgtgctcct	123	...((((((((((((.((((.((((((((((..((((((((.(((((..((.(((((......))))))).))))).))))))))..)))))))))).)))).)))))).....))))))...	40.7	-54.8	1.1
	csn-miR390c-3p	ptc-miR390d-3p_2ss8CT20TC	CGCTATCTATCCTGAGTTTCA	21	33.5	3'	gp2a	Diff	scaffold270990	+	1417	1592	tatatcagaaaacatacagtatgggaggatctgtgAAGCTCAGGAGGGATAGCGCCatggacaatgactatgattgttgttctaaggctttgtttggttgtgttttaatttttatgtcaatcactactggCGCTATCTATCCTGAGTTTCAcgggttcttcttactatctctggtc	176	...((((((........((((.(((((((((((((((((((((((..(((((((((((((....((((.((((..((((...((..(((......)))..))...))))..))))))))....))).))))))))))..)))))))))))))))))))))))))))...)))))).	40.3	-74.4	1
	csn-miR390c-5p	csi-miR390	AAGCTCAGGAGGGATAGCGCC	21	280	5'	gp2a	Yes	scaffold270990	+	1417	1592	tatatcagaaaacatacagtatgggaggatctgtgAAGCTCAGGAGGGATAGCGCCatggacaatgactatgattgttgttctaaggctttgtttggttgtgttttaatttttatgtcaatcactactggCGCTATCTATCCTGAGTTTCAcgggttcttcttactatctctggtc	176	...((((((........((((.(((((((((((((((((((((((..(((((((((((((....((((.((((..((((...((..(((......)))..))...))))..))))))))....))).))))))))))..)))))))))))))))))))))))))))...)))))).	40.3	-74.4	1
393	csn-miR393a	ptc-miR393a-3p	ATCATGCTATCCCTTTGGATT	21	3.5	3'	gp2a	Yes	scaffold444949	-	2399	2540	aactgaaggaggcaTCCAAAGGGATCGCATTGATCccaactctcttttttcataaactttattcttttttttctaagctttgtatataaatatacacagatgaatttggATCATGCTATCCCTTTGGATTtctccttcacta	142	...((((((((..((((((((((((.((((.(((((.((.(((((..................(((........)))...((((((....)))))).))).)).)).))))))))).))))))))))))..))))))))...	33.8	-50.9	1.1
	csn-miR393b	csi-miR393_L-1	TCCAAAGGGATCGCATTGATC	21	6.5	5'	gp2a	Diff	scaffold102860	-	1486	1589	tgcaggtggagaacTCCAAAGGGATCGCATTGATCcaacgtttgattgatcgcatggttttgttgattggataaATGCGATCCCTTGGGAATtttccatctata	104	...((((((((((.(((.(((((((((((((.((((((...(..((.((((....))))..))..))))))).))))))))))))).))).))))))))))...	42.3	-49.4	1.1
394	csn-miR394a	csi-miR394_R-2	TTGGCATTCTGTCCACCT	18	32	5'	gp2a	Diff	C284057845	+	19	180	tagggtttttcagaggccttattgcatagccactTTGGCATTCTGTCCACCTccatcagttgctgctaattaataccttgcagttgcatatgaattattatcattttcggaggcggtcagaatgtcaaaatagctctgtaaatctctctctgagaaacttga	162	...(((((((((((((.....(((((.(((...((((((((((((.((.(((((....((..((((.............))))..))..((((.......))))....))))).)).))))))))))))...))).))))).....)))))))))))))...	40.1	-63.2	1
	csn-miR394b	csi-miR394_L+1	TTTGGCATTCTGTCCACCTCC	21	13.5	5'	gp2a	Diff	scaffold150452	+	11513	11671	tctctttctagggtttctcatgagacttgttgcagagtcagTTTGGCATTCTGTCCACCTCCatcaaatgcggttatagaatgaattttgacctttggaggtggttaggatgccaaattagctctgtagagttctttatgagaaatcctcgtaaagtaa	159	...((((..(((((((((((((((((((..(((((((..(((((((((((((..(((((((((........(((((............)))))..)))))))))..)))))))))))))..))))))))))))..))))))))))))))...))))...	40.3	-72.7	1.1
395	csn-miR395a-3p	csi-miR395_L-1R-1	TGAAGTGTTTGGGGGAACT	19	10	3'	gp2a	Diff	scaffold193334	+	1	124	aGTTCCCCGGAACACTTCATTgggactttttgaatatatcctcaactgcgggtgtggttgtacagagccgttatatatccagatattgttattaaaatatcTGAAGTGTTTGGGGGAACTccag	124	((((((((..((((((((....((.((((.((..(((((((........)))))))....)).))))))...........(((((((........)))))))))))))))..))))))))....	41.1	-42.6	0.8
	csn-miR395a-5p	mdm-MIR395c-p5_1ss8CG	GTTCCCCGGAACACTTCATT	20	3	5'	gp2a	New	scaffold193334	+	1	124	aGTTCCCCGGAACACTTCATTgggactttttgaatatatcctcaactgcgggtgtggttgtacagagccgttatatatccagatattgttattaaaatatcTGAAGTGTTTGGGGGAACTccag	124	((((((((..((((((((....((.((((.((..(((((((........)))))))....)).))))))...........(((((((........)))))))))))))))..))))))))....	41.1	-42.6	0.8
	csn-miR395b	csi-miR395_L+1_1ss22CT	ACTGAAGTGTTTGGGGGAACTT	22	2	3'	gp2a	Diff	scaffold55475	-	711	830	aacatcacatgtcccctagagctcccctcaacacttcattggggctcttttttttcctcaaaagaggtgaatgaattcctACTGAAGTGTTTGGGGGAACTCttgggctcatttgatact	120	...((((.(((..(((.((((.(((((..(((((((((.(((((...((..((..((((....))))..))..)).))))).)))))))))..))))).)))).)))..))).))))...	44.2	-51.9	1
	csn-miR395c	csi-miR395_1ss14GT	CTGAAGTGTTTGGTGGAACTC	21	73	3'	gp2a	Diff	scaffold114092	-	1956	2050	acatcaagtgttctctagaGTTCCTCTGAACACTTCATTGggactcttgaatccttaCTGAAGTGTTTGGAGGAACTCctgagctcgtttgatac	95	..(((((..(..(((..(((((((((..(((((((((..((((........))))...)))))))))..)))))))))..)))..)..)))))..	43.2	-46.8	1.1
	csn-miR395d	csi-miR395_1ss16GA	CTGAAGTGTTTGGGGAAACTC	21	15	3'	gp2b	Diff	scaffold55475	+	1679	1825	cccctagagttcccCGGAACACTTCATTGggacttttttaatatatcctcaactgagggtatggttgttaacatccgttacatatccggatattgttatttaaaattatgcatgatcctaCTGAAGTGTTTGGGGAAACTCtggttg	147	...((((((((((((.((((((((((.(((((.........(((((((((....))))))))).....(((((((((.........))))...))))).................))))).)))))))))))))))).))))))...	39.5	-54.6	0.9
	csn-miR395e	mtr-miR395b_L-1_1ss14GA	TGAAGTATTTGGAGGAACTC	20	1.5	3'	gp2a	Diff	scaffold631678	+	101	196	aacatcaagtgttccctagagttcctctgaacacttcttaggactcttgaatccttacTGAAGTATTTGGGGGAACTCctgggctcatttgatact	96	...((((((((..(((..(((((((((..((.(((((..((((........))))....))))).))..)))))))))..)))..))))))))...	42.7	-44.1	1.1
	csn-miR395f	csi-miR395_1ss21CT	CTGAAGTGTTTGGGGGAACTT	21	32	3'	gp2a	Diff	scaffold92559	+	2696	2868	ccaaccgaaacaagtagagtgagttaacatcaggtgtaccctagagtttccccacaacacttcattggggactttcttttttccttttttttaaacattcctaCTGAAGTGTTTGGGGGAACTTctgggatcatttgatatttttaattgatctctctctgttgttctgtaaa	173	...((.(.(((((.(((((.(((((((.((((..((..(((..(((((((((((.(((((((((.(((((............................))))).))))))))))))))))))))..)))..))..))))........)))).))).))))))))))).))...	37.6	-59.4	0.9
	csn-miR395g	csi-miR395	CTGAAGTGTTTGGGGGAACTC	21	383.5	3'	gp2a	Yes	scaffold114092	+	3179	3275	cccctagagtttcccggaacacttcactaggactcatttaagatcctcaagggtacttgccctagtcctaCTGAAGTGTTTGGGGGAACTCtggttg	97	...((((((((((((..(((((((((.(((((((....((((((((....)))).))))....))))))).)))))))))..))))))))))))...	49.5	-51	1.1
	csn-miR395h	ptc-MIR395c-p5_1ss11GA	GTTCCTCTGAACACTTCATTG	21	28	5'	gp2a	New	scaffold114092	-	1956	2050	acatcaagtgttctctagaGTTCCTCTGAACACTTCATTGggactcttgaatccttaCTGAAGTGTTTGGAGGAACTCctgagctcgtttgatac	95	..(((((..(..(((..(((((((((..(((((((((..((((........))))...)))))))))..)))))))))..)))..)..)))))..	43.2	-46.8	1.1
396	csn-miR396a	csi-miR396a	TTCCACAGCTTTCTTGAACTG	21	55019.5	5'	gp2a	Yes	scaffold253437	+	663	784	aaatgactccctttgtatttTTCCACAGCTTTCTTGAACTGcatcagtgaaatcttgattttttttatgattcaattgttgcggttcagtgaagctgtggaaagatatagatagggtcaagc	122	...((((((..((((((((((((((((((((..((((((((((.((((..((((.(((......))).))))..)))).))))))))))..))))))))))))))))))))..))))))...	36.1	-59.6	1.4
	csn-miR396b-3p	vvi-MIR396b-p3_1ss8AG	GTTCAAGGAAGCTGTGGGAA	20	3.5	3'	gp2a	New	scaffold138580	+	325	452	ttgctaagtcctgtcatgtttTTCCACAGCTTTCTTGAACTTcatgatctagagatttggagagagagacaaagagaacaatacctgaaGTTCAAGGAAGCTGTGGGAAgacatggcaaatttagggc	128	...((((((..(((((((((((((((((((((((((((((((((...........((((..........))))............))))))))))))))))))))))))))))))))).))))))...	41.4	-58.4	1.1
	csn-miR396b-5p	csi-miR396a_1ss21GT	TTCCACAGCTTTCTTGAACTT	21	4534.5	5'	gp2a	Diff	scaffold138580	+	325	452	ttgctaagtcctgtcatgtttTTCCACAGCTTTCTTGAACTTcatgatctagagatttggagagagagacaaagagaacaatacctgaaGTTCAAGGAAGCTGTGGGAAgacatggcaaatttagggc	128	...((((((..(((((((((((((((((((((((((((((((((...........((((..........))))............))))))))))))))))))))))))))))))))).))))))...	41.4	-58.4	1.1
	csn-miR396c-3p	tcc-MIR396e-p3_1ss17CT	AGAAGTTCAAGAAAGCTGTGGAAA	24	1	3'	gp2a	New	scaffold643771	-	98	196	cTCCCACAGGTTTCTTGAACTTctatacacgcccaaatttaaataaaaagaagaaaaagaaaagaaatatatggaAGAAGTTCAAGAAAGCTGTGGAAA	99	...((((((.((((((((((((((...((..........................................))..)))))))))))))).))))))...	32.3	-28.837	0.9
	csn-miR396c-5p	ptc-miR396c_1ss2TC	TCCCACAGCTTTCTTGAACTT	21	1.5	5'	gp2a	Diff	scaffold643771	-	98	196	cTCCCACAGGTTTCTTGAACTTctatacacgcccaaatttaaataaaaagaagaaaaagaaaagaaatatatggaAGAAGTTCAAGAAAGCTGTGGAAA	99	...((((((.((((((((((((((...((..........................................))..)))))))))))))).))))))...	32.3	-28.837	0.9
	csn-miR396d-3p	vvi-MIR396a-p3_1ss17GA	CAAGAAAGCTGTGGGAAGACA	21	30	3'	gp2a	New	scaffold450726	-	2060	2234	tctgaggggataattaagagaattctgtgcaagtcctgccatgcttTTCCACAGCTTTCTTGAACTTCcatatctattgttcttaattttgttttctagaaatagatcaactgtggaagctCAAGAAAGCTGTGGGAAGACAtggcagttcaggacttctttgccgccactctga	175	((.(((.((.......(((((((((((........((((((((..((((((((((((((((((.((((((((...((((....)))).......((((....)))).....)))))))).))))))))))))))))))..))))))))..))))).))))))....)).))).))	41.1	-71.5	1
	csn-miR396d-5p	csi-miR396a_R+1_1ss21GT	TTCCACAGCTTTCTTGAACTTT	22	36	5'	gp2a	Diff	scaffold450726	-	2060	2234	tctgaggggataattaagagaattctgtgcaagtcctgccatgcttTTCCACAGCTTTCTTGAACTTCcatatctattgttcttaattttgttttctagaaatagatcaactgtggaagctCAAGAAAGCTGTGGGAAGACAtggcagttcaggacttctttgccgccactctga	175	((.(((.((.......(((((((((((........((((((((..((((((((((((((((((.((((((((...((((....)))).......((((....)))).....)))))))).))))))))))))))))))..))))))))..))))).))))))....)).))).))	41.1	-71.5	1
	csn-miR396e	csi-miR396a_1ss2TC	TCCCACAGCTTTCTTGAACTG	21	14.5	5'	gp2a	Diff	scaffold476545	+	8218	8360	ttttgaccctctccgtatttTCCCACAGCTTTATTGAACTGcaacgattgaatggccttttgatacctaaatttgcaagagtgaggatgatgcgatcggatgcAGTTCAAGAAAGCTGTGGAAGaatacaaagaggatcatct	143	...(((.(((((..(((((((.((((((((((.((((((((((.((((((.....((((.......................))))......))))))..)))))))))).)))))))))).)))))))..))))).)))...	41.3	-59.6	1
	csn-miR396f	osa-miR396a-3p_R+1	GTTCAATAAAGCTGTGGGAAA	21	187.5	3'	gp2a	Diff	scaffold476545	-	8206	8376	tttgtcgggtgtctacagatgatcctctttgtattcTTCCACAGCTTTCTTGAACTGcatccgatcgcatcatcctcactcttgcaaatttaggtatcaaaaggccattcaatcgttgcaGTTCAATAAAGCTGTGGGAAAatacggagagggtcaaaaatattcgatcgg	171	...((((..(((.......(((((((((..(((((.((((((((((((.((((((((((..((((.(((.............))).......(((........))).....)))).)))))))))).)))))))))))).)))))..)))))))))...)))..))))...	42.1	-70.3	1
	csn-miR396g	csi-miR396a_1ss21GA	TTCCACAGCTTTCTTGAACTA	21	91	5'	gp2a	Diff	scaffold237992	-	4188	4308	atatttTTCCACAGCTTTCTTGAACTTaaaaatggcactgactgaccagtatacaagtcattacccattattagccatgatgagcttcaaaactaggTTCAAGAAAGCTGTGGGAAAAcat	121	...(((((((((((((((((((((((((..(((((...(((((............)))))....)))))...((((.....).))).......)))))))))))))))))))))))))...	36.4	-46.8	1.1
	csn-miR396h	mtr-miR396a-3p_2ss2CT11GC	GTTCAAGAAACCTGTGGGAGA	21	3	3'	gp2a	Diff	scaffold643771	+	67	233	aggaagtgaaaacagtaagtcctgtcatgcttTTCCACAGCTTTCTTGAACTTcttccatatatttcttttctttttcttctttttatttaaatttgggcgtgtatagaaGTTCAAGAAACCTGTGGGAGAaaatggcaagtctaggacttttgtcaaccacttgat	167	...(((((...((((.((((((((((((..((((((((((.((((((((((((((...((((((..((............................))..)))))))))))))))))))).))))))))))..))))))......))))))))))....)))))...	35.3	-55.3	0.9
397	csn-miR397	csi-miR397_1ss2CA	TAATTGAGTGCAGCGTTGATG	21	1.5	5'	gp2a	Diff	scaffold214126	-	931	1030	tcttaaaaacaTAATTGAGTGCAGCGTTGATGaatcatcccatttcatttacaaaaaaattgtggtttcatccgcgctgcactcaatcatgtttttggct	100	...(((((((((.(((((((((((((..((((((.....((((...((((......)))).)))).))))))..))))))))))))).)))))))))...	36	-40.5	1.1
398	csn-miR398	ptc-miR398b_R-1_1ss19CA	TGTGTTCTCAGGTCGCCCAT	20	5	3'	gp2a	Diff	scaffold557156	-	1698	1810	aaggtggatgggtccaacaggagcgacttgagatcacattagggtgcatttaatctgactgtgtgcttgatgaTGTGTTCTCAGGTCGCCCCTataggatttctttccattga	113	...(((((..(((((...(((.(((((((((((.(((((((.((..(((...........)))..))...))))))).))))))))))).)))...))))..)..)))))...	46	-47.5	0.9
399	csn-miR399a	vvi-miR399g_1ss20CT	TGCCAAAGGAGATTTGCCCTT	21	8	3'	gp2a	Diff	scaffold107285	-	4010	4113	ttacagggcacattcctcctttggcaggcagcttcttgactgcatatgatttatctcataagcaagaaaagtaagcttacTGCCAAAGGAGATTTGCCCTGcaa	104	...(((((((.((..((((((((((((..((((((((..((((.(((((......))))).)).))..))).)))))..)))))))))))))).)))))))...	43.3	-50.6	1.1
	csn-miR399b	csi-miR399b	TGCCAAAGGAGAGTTGCCCTA	21	123	3'	gp2b	Yes	scaffold90201	-	2142	2276	tagtaagcgaaccagttatagggcaacgatctggaggcagctaacagagagttatggtgcaaatcataacttatctgtattaatcttcggtaagcTGCCAAAGGAGAGTTGCCCTAcgattgcttcagcttaaca	135	...((((((((.((((..(((((((((..(((...(((((((.(((((((((((((((....)))))))))).)))))....((.....)).)))))))...)))..)))))))))..)))).))).)))))...	43	-60.4	1
	csn-miR399c	csi-miR399c	TGCCAAAGGAGAATTGCCCTG	21	270	3'	gp2a	Yes	scaffold236036	-	3925	4026	ttagagaataacagggcggtcctcctctggcaaggagatcaccatgcaaacacatgcatacattctgcttTGCCAAAGGAGAATTGCCCTGccattctctct	102	..(((((((..((((((..(.(((((.(((((((((((.....(((((......)))))....))).)))))))).))))).)..))))))..)))))))..	48	-49.6	1
	csn-miR399d	csi-miR399d_1ss21GT	TGCCAAAGGAGAGTTGCCCTT	21	79	3'	gp2a	Diff	scaffold576946	+	1067	1209	tgataagcaaaccagtgatagggctactctttcttggcatgtagttaatggagagattcgttgaatatttggtgcaatgcatataattccagtgagatatataTGCCAAAGGAGAGTTGCCCTGtcactgatttagcttaatg	143	...((((((((.((((((((((((.((((((..((((((((((.....(((((..((.(((((.((.....)).))))).))....)))))........))))))))))..)))))).)))))))))))).))).)))))...	38.5	-60.9	1.1
	csn-miR399e	ptc-miR399k_L+2R-2	TTTGCCAAAGGAGATTTGCTC	21	5.5	3'	gp2a	Diff	scaffold787725	+	982	1110	atttgagcactgcaagtgaattactgagtgagtctcctcttggcaaccagtgttgtagttgtctgtgaagagtatcatcactgTTTGCCAAAGGAGATTTGCTCattaatttcatgtgcaatatcactt	129	...(((....((((..(((((((.((((..((((((((.(((((((.(((((.((......(((....)))....)).))))).)))))))))))))))..)))).))))).))..))))...)))...	39.5	-51.5	1
403	csn-miR403a	csi-miR403_R+1	TTAGATTCACGCACAAACTCGT	22	15	3'	gp2b	Diff	scaffold195666	+	741	898	cgagacgagacatatctctagtttgtgcgcgagtccaaccccatcatcccagctgtcctctctgcctttcccagagttcatatctcgaggcaaacccaaaaaccggccaatctgacggtgTTAGATTCACGCACAAACTCGTgatcagtcttctctgc	158	.((((..((((..(((...((((((((((.(((((.(((.((.(((.....((((.......((((((.....(((.......)))))))))...........)))).....))).)).))).))))).))))))))))...)))..))))))))...	51.3	-49.8	0.6
	csn-miR403b	csi-miR403_R+1_1ss21GT	TTAGATTCACGCACAAACTCTG	22	235.5	3'	gp2a	Diff	scaffold250933	-	1101	1259	gaagaggcatatttcagagttgtgcgtgaatttaaccccactcctctcatccaacagaaccttccccttcccttctgcctgaaatttgtttttgtttttgtttttttggggttgatgacgTTAGATTCACGCACAAACTCTGtgatatgtcttttcatc	159	((((((((((((..((((((((((((((((((((((..((..((((......(((((((.............(((.....)))............))))))).....))))....))..))))))))))))))))).)))))..))))))))))))...	40.9	-57	0.9
	csn-miR403c	csi-MIR403-p5_1ss20TC	GGTTTGTGCGTGAATTTAACA	21	9	5'	gp2b	New	scaffold33066	-	1870	2016	atttcaGGTTTGTGCGTGAATTTAACAggaccctccttccctacccaccaataccctctcttcaattccttttttttattattttattttatttttatttttttatttggattgatggtgTTAGATTCACGCACAAACTCGTgatct	147	...(((((((((((((((((((((((.((.....))................(((.((..(((((.........................................)))))..)).)))))))))))))))))))))))..)))...	33.3	-36.863	0.8
408	csn-miR408a	csi-miR408_L-1R+1	TGCACTGCCTCTTCCCTGGCT	21	257	3'	gp2a	Diff	scaffold411144	-	1000	1167	tcaagaaggctatattgggtaatatcgtaatgattgaagaggggagacggggatgagacagagcatgagatgggattttaattaacacacaaaagttgtgttgttattcttctctTGCACTGCCTCTTCCCTGGCTctcctctctctttctcttttattccttctctt	168	...((((((..(((..(((............((..(((((((((((.((((((.(((.(((.(((.((((.(((((......(((((((.......)))))))..))))))))).))).))).))).)))))).))))))))).))..)))))..))).))))))...	41.1	-61.8	0.9
	csn-miR408b	csi-miR408_L-1R+2	TGCACTGCCTCTTCCCTGGCTT	22	107	3'	gp2b	Diff	scaffold61414	-	104	281	attggaaaagtgataaaaggtaagattgaagagggaggatagacggggacgagacagagcatgagatgagattttcatcaacacacttttgactgataaaatatgtcggtgctcttctctTGCACTGCCTCTTCCCTGGCTTtcctctctcgttctttctctctgtccctttttctat	178	...(((((((.(((....((..(((..((((((((((((.((.((((((.(((.(((.(((.((((.(((.......((((.......))))((((((.....))))))..))).)))).))).))).))).)))))).)).))))))))).)))..)))..))))).)))))))...	42.7	-67.2	0.9
473	csn-miR473	csi-miR473_R+1_2ss20GC21CA	ACTCTCCCTCAAGGGCTTCCAC	22	3	5'	gp2a	Diff	scaffold614200	+	3529	3633	gaggcaacctttgctcACTCTCCCTCAAGGGCTTCCACcacttggctctccaaaagtggaaaagggtggaaccctttagggatggtaaacagaagttgttgcgat	105	...(((((((((....((..(((((.(((((.(((((((.(((.....((((....)))).))))))))))))))).)))))..)).....))))..)))))...	50.5	-42	0.8
477	csn-miR477a	nta-MIR477a-p5_1ss15GA	ACTCTCCCTCAAGGACTTCTG	21	20.5	5'	gp2a	New	C284227371	+	295	431	cttcaaggcattggttgctcACTCTCCCTCAAGGACTTCTGaccttgccttggggctatcaacaacctcaagatataggggtacttgtggttgggttagaaggacttgagggagaatgaaaaagtcatgtcttgttt	137	...(((((((.((..(..(((.(((((((((((..(((((((((..(((....)))......(((((.((((.(((....))))))).))))))))))))))..))))))))))).)))...)..)))))))))...	46	-65.8	1
	csn-miR477b	cme-MIR477a-p5	AAAGGCTTCCAATATTCT	18	2.5	5'	gp2a	New	scaffold107940	-	3729	3822	atcggaaaagttttcaactgttctcAAAGGCTTCCAATATTCTattcgatataggctattgggcctttgatgacaattgaatacttattcctct	94	...((((((((.(((((.(((..((((((((..((((((..((((.....))))..))))))))))))))..))).))))).)))).))))...	35.1	-37.6	1.1
	csn-miR477c	cme-MIR477a-p5_1ss22TG	CCTCAAAGGCTTCCAATATTCGT	23	2	5'	gp2a	New	scaffold107940	-	4788	4882	atcagagaagtttctagttgtCCTCAAAGGCTTCCAATATTCGAttcaatgtggaatgttggatcctttgaggtcaattgaagacttactcttct	95	...((((((((((..(((((.(((((((((..((((((((((.((.....)).)))))))))).))))))))).)))))..)))))).))))...	37.9	-45.4	1.3
	csn-miR477d	cme-MIR477a-p5_1ss19TA	AAAGGCTTCCAATATTCTAT	20	1.5	5'	gp2a	New	scaffold34817	-	645	736	atcggaaaagtcttcaactgttctcAAAGGCTTCCAATATTCTATtcaataggctattgggcctttgatggcaattgaacacttactcctct	92	...(((.((((.(((((.(((..((((((((..((((((..((((...))))..))))))))))))))..))).))))).))))..)))...	39.1	-34.6	1
	csn-miR477e	cme-MIR477a-p5_1ss1CT	TCCTCAAAGGCTTCCAATATT	21	9.5	5'	gp2a	New	scaffold384312	-	3162	3271	cgatcagagaagtttctaattgTCCTCAAAGGCTTCCAATATTccaagcattggtcttaacatggaacgttggaagtctttgagggtaattgaagacttactcttgagtg	110	...((((((((((((..((((..((((((((((((((((..(((((.....((.......)))))))..))))))))))))))))..))))..)))))).)))).))...	40	-49.3	1.1
482	csn-miR482-3p	nta-miR482a_1ss8TG	TTTCCAAGTCCACCCATTCCTA	22	1630.5	3'	gp2a	Diff	scaffold144310	+	589	735	gatgagaaacgggggatgaatatttgccgaaaatctttgGGGATTGGTGGCTTGGAAAGCttcgttcttttctcttttgaatgaatttaatagcTTTCCAAGTCCACCCATTCCTAttgttttcggccttctctctcctttctcttc	147	((.((((((.((((((.(((.....(((((((((...(((((((.((((((((((((((((((((((...........)))))).......))))))))))).))))).)))))))..))))))))).))))))))).)))))).))	41.5	-66.2	1.1
	csn-miR482-5p	nta-MIR482a-p5_1ss12GC	GGGATTGGTGGCTTGGAAAGC	21	6.5	5'	gp2a	New	scaffold144310	+	589	735	gatgagaaacgggggatgaatatttgccgaaaatctttgGGGATTGGTGGCTTGGAAAGCttcgttcttttctcttttgaatgaatttaatagcTTTCCAAGTCCACCCATTCCTAttgttttcggccttctctctcctttctcttc	147	((.((((((.((((((.(((.....(((((((((...(((((((.((((((((((((((((((((((...........)))))).......))))))))))).))))).)))))))..))))))))).))))))))).)))))).))	41.5	-66.2	1.1
530	csn-miR530	csi-miR530a_1ss8GA	TGCATTTACACCTGCACCTTG	21	20	5'	gp2b	Diff	scaffold446191	-	4174	4323	gcctcaaggtgtctttcattttttcTGCATTTACACCTGCACCTTGtcacttacttgctagggttcttaaattgttaaaacattttacaaaccctagattggtattggagaggtgcaagagtgagtgcagacaaaatggcatcttggttg	150	...(((((((((....((((((.(((((((((((...((((((((..((..((((..((((((((..((((.(((....))).))))..))))))))...)))).))..))))))))...))))))))))).)))))))))))))))...	40	-64.6	1.1
535	csn-miR535a-3p	vvi-MIR535a-p3_1ss14CT	GTGCTCTCTCTCGTTGTCATA	21	5	3'	gp2a	New	scaffold618817	-	2915	2997	ccTGACAACGAGAGAGAGCACGCtagtctgcattcatgcatcgagcatgactgtttacaagcGTGCTCTCTCTCGTTGTCATA	83	..((((((((((((((((((((((.((..(((.((((((.....)))))).)))..)).))))))))))))))))))))))..	49.4	-57.6	1.4
	csn-miR535a-5p	vvi-miR535a_1ss1TN	TGACAACGAGAGAGAGCACGC	21	1054	5'	gp2a	Diff	scaffold618817	-	2915	2997	ccTGACAACGAGAGAGAGCACGCtagtctgcattcatgcatcgagcatgactgtttacaagcGTGCTCTCTCTCGTTGTCATA	83	..((((((((((((((((((((((.((..(((.((((((.....)))))).)))..)).))))))))))))))))))))))..	49.4	-57.6	1.4
	csn-miR535b	vvi-miR535a_1ss5AG	TGACGACGAGAGAGAGCACGC	21	350	5'	gp2a	Diff	scaffold58320	-	2486	2612	tcccaagctttgatgcacaattgttTGACGACGAGAGAGAGCACGCtcgtcagcattcatgtgtggacatgattgtatacaagcgtgctgtctatcgtcgtcatgatttgcttgtcaaggcttgcct	127	...((((((((((((((.((((...(((((((((.(((.((((((((.((..(((.((((((....)))))).)))..)).)))))))).))).))))))))).)))))))..)))))))))))...	47.2	-63	1.1
	csn-miR535c	vvi-miR535a	TGACAACGAGAGAGAGCACGC	21	1054	5'	gp2a	Yes	scaffold618817	+	2914	2998	ctaTGACAACGAGAGAGAGCACGCttgtaaacagtcatgctcgatgcatgaatgcagactagcgtgctctctctcgttgtcaggc	85	...((((((((((((((((((((((.((...((.((((((.....)))))).))...)).))))))))))))))))))))))...	50.6	-55.6	1.3
	csn-miR535d	mdm-miR535d_1ss7CT	TGACGATGAGAGAGAGCACGC	21	1.5	5'	gp2a	Diff	scaffold611025	-	4500	4598	tatgattgctTGACGATGAGAGAGAGCACGCttgtcatcattcatgcatgaggcatgattatatacaggagtgctctctatcgtcgtcatgctatttgc	99	...(((.((.(((((((((.(((((((((.(((((......((((((.....))))))......))))).))))))))).))))))))).)).)))...	43.4	-48	1.1
828	csn-miR828	ptc-miR828a	TCTTGCTCAAATGAGTATTCCA	22	3	5'	gp2a	Yes	scaffold11977	+	7323	7472	attcctctcctggcaaggccTCTTGCTCAAATGAGTATTCCAcaaattcatctgggaaagccgcaaatttcctttctgaagttattggattggttcttccaatgttgcttgaaatactcatctgggcaagatgctttgcatgggaggctt	150	...((((((...(((((((.(((((((((.(((((((((.((....((((...((((((........))))))...))))..(((((((........))))))).....)).))))))))).))))))))).)))))))..))))))...	43.3	-61.5	0.9
858	csn-miR858a	mdm-miR858_2ss20GT21AG	TTCGTTGTCTGTTCGACCTTG	21	1085.5	5'	gp2b	Diff	76159_gi|319854660	+	76	122	ttgtTTCGTTGTCTGTTCGACCTTGaactcatggtcgataagaaga	46	...........(((..((((((.((....)).))))))..)))...	41.3	-12.6	0.7
	csn-miR858b	mdm-miR858_R-1_1ss20GT	TTCGTTGTCTGTTCGACCTT	20	10.5	5'	gp2b	Diff	scaffold191644	+	558	600	tTTCGTTGTCTGTTCGACCTTgaactcatggtcgataagaaga	43	........(((..((((((.((....)).))))))..)))...	41.9	-12.6	0.7
	csn-miR858c	mdm-miR858_R+1_2ss20GT21AG	TTCGTTGTCTGTTCGACCTTGT	22	30	3'	gp2b	Diff	scaffold52801	-	4532	4623	atcgacaacgggtgagtggtttccttgctaggcttgtcaagtgaacagtctttcgctatgagcctttgtTTCGTTGTCTGTTCGACCTTGAa	92	...(((((((.(..((.......))..).(((((..(..((((((......)))))))..)))))......)))))))..............	46.7	-25.9	0.6
1310	csn-miR1310a	pta-MIR1310-p3_1ss16AG	AACTTTAAATAGGTAGG	17	14	3'	gp2b	New	47452_gi|393744595	+	176	248	aggcatcgggggcgcaacgccCTCGACCTATTCTCAAACTTTAAATAGGTAGGacggcgcggctgctccgtt	72	........(((((((..((((.((.(((((((...........)))))))..)).))))..)).)))))...	58.3	-28	0.7
	csn-miR1310b	pta-MIR1310-p3_1ss1CG	GCCCTCGACCTATTCTCAAACT	22	5	3'	gp2a	New	47452_gi|393750673	+	1	117	gccgggcgggcgcgagttctatcaggtaaagccaatgattagAGGCATCGGGGGCGCAacGCCCTCGACCTATTCTCAAACTttaaataggtaggacggcgcggctgctccgctga	116	((.((((((.((((.((((((((...(((((....(((....(((..(((((((((...))))))))))))....)))..)))))....))))))))..)))).)))))).))...	58.6	-54.2	0.8
	csn-miR1310c	pta-MIR1310-p5	CGACCTATTCTCAAACT	17	10.5	5'	gp2b	New	24872_gi|400019268	+	101	180	tagaggcatcgggggcgcaacgccctCGACCTATTCTCAAACTttaaataggtaggacggcgCGGCTGCTCCGTTGAGC	79	...(((..(((((((((...))))))))))))...(((..((((.....))))..(((((.((....)).)))))))).	58.2	-28.5	0.6
1427	csn-miR1427	osa-MIR1427-p5_1ss16GA	CGGCGCCGGCCTGCGAG	17	31.5	5'	gp2b	New	24872_gi|399996255	-	3565	3702	cCGGCGCCGGCCTGCGAGctccccattcggcccgtcttgtaacacggaccaaggagtctgacatgtgtgcgagtcaacgggcgagtaaacccgtaaggcgcaaggaagctgaccgacgggatcccctcgcgggttgc	137	.......(..((((((((......(((((.(((((((((((((((((((......)))))...))).))))))...))))))))))...(((((..(((........))).....))))).....))))))))..).	65	-52.3	0.6
2111	csn-miR2111-3p	tcc-MIR2111-p3_1ss16CT	AGATTACCTCTTCCTTACTGGCAA	24	1	3'	gp2a	New	scaffold663779	+	431	524	ccaagtcaggatcaggtAATCTGCATCCTGAGGTTTAGATCaatatatatgtatctagccctcaaggtacAGATTACCTCTTCCTTACTGGCAA	94	((.(((.((((..((((((((((.(((.(((((..(((((((.......)).)))))..))))).))).))))))))))..)))).)))))...	41.5	-40.3	1
	csn-miR2111-5p	mdm-miR2111a_L-1R+4	AATCTGCATCCTGAGGTTTAGATC	24	2	5'	gp2a	Diff	scaffold663779	+	431	524	ccaagtcaggatcaggtAATCTGCATCCTGAGGTTTAGATCaatatatatgtatctagccctcaaggtacAGATTACCTCTTCCTTACTGGCAA	94	((.(((.((((..((((((((((.(((.(((((..(((((((.......)).)))))..))))).))).))))))))))..)))).)))))...	41.5	-40.3	1
2911	csn-miR2911a	nta-miR2911_L+3R+1	GCCGGCCGGGGGACGGACTGGGAA	24	962	3'	gp2b	Diff	24872_gi|399995624	+	5156	5261	gggtcccagccccgaacccgtcggctgtcggcggactgctcgagctgctcccgcggcgagagcgggtcgccgcgtGCCGGCCGGGGGACGGACTGGGAAcggctc	105	...((((((..(((..(((((((((((.(((((..((((((..(((((....)))))..))))))..))))))).))))))..)))..))).)))))).......	78.1	-65.4	0.8
	csn-miR2911b	nta-miR2911_L+3_1ss17AG	GCCGGCCGGGGGACGGGCTGGGA	23	61.5	3'	gp2b	Diff	24872_gi|399996255	-	2218	2353	gggtcccagccccgaacccgtcggctgtcggcggactgctcgagctgctcccgcggcgagagcgggtcgccgcgtGCCGGCCGGGGGACGGACTGGGAacggctcctcgcggggccttccccgggcagcgaacag	135	...((((((..(((..(((((((((((.(((((..((((((..(((((....)))))..))))))..))))))).))))))..)))..))).))))))...(((.((((.((((...)))))))).)))......	77.8	-81.1	0.8
	csn-miR2911c	nta-miR2911_L+3_1ss23AG	GCCGGCCGGGGGACGGACTGGGG	23	44.5	3'	gp2b	Diff	24872_gi|399997622	-	1368	1482	gggtcccagccccgaacccgtcggctgtcggcggactgctcgagctgctcccgcggcgagagcgggtcgtcgcgtGCCGGCCGGGGGACGGACTGGGAacggctcctcgcgggg	114	...((((((..(((..(((((((((((.(((((..((((((..(((((....)))))..))))))..))))))).))))))..)))..))).))))))....((((....))))	78.1	-65.6	0.7
	csn-miR2911d	nta-MIR2911-p3_1ss1GT	TCCGGCCGGGGGACGGACTGGGAA	24	58.5	3'	gp2b	New	24872_gi|399999752	-	558	726	gggtcccagccccgaacccgtcggctgtcggcggactgctcgagctgctcccgcggcgagagcgggtcgCCGCGTGCCGGCCGGGGGACGGACTGGGAAcggctcctcgcggggccttccccgggcagcgaacagtcgactcagaactggtacggacaaggggaatcc	168	(((((((.((((((..(((((((((((.(((((..((((((..(((((....)))))..))))))..))))))).))))))..)))..))....(((((.((((((....))))))))))).))))..((..(((((......).))))...))......)))).)))	73.2	-90	0.7
	csn-miR2911e	nta-miR2911_L+3R+1_1ss13AC	GCCGGCCGGGGGCCGGACTGGGAA	24	58.5	3'	gp2b	Diff	24872_gi|400001432	-	1306	1420	gggtcccagccccgaacccgtcggctgtcggcggactgctcgagctgctcccgcggcgagagcgggtcgtcgcgtGCCGGCCGGGGGACGGACTGGGAAcggctcctcgcgggg	114	...((((((..(((..(((((((((((.(((((..((((((..(((((....)))))..))))))..))))))).))))))..)))..))).))))))....((((....))))	78.1	-65.6	0.7
	csn-miR2911f	nta-miR2911_L-3R+1	CGGGGGACGGACTGGGAA	18	577	5'	gp2b	Diff	24872_gi|400013177	+	189	332	gtcgccgcgtgccggcCGGGGGACGGACTGGGAAcggctcctcgcggggccttccccgggcagcgaacagtcgactcagaactggtacggacaaggggaatccgactgtttaattaaaacaaagcattgcgatggtccctgcg	143	(((..(((.((((..(((.....)))...(((((.((((((....)))))))))))..)))))))..(((((......).)))).....))).(((((.((((((.(((((..........)))))))).)))..)))))...	62.9	-52.1	0.6
	csn-miR2911g	nta-miR2911_L-3	CGGGGGACGGACTGGGA	17	917	3'	gp2b	Diff	47452_gi|295345417	+	37	78	aattcggccattacggcCGGGGGACGGACTGGGAacggctc	41	...((((((.....)))))).....(..(((....)))..)	65.9	-13.7	0.5
	csn-miR2911h	nta-miR2911_L-2	CCGGGGGACGGACTGGGA	18	600	3'	gp2b	Diff	47452_gi|393389549	+	286	392	gggtcccagccccgaacccgtcggctgtcggcggacTGCTCGAGCTGCTCCcgcggcgagagcgggtcgccgcgtgccggCCGGGGGACGGACTGGGAacggctcc	106	(((((((((..(((..(((((((((((.(((((..((((((..(((((....)))))..))))))..))))))).))))))..)))..))).)))))....)))).	78.3	-65.5	0.8
	csn-miR2911i	nta-miR2911_L-4R+1	GGGGGACGGACTGGGAA	17	551	3'	gp2b	Diff	47452_gi|393749846	+	79	206	gggtcccagtcccgaacccgtcggctgtcggcggactgctcgagctgctcccgcggcgagagcgggtcgccgcgtgccggccGGGGGACGGACTGGGAAcggctcctcgcggggccttccccgggca	127	((((((((((((....(((((((((((.(((((..((((((..(((((....)))))..))))))..))))))).))))).))))....)))))))))..((((((....))))))...))).....	78	-83.8	0.8
	csn-miR2911j	nta-miR2911_L+3	GCCGGCCGGGGGACGGACTGGGA	23	1126.5	3'	gp2b	Diff	47452_gi|393752155	+	15	142	gggtcccagtcccgaacccgtcggctgtcggcggactgctcgagctgctcccgcggcgagagcgggtcgccgcgtGCCGGCCGGGGGACGGACTGGGAacggctcctcgcggggccttccccgggca	127	((((((((((((....(((((((((((.(((((..((((((..(((((....)))))..))))))..))))))).))))).))))....)))))))))..((((((....))))))...))).....	78	-83.8	0.8
	csn-miR2911k	nta-miR2911_L-2R+1	CCGGGGGACGGACTGGGAA	19	203.5	5'	gp2b	Diff	scaffold86040	+	828	955	gCCGGGGGACGGACTGGGAAtggttcctcacagggccttctccgggtagtgaatagttgactcaaaactggtacagacaagggaaatctgactgtttagttaaaacaaagcattgcgatggtccctgc	128	....((((((...(((((((.((..(......)..))))).))))((((((.....((((((..((((.(((.((((.........))))))))))))))))).......))))))....))))))..	50.8	-38.1	0.6
5083	csn-miR5301	sly-MIR5301-p3_1ss8CT	TTTCCTATTCCTCCCATACC	20	2.5	3'	gp2a	New	scaffold451656	-	572	717	ggaaagtgaaggggagagagagccaacgggagctttgggttgggagtggtaggaaaagcctctgagaaaatggaaaatttggaggaatggctTTTCCTATTCCTCCCATACCtagggtttccgatcgctcctcccctttccttctc	146	(..(((.(((((((.(((.((((...(((((((..(((((((((((..(((((((((((((((....((((.....))))...)))..))))))))))))..)))))).)))))..)))))))...)))))))))))))))))..)	50.7	-79.1	1.1
5301	csn-miR5083	osa-MIR5083-p3_1ss20GC	AATGGATCCTTCTGAGCCTC	20	12	3'	gp2b	New	scaffold53351	+	435	586	ttcggagatagatttggtgaattatagtagtagaggcggtgatgatcagaactacctattttctgagtgaaaaattttcactttatgattataaatcaccAATGGATCCTTCTGAGCCTCtcactgtaattttatcctttcttttttccttt	152	...(((((.(((...((.((((((((((...((((((((((((..((((((.........))))))((((((...)))))).............))))))...(((....)))..)))))).))))))))))...))..)))..)))))...	33.6	-42.1	0.8
5368	csn-miR5368a-3p	gma-MIR5368-p3_1ss14CA	ATACCACTCTGGAAGAGC	18	122	3'	gp2b	New	24872_gi|399995661	+	2371	2538	ctgttcCCTGGGATTGGCTTTGGGCCtttcctgcgcagcttaggtggagggcgaagaaggcccccttccgggggggcccgagccatcagtgagATACCACTCTGGAAGAGCtagaattctaaccttgtgtcaggacctacgggccaagggacagtctcaggtagaca	167	.((((.((((((((((.((((((.((..((((((((((.(((((.....(((......((((((((....))))))))....(((..((((......)))).)))....))).....))))).).)))).))))).....)).))))))..))))))))))..))))	58.7	-71.5	0.7
	csn-miR5368a-5p	gma-MIR5368-p5_1ss20TC	CCTGGGATTGGCTTTGGGCC	20	16	5'	gp2b	New	24872_gi|399995661	+	2371	2538	ctgttcCCTGGGATTGGCTTTGGGCCtttcctgcgcagcttaggtggagggcgaagaaggcccccttccgggggggcccgagccatcagtgagATACCACTCTGGAAGAGCtagaattctaaccttgtgtcaggacctacgggccaagggacagtctcaggtagaca	167	.((((.((((((((((.((((((.((..((((((((((.(((((.....(((......((((((((....))))))))....(((..((((......)))).)))....))).....))))).).)))).))))).....)).))))))..))))))))))..))))	58.7	-71.5	0.7
	csn-miR5368b	gma-MIR5368-p5_1ss6AT	ATCAGTGAGATACCACTC	18	21.5	5'	gp2b	New	scaffold613878	+	1449	1494	gagccATCAGTGAGATACCACTCtggaaGAGCTAGAATTCTAACCT	46	...(((..((((......)))).)))......(((....)))....	45.7	-6.2	0.3
	csn-miR5368c	gma-MIR5368-p5_1ss20CT	CTAGAATTCTAACCTTGTGTC	21	72	5'	gp2b	New	24872_gi|400000056	+	45	159	agtgagataccactctggaagagCTAGAATTCTAACCTTGTGTCaggacctacgGGCCAAGGGACAGTCTCAGGTAgacagtttctatggggcgtaggcctcccaaaaggtaac	114	.(((......)))(((((.....)))))......(((((.((..(((.((((((..(((((..((.((((.....)))).))..)).)))..)))))))))..)).)))))...	50.9	-38.5	0.7
	csn-miR5368d	gma-MIR5368-p5_1ss1TC	CCCTGGGATTGGCTTTGG	18	9.5	5'	gp2b	New	24872_gi|400019376	+	327	489	CCCTGGGATTGGCTTTGGgcctttcctgcgcagcttaggtggagggcgaagaaggcccccttccgggggggcccgagccatcagtgagataCCACTCTGGAAGAGCtagaattctaaccttgtgtcaggacctacgggccaagggacagtctcaggtagaca	162	.((((((((((.((((((.((..((((((((((.(((((.....(((......((((((((....))))))))....(((..((((......)))).)))....))).....))))).).)))).))))).....)).))))))..))))))))))......	59.3	-70.6	0.7
	csn-miR5368e	gma-MIR5368-p3_1ss16CA	AGATACCACTCTGGAAGAGC	20	52	3'	gp2b	New	47452_gi|393740554	+	48	217	ctgttcCCTGGGATTGGCTTTGGGCCtttcctgcgcagcttaggtggagggcgaagaaggcccccttccgggggggcccgagccatcagtgAGATACCACTCTGGAAGAGCtagaattctaaccttgtgtcaggacctacgggccaagggacagtctcaggtagacagt	169	(((((.((((((((((.((((((.((..((((((((((.(((((.....(((......((((((((....))))))))....(((..((((......)))).)))....))).....))))).).)))).))))).....)).))))))..))))))))))..))))).	58.6	-74.6	0.8
	csn-miR5368f	gma-MIR5368-p3_1ss13CA	TACCACTCTGGAAGAGCTAGAA	22	48.5	3'	gp2b	New	47452_gi|393740564	+	195	363	actgttccctGGGATTGGCTTTGGGCCTttcctgcgcagcttaggtggagggcgaagaaggcccccttccgggggggcccgagccatcagtgagaTACCACTCTGGAAGAGCTAGAAttctaaccttgtgtctggacctacgggccaagggacagtctcaggtagaca	168	..((((.(((((((((((((((((((((..((.((...))...((.((.((((.......))))))..))))..))))))...(((..((((......)))).))).)))))...........(((((.(((((......))))))))))..))))))))))..))))	58.3	-68.9	0.7
	csn-miR5368g	gma-MIR5368-p3_1ss19CT	TAGAATTCTAACCTTGTGTC	20	108	3'	gp2b	New	47452_gi|393741483	+	300	475	tttactgttccctgggattggctttgggcctttcctgCGCAGCTTAGGTGGAGGGCgaaaaaggcccccttccgggggggccgagccatcagtgagataccactctggaaaagcTAGAATTCTAACCTTGTGTCaggacctacgggccaagggacagtctcaggtagacagtttc	175	...((((((.((((((((((.((((((.((..((((((((((.(((((.....(((......((((((((....))))))))...(((..((((......)))).)))....))).....))))).).)))).))))).....)).))))))..))))))))))..))))))...	55.4	-76.9	0.8
	csn-miR5368h	gma-MIR5368-p3_1ss15CA	GATACCACTCTGGAAGAGC	19	110.5	3'	gp2b	New	47452_gi|393741702	+	117	274	ttccctgggattggctttgggcCTTTCCTGCGCAGCTTAGGtggagggcgaagaaggcccccttccgggggggcccgagccatcagtgaGATACCACTCTGGAAGAGCtagaattctaaccttgtgtcaggacctacgggccaagggacagtctcag	157	....(((((((((.((((((.((..((((((((((.(((((.....(((......((((((((....))))))))....(((..((((......)))).)))....))).....))))).).)))).))))).....)).))))))..)))))))))	59.2	-66.6	0.7
	csn-miR5368i	gma-MIR5368-p3_1ss13CT	TCTAACCTTGTGTCAGGACC	20	50.5	3'	gp2b	New	47452_gi|393744167	+	87	262	ttacTGTTCCCTGGGATTGGCTTTGGgcctttcctgcgcagcttaggtggagggcgaagaaggcccccttccgggggggcccgagccatcagtgagataccactctggaagagctagaatTCTAACCTTGTGTCAGGACCtacgggccaagggacagtctcaggtagacagtttc	175	..((((((.((((((((((.((((((.((..((((((((((.(((((.....(((......((((((((....))))))))....(((..((((......)))).)))....))).....))))).).)))).))))).....)).))))))..))))))))))..))))))...	57.1	-76.2	0.8
	csn-miR5368j-3p	gma-MIR5368-p3_1ss23CT	GAGCTAGAATTCTAACCTTGTGTC	24	109	3'	gp2b	New	47452_gi|393744525	+	316	509	ctatgaagctttaCTGTTCCCTGGGATTGGCTTtgggcctttcctgcgcagcttaggtggagggcgaagaaggcccccttccgggggggcccgagccatcagtgagataccactctggaaGAGCTAGAATTCTAACCTTGTGTCaggacctacgggccaagggacagtctcaggtagacagtttctatggggc	193	((((((((((...(((...((((((((((.((((((.((..((((((((((.(((((.....(((......((((((((....))))))))....(((..((((......)))).)))....))).....))))).).)))).))))).....)).))))))..)))))))))))))..)))))).))))...	56.5	-78.3	0.7
	csn-miR5368j-5p	gma-MIR5368-p5_1ss6TC	CTGTTCCCTGGGATTGGCTT	20	14	5'	gp2b	New	47452_gi|393744525	+	316	509	ctatgaagctttaCTGTTCCCTGGGATTGGCTTtgggcctttcctgcgcagcttaggtggagggcgaagaaggcccccttccgggggggcccgagccatcagtgagataccactctggaaGAGCTAGAATTCTAACCTTGTGTCaggacctacgggccaagggacagtctcaggtagacagtttctatggggc	193	((((((((((...(((...((((((((((.((((((.((..((((((((((.(((((.....(((......((((((((....))))))))....(((..((((......)))).)))....))).....))))).).)))).))))).....)).))))))..)))))))))))))..)))))).))))...	56.5	-78.3	0.7
	csn-miR5368k	gma-MIR5368-p3_1ss17CA	GAGATACCACTCTGGAAGAGC	21	70	3'	gp2b	New	scaffold184324	+	2049	2143	gCTTAGGTGGAGGGCGAAGAAggccccctttcgagggggctcgagccatcagtGAGATACCACTCTGGAAGAGCtagaattctaaccttgtgtca	95	((..(((((((((((...((..(((((((....)))))))))..)))...((((......))))((((.....))))..))))).))).))....	54.7	-30.7	0.6
	csn-miR5368l	gma-MIR5368-p3_1ss11CT	TAACCTTGTGTCAGGACC	18	45	3'	gp2b	New	47452_gi|393746292	+	328	501	acTGTTCCCTGGGATTGGCTttgggcctttcctgcgcagcttaggtggagggcgaagaaggcccccttccgggggggcccgagccatcagtgagataccactctggaagagctagaattcTAACCTTGTGTCAGGACCtacgggccaagggacagtctcaggtagacagtttc	173	((((((.((((((((((.((((((.((..((((((((((.(((((.....(((......((((((((....))))))))....(((..((((......)))).)))....))).....))))).).)))).))))).....)).))))))..))))))))))..))))))...	57.8	-75.8	0.8
	csn-miR5368m	gma-MIR5368-p3_1ss6TC	CTGTTCCCTGGGATTGGCTTTGG	23	32	3'	gp2b	New	47452_gi|393752294	+	210	468	acccgcacgaaaggcgtaacgatctgggcactgtctcggagagaggctcggtgaatagacatgttctgtgaagatgcggactacctgcacctggacagaaagaccctatgaagctttaCTGTTCCCTGGGATTGGCTTTGGgcctttcctgcgcagcttaggtggagggcgaagaaggcccccttccgggggggcccgagccatcagtgagataccactctggaagaaaaattaattctaaccttgtgtcaggaccta	258	...((((.(((((((....(((((((((.((.(((((.....)))))..(((..((((.....((((((..((.(((((.....))))).))..)))))).....))))...))).....)).)))..)))))).......))))))).)))).....(((((.((.(((......((((((((....))))))))...))).)).....(((((.....(((((..........))))).....)))))...)))))	54.3	-88.3	0.6
6149	csn-miR6149	nta-MIR6149a-p5_1ss18CT	ATACGCACCTGAATCGGTAG	20	51.5	5'	gp2a	New	scaffold227546	+	1937	2097	gtacaatcctaagttcattttgtgcgtcaaagcttgcATACGCACCTGAATCGGTAGatagagaaaaatattaacaactctatttatgttactctttatatgtgccgatttaggttcgtatgcatgccatggcgtactgaaaaaccaacttagaagtgatt	161	...((...(((((((..((((((((((((..((.((((((((.(((((((((((((.(((((((..(((((..............)))))..))))..))).))))))))))))).)))))))).))..))))))))...))))..)))))))...))...	36.6	-59.7	1
6173	csn-miR6173	hbr-MIR6173-p3_1ss16GA	AAAGCTAGGGGAGCGAA	17	14	3'	gp2b	New	47452_gi|393744650	+	208	433	ccaagctggagtacggtaggggcagagggaatttccggtggagcggtgaaatgcgtagagatcggaaagaacaccaacggcgaaagcactctgctgggccgacactgacactgagagacgAAAGCTAGGGGAGCGAAtgggattagataccccagtagtcctagccgtaaacgatggatactaggcgctgtgcgtatcgacccgtgcagtgctgtagctaacgcg	225	(((....((.((.((((...(((((((((..((((((((...(((......)))......)))))))).....))....((....)).)))))))..)))))).))...........(((...(((((((..((....(((........)))..))..))))))))))......)))......(((((((..((........))..)))))))...((....)).	56	-71.8	0.6
6300	csn-miR6300a	gma-miR6300_R+3	GTCGTTGTAGTATAGTGGTGA	21	12	5'	gp2b	Diff	C283043250	+	14	51	GTCGTTGTAGTATAGTGGTGAatatttccctctgtttc	38	...........((((.((.(((...))))).))))...	39.5	-4.7	0.3
	csn-miR6300b	gma-MIR6300-p3_1ss17AG	GTTGTAGTATAGTGGTGAGTA	21	84.5	3'	gp2b	New	scaffold329855	+	726	830	taaattatttgaaggaatgaaattaagaaaaacaaacgatatatatatgtgtaaatttgtgagcttgcaatcaacaaagtcGTTGTAGTATAGTGGTGAGTAttc	105	....((((((....))))))...........(((((..(((((....)))))...)))))..(((..(...((((......))))..........)..)))....	27.6	-10.5	0.4
	csn-miR6300c	gma-miR6300_L-1	TCGTTGTAGTATAGTGG	17	29	3'	gp2b	Diff	scaffold529736	+	679	722	taaactaagttgtatcaacaatgTCGTTGTAGTATAGTGGtaag	44	...((((..((((((((((......))))..))))))))))...	31.8	-5.7	0.4
6478	csn-miR6478a	ptc-miR6478_R-1_1ss20TC	CCGACCTTAGCTCAGTTGGC	20	28	5'	gp2b	Diff	scaffold696401	+	341	462	caaaagtattaaaagCCGACCTTAGCTCAGTTGGCagagcggaggactgtagtgggttattgcctgtctggtatccttAGGTCGCTGGTTCGAatccggcaggtcggaaatttttacttctt	122	...(((((..((...((((((...((((........)))).(((((.....(..(((....)))..)......))))).....(((((.......))))).))))))...))..)))))...	47.5	-36.9	0.6
	csn-miR6478b	ptc-miR6478_L-4_1ss21GA	CCTTAGCTCAGTTGGTA	17	14	5'	gp2b	Diff	scaffold361110	+	3813	3856	tatctattCCTTAGCTCAGTTGGTAgagcagaggactgtagtcg	44	...((((((((..((((........))))..))))..))))...	45.5	-13.1	0.7
* Reference miRNA is the name that was assigned to the detected miRNA sequences.
**group, gp1: Reads were mapped to pre-miRNAs of plants deposited in miRbase and the mapped pre-miRNAs were further mapped to the genome & EST; gp2a: Reads were mapped to the pre-miRNAs of plants deposited in miRbase. The mapped pre-miRNAs were not mapped further to the genome, but the reads were mapped to the genome. The extended genome sequences from the genome loci may form hairpins, which mea…
*** Sequences in miRBase: "New": miRNAs that were mapped to the pre-miRNAs in miRBase 21.0 but could not be located on the reported matures; "Diff": miRNAs that were mapped to the pre-miRNAs in miRBase 21.0 located on the reported matures, but with 1-2 base substitutions or 3′/5′-end variations are reported in our study; "Yes": miRNAs that were mapped to pre-miRNAs in miRBase 21.0 were located ex…
