# Supplementary material for: Genome-wide identification of conserved and novel microRNAs in one bud and two tender leaves of tea plant (Camellia sinensis) by small RNA sequencing, microarray-based hybridization and genome survey scaffold sequences
Source: BMC Plant Biol. 2017 Nov 21;17:212. doi: 10.1186/s12870-017-1169-1 (PMC5697157; doi:10.1186/s12870-017-1169-1)
Supplement: Supplementary file 2 — List of csn-miRNAs mapped with tea EST and the assembled WGS dataset. (XLS 2879 kb) [file 12870_2017_1169_MOESM2_ESM.xls]

## Sheet: Scaffold
>C281729756
TCTTCACCAATCATACTACTATGGAGCACAACGTGGCCATATTTTCGGACTACTGAATAATCACTATGATAGTTCGGGAGTATGATCACATGGTGCTTCATAATAGTATGATTAGTGGAGAATGAGGGTATTATGATTTTATATTGGGTGATTAAAGAA
>C283043250
AATAGGGTATCAAGTCGTTGTAGTATAGTGGTGAATATTTCCCTCTGTTTCCCGGGTTCGATCCCCCAGCAACGGCGTTCTGCCTTTTTTTACTACCACTGGAAATTTTAATTCCCTCTTTCATTGATTATATTTCACTTTCAAATGAGAATATCAGTTGATCAATCTTGATTCATTCATTGGATTTGTGTCTTTTTCTGTTAATCACCCTAAAGTCAACCACAAT
>C283373981
TTTAATTTTTTTTTTGTGACTGTTTTAGTTGTAGATTTCATAGCACAAAGACAATCGTGTGTATCCATAACCACTAATGTGTATACATATATGTGATCAAAGAGAGCAATGTAATGTTGTGCAATGACATGGAGGGTGAATAAGAGAGATGGGTTTCGAAAGAAATGTTGACAGAAGAGAGAGAGCACAACCCGCCATCAGCTAAAGAAAATCTTTACGTGTTGTGGGAGTGTGCTCTTTCTTCTTCTGTCATCATCTTTGAAACT
>C283509839
CAGTGGCTCGAATGGCTTGAAACTATCAAAATCACGTCGTTTTGGGCTTAAAACGAGCCAAGATGATAGGGTTTTGACAGTTTTGAGTCATTTGAACCACGTTCTTCAATTTTTACTGCATTTCGAGGCTTTGTCAAGCTCAAATCGAAACTACTCGTCTTCGAAAGTTCGATCAATCGATGTCGAGTATCGAATGGTCACGATCACGTAAAACGTAAGTGAAATTTCGGATATGAAATTTTGTTTAGATTGGATCGCTTTGTGTGCTCAGTTGTGCTATATATACACAA
>C283857503
ATCTCTTTTGTTTTAGGGTTAATTGTGTTAAGATTTCTCAACTACTAGCGAATATCATTTTATTTCTTTATCTATAAATCCGTACATTGACCCTCTCACTTGTGAAAATTGTACAAATACATCTCTTTTGAATATGGTCTCCAGGAGTGAAAGTGATACATTTTTATAATTGAGGGAGTCAAATGTACCGATTCATAGATGAAAGACAATAAAGTGATATTTAATAATAGTTAAATAGTATTATTGTAAATAACCCATCGTTCTATTTATTGTTTGTAAAGTACATGTTTCGTGTCAACTTTTGCTAGGTCTTGTTTGATTAGAATAAAATAAATGAGGGAAAGTGAAAATAGTAATAAGGGAGATAAAAGAAGAAAAATGAAAAGAAAATATATTTT
>C283868505
ATATATATATATATATATTTATATATCCAAGCAAATCAATTAACAACAAAAGATCATATTACAAACACCAAGGAAATCAGATTAGTTACCTGAGAAGCATAAATTAAGATTAGATCTAAATAGGACAAGTTAGGGAAAGGGAGGATCCGCAAGAAATCATCGGCATGGGTGGTCTTGGAAAAGATCTAAAACACAACTCTTTCTTTCCCAAGATCACCATGCCAATAACTTCGTGCAGATCTGCCTCCCTTTCCCTCTTATTCCTCTCTCTGTCTACATGTAATTTTTTCTCTCTCGATTATGGCAACAAACAGAAATCTGATTCTTTTTGGAAGAACAGAAAGATGGAAGTATGAGGGAAAATGGAGAAAGCACATAAAGTCATAGGAATGGGAGGGA…
>C284057845
TCTCTCTCTCTCTCTCTCTAGGGTTTTTCAGAGGCCTTATTGCATAGCCACTTTGGCATTCTGTCCACCTCCATCAGTTGCTGCTAATTAATACCTTGCAGTTGCATATGAATTATTATCATTTTCGGAGGCGGTCAGAATGTCAAAATAGCTCTGTAAATCTCTCTCTGAGAAACTTGATGATATGAAACCCATTGGATTTTGCTAGAGAGGAATCATTTCAAGCGTGCACATTTTTTCTGTTTTCAATGGTATTTATTTTGGAAATAAGCTTCTCGTCAATGCACAGCATCATCTACTGCATGGCTTGTGGGAGGTTAGTATATTCCATATACATACATAGGTATTGCAAAACTCACAAACCTCACAGTCAGGAGGACCCAGAAGAAGACTATTTTT…
>C284227371
TTTTTTTTTATATTAATTCTTTATAAAATATAACAAGCTGGTACTACATATTAATCCTTTAAGATAACCATTCATACTTTTTAATCATAAAACCATTGTGGGAAGCATTAGGATCTAGTTTTGGCACAAAATGTCAAGTGCCAAAGATATGCATACCCCACCAAATGGGCTCATGTTTTCTCCACATTTGCTAGATGTTATATCTTTTACTTTTTATGGCTTATATAAGGGGTTTCTGGTCCAATCATGTCTATCAAGCAAAATTGCTCAAGACCAATAAGAGAATAGGAGGATCTTCAAGGCATTGGTTGCTCACTCTCCCTCAAGGACTTCTGACCTTGCCTTGGGGCTATCAACAACCTCAAGATATAGGGGTACTTGTGGTTGGGTTAGAAGGAC…
>scaffold100831
TTACTCAGTTAAACTTCATTGAGTTTTAAATTAGTGGAGAGAAAGAGAAAGAGATAAATTCCACAATGTTCCTTGTATGTCTCACTGTCTCCTCCGATCCGAGACTTGCATGCATAAGCTGGAGGATTTCGCGATAATAGTGCCGACAAGAAAACTCTGGTCTTTATTTGATCTAGCACCACCGTCGATCTCTCTCTCTCTCTTTGTTGGCTGCCTGCAAATCTGTGTTTCTCTCTCTAGAAAAAACGAAGAAGACCAGTAGGGAATGGATGGCAACGCCGGAGAGTCGTTGAAGCAAAGGTAAGCTTGGATCTGAGCGAATGGCGACGATNNNNNNNNNNNNNNNNNNNNNNNNNNNNNNNNNNNNNNNNNNNNNNNNNNNNNNNNNNNNNNNNNNNN…
>scaffold102079
AACTCCTATAAATATAGAGTTCTTAATTATGCCATTTAGTTTACCTCAATTTCACAGAATCTCTTATTCATCTTCTNNNNNNNNNNNNNNNNNNNNNNNNNNNNNNNNNNNNNNNNNNNNNNNNNNNNNNNNNNNNNNNNNNNNNNNNNNNNNNNNNNNNNNNNNNNNNNNNNNNNNNNNNNNNNNNNNNNNNNNNNNNNNNNNNNNNNNNNNNNNNNNNNNNNNNNNNNNNNNNNNNNNNNNNNNNNNNNNNNNNNNNNNNNNNNNNNNNNNNNNNNNNNNNNNNNNNNNNNNNNNNNNNNNNNNNNNNNNNNNNNNNNNNNNNNNNNNNNNNNNNNNNNNNNNNNNNNNNNNNNNNNNNNNNNNNNNNNNNAGGATCAAAATCAAATTTAGGTCAAA…
>scaffold102860
ATGTGTGGAATGCCCATCTGGATTGCCAAAAGTCGCTCCCTTTGAGTGTCTTCCATGTGGTCCTAAAAGACTTGCTTTATTTGTTATAAAAAAAAATTTAAAAAAAAAAAATTATTAAAACTGTATAAATATAAATAAACAAAAGCACATGGTGTAAATCTGTATGCCCTAACCAATGCCCAAAACTGAAGATATATAGCAGCAAAGATTAATGTAGGCATATAAATAGTCAAAAAGTTAGGATATATATTCCATTTAAAACTGTTGATATTATAAATTCATTCATATCCATCTACAACAACCAAATATCCCTATCCTTTCATTCATGTTCATCTGCAACTGGCTATCTGTATTCTCAAATACAGGTAACTGAAGCAATTAAATTAGGTCAGCTAAAAA…
>scaffold105506
TGACTCTTTATGAAGTTGTGCTATAATAGATTGGTAATAAGTACTTAGTTGAGCCAAGATTTTCTTTTATGGAAGATTTTTAATCACCTGAGTGCTTAGGTACCAAAAGACTGTGTGAGGAGGAGAAGAAAATAAAAGAAAAAAAAAAACTCCATTAAACACAAAGAAGAAACGGTTAAAGTTCAGCAACAAATAAATTCATATTAAGAAATGCCAGAGACCAGTAACTCAGACACAAAAAATAAATATATAAACACAAAATTTCAACAATACCTTGAGTGTGTCGAGGTCGAGGATGGTTGATGACAAAATTCAAAGATGGATCCTGGGAAAATCTCAAGGGAAATGGAATGTTTAGGAGACATGCACTCCTCGTGTAGCTCATAGTCACAGTGCTTA…
>scaffold105898
TTAATTAAAAAAAAATTATTAGTCAAATTTTGGGAAAATTATGCAAACAGTCTTTGTAGTTTACACAATATGTCAATTTGGTCCCTGTAGTTTCAATTTGCTCGATTTTGCCTCTTAATTTAACGGATTGTGTCATTTTAATCTAATAAATAACGGTTGTTACATTAATTTAACGGAAAGTCAAGCAATGTGTTAATTTGGTCCATGTATTTTCCACAATGTGTCAATTTAGTCCCAGTCAAAATCGAGAATTGAAACTACAATGATTAAATTGACACATCATGTAAAGTACATGGACCAAATTGACATATTGTTTGACTTTCCGTTAAATTAACTTAACAACCGTTATTTATTAGACTAAAATGACACAATCCATTAAATTAAAGGGTAAAATCGAGC…
>scaffold107285
AAAAATAAAAAAATAAAAAATAAAAAATTTGAATTTAATACTATAACTTCAAACGAGTTTGCATATGCATCGCGTGTGTCCGGCCGCAAGTGTATATATATATATATANNNNNNNNNNNNNNNNNNNNNNNNNNNNNNNNNNNNNNNNNNNNNNNNNNNNNNNNNNNNNNNNNNNNNNNNNNNNNNNNNNNNNNNNNNNNNNNNNNNNNNNNNNNNNNNNNNNNNNNNNNNNNNNNNNNNNNNNNNNNNNNNNNNNNNNNNNNNNNNNNNNNNNNNNNNNNNNNNNNNNNNNNNNNNNNNNNNNNNNNNNNNNNNNNNNNNNNNNNNNNNNNNNNNNNNNNNNNNNNNNNNNNNNNNNNNNNNNNNNNNNNNNNNNNNNNNNNNNNNNNNNNNNNNNNN…
>scaffold107940
ACACTCACTAATCGAGAACACAACCATTCTTTCTCCCAAGGAATGCCTCTAACAACTAACCACCAAATTATTCTTACATTCATGTACTCCATCTTATATNNNNNNNNNNNNNNNNNNNNNNNNNNNNNNNNNNNNNNNNNNNNNNNNNNNNNNNNNNNNNNNNNNNNNNNNNNNNNNNNNNNNNNNNNNNNNNNNNNNNNNNNNNNNNNNNNNNNNNNNNNNNNNNNNNNNNNNNNNNNNNNNNNNNNNNNNNNNNNNNNNNNNNNNNNNNNNNNNNNNNNNNNNNNNNNNNNNNNNNNNNNNNNNNNNNNNNNNNNNNNNNNNNNNNNNNNNNNNNNNNNNNNNNNNNNNNNNNNNNNNNNNNNNNNNNNNNNNNNNNNNNNNNNNNNNNNNNNNNNN…
>scaffold109572
TTAGCTAAAAAGTCAAAAAATTACTAAAAAGACATGTTCTCAAGCGAGGCCTTAGAAAAGTACGTTTACAAATCACAATCATTCTAAGTGTGACTCATATTTCTATCAACTTTTAAATCTACACAATCCATCTCAATTTTGAAATAAAAAATTCATGGCACAATTTCATAGTACATACTATTTTTCAAAAATTTCACTTTGTTTGGTTCTATTTTTCCAAAAATACTTTTCAGAAAATTGTACTTTCTTGTTTTTCTTATTTTTTTGTTTTTACTAATTTTTTTTAATATTTTAAGCAATTTTTTTTTTTACTTTTTTAGATGCATCTTATTTAGATGTATCTAAAAAGTAAAAAAATTGTGAAAAAAACCTTTTAAAAATTCACTAAATACCAAAAAA…
>scaffold11043
AGTTTTTAAGATTAATTGAGTAGAATATTCATGAAGAAAAAAAAAAAGATGATCCAACTAGTAACGATATGTTTAAATTATGTTTATTTTAGTGATATGAATAGTTTACTTTTTAAGATTAATTGAATAAAATATTCATAAAAAAATGAAGATGATCGGAAATCGATAACTATTTATGTGAATAACATAATTATTATTATTTTTAAAAAAAGTAGACAAAATATATAATTTCAAGAATAATCATCCATTTTTCATAATATAAATGTGATTCAAATATATAATTATTGATATCCGATTATTTTCACTTTTTTATAAATATTATAACAAAAAAATATTAAAAGGTGAAAGATTCGAATCACTTAAATCAATTCTAAAATAACCCACCAAATCCAAACTATT…
>scaffold111028
ACTCTAGATCAAACTTAACCTCAGGGTTCTTAGCAGTTTCATGAGCACTGGTAAAAGCCCTACTATCTTTTTGTTTTTTCTTAGAAATCTAGTGGGTTTCATAAGTCTGCAAGTTTCCAACCAACCAATCAAGCTTGAGGTTCTCAACATCCTGAGCCTCCTCAATAGCTGTCACTTTTGATTGGAACCTTTCGGGTAATGACCTCAAAATTTTTCCAACAACCTTAGAATTAGGGATTTTTTCGCCGATTGTGAAACAGGAATTCACAATGTCACTAAGTTTGGCATAAAAATCATCACACATCTCATTGTCACGCATAAAAAGAGTTTCAAAAGAGAAGGTGAGACATTGAAGTTTCTATCTTTTAACAGCAGTAGTACCCTCGTGAATAGTTTCAA…
>scaffold112714
TGTATTATTATTGATTGATATATTGATTCATGTTGTATGTTATATTTTTACAATGATTCATGATTCCTATATATANNNNNNNNNNNNNNNNNNNNNNNNNNNNNNNNNNNNNNNNNNNNNNNNNNNNNNNNNNNNNNNNNNNNNNNNNNNNNNNNNNNNNNNNNNNNNNNNNNNNNNNNNNNNNNNNNNNNNNNNNNNNCCCTCTTTTTGGCTGACATTCCTCCCTTTTTATATTACGTCTGGGCCCAAGGGTCGGGCCCACTCTTGACCTTGCATATAATTATTTAGTGGGTCTTCCAGTTTAGTCTTGGCTCCCGTTCGGCTCCTTATTTGGCCAATTCGTATACTCGGCTTCATGGGCACCTGGTCAGGGCCAAATTGTCTTCGGCCTGATGTCTC…
>scaffold113255
CATACAAACCCGAGTCTGGAACACCACAAGAAACAGGTCAAAACCGGGGTCGCTATATAAAAAATATATATATATATATATATTGAAAACCAAAATTAGTTGGGTTCTAAACTCACAAGAATAAATTAATCCATAAAAGAAAATTGAGTAAATTACAAACACATCCCCTGATGTTTACNNNNNNNNNNNNNNNNNNNNNNNNNNNNNNNNNNNNNNNNNNNNNNNNNNNNNNNNNNNNNNNNNNNNNNNNNNNNNNNNNNNNNNNNNNNNNNNNNNNNNNNNNNNNNNNNNNNNNNNNNNNNNNNNNNNNNNNNNNNNNNNNNNNNNNNNNNNNNNNNNNNNNNNNNNNNNNNNNNNNNNNNNNNNNNNNNNNNNNNNNNNNNNNNNNNNNNGCAATTG…
>scaffold11333
AATTTTAATCTCTTCATACACTTGCTAAGTTGATTTTAACTAAAATTAAAAGTTTTCACATTAGATATCAATTAGACACAAATCAAAATAACACCATACAACAACATAAAAATAAATGAATTGAACTAATATTAAAGTAATCATAAAATAAAACGACATGATACACTCCCCTAATTGGGGACACTAAATTTTGTTCAAAATTGGGAGCCTGAGGCGACCGCCTTAGTGGCCTCACCTTAGGGCCGGCCCTGACCATATCTCACCTACTTAACCATCCAAACATGTGAATGGATTTCCTATTCTCACCATTTCTTTTCTTTNNNNNNNNNNATGGGTTTCCTATTCTCACCATTTCTTTTCTTTNNNNNNNNNNNNNNNNNNNNNNNNNNNNNCCTCTTC…
>scaffold114092
ACTTCAAAACTCACAGTTAAACAGGATTCAAGGCTCAGTTTGTAAAATCAAAGCCCAAAGGAAGATCAATTAAATTCATTTTCAAACCAAATTTCAAGAACATAATCAAAGGATGACATGCATGAGTTAAAACCACTTCNNNNNNNNNNNNNNNNNNNNNNNNNNNNNNNNNNNNNNNNNCCAAAAATAAGATGAAAACATGGACTTAANNNNNNNNNNNNNNNNNNNNNNNNNNNNNNNNNNNNNNNNNNNNNNNNNNNNNNNTTCAATAATATAGGCATGCATGCATGAATNNNNNNNNNNNNNNNNNNNNNNNNNNNNNNNNNNNNNNNNNNNNNNNNTAGACTTCAACTTGCTCTAAAACCATGCAAGAATCAATTGAATTCATAAACAAGAGGG…
>scaffold114231
AAAAAAAAAAAAAAAAAAAAAGCATTTACCTCATTTAGAGTTGGAAGTTGGAGTATACATCTAGACGAGAAAGATGTACTAAGATCAAATCATAAATGGTATGGCAGAGAGAAAAAGAACAAGTGCTTTTAATTCTGGAACGGAAATCATATCAAATGCACTATCAAATCTGCGAGATGCTGCACTGCATGTGTTCAAAAAAATCTTCACATGAGACAAGAAATTAAACAAAAATCTCTGGTCCCTATTTTTCTCTCAACACTTTCATTCCACAAGAGTAAAACATTATTAAACAAAAATGTTTTGTGTTCCGTTTGATTGTGTTTTCGTTTTCTGTATTTTATTTTCATTTTCAAAGACATAATTACATAGTTTTATTTTATTTTATTTTATTTTTGG…
>scaffold115515
GTGGTAGGTTTATGGTAAATTCTAACATTAAGTAACATCCAAAATGAATATTATCACTATCCAATGGTTGGNNNNNNNNNNNNNNNNNNNNNNNNNNNNNNNNNNNNNNNNNNNNNNNNNNNNNNNNNNNNNNNNNNNNNNNNNNNNNNNNNNNNNNNNNNNNNNNNNNNNNNNNNNNNNNNNNNNNNNNNNNNNNNNNNNNNNNNNNNNNNNNNNNNNNNNNNNNNNNNNNNNNNNNNNNNNNNNNNNNNNNNNNNNNNNNNNNNNNNNNNNNNNNNNNNNNTATATCTTAGGAACCAATCAAACTTGGTGTAGATGTCACACATTTTGTTATTTTGAAAATGTCCACGACAATTTAAAAATTATTTATCTTTGTTTTTCTTCAATTACATACATTTA…
>scaffold116963
ATTTTGCGGACAGTTATGTTCTTATACCATAACCCAACGTATCGTTTACCAGAATTACCAGGACTGAAGAAGCCTAACTCAAAAACTTTGCCTGCAGAGATGAGAGTTTGACCTACTGAGATAGGTTGGGACTGAATTAACGTATCAGTTGCACATTCTGATGGAATTGTCAATAAATATAGGAGCAATGGGAATGAAAGAAAAGCACGAGCATTTCTGCTTCTGGTACCCATTTTCTGCAGCCTAGTGCTTTACCATTCTACCTCAGTTTAGCCTTTTATCGCCCTCGTTCCAAACTCCTACCTTCCATGATTCATCTATTTCCTTCTTTTCCCTTGTCATAAGAAAAAAAGGTAAAATTTCAACACTATGCAACATGATAATGTATTTAACACAACT…
>scaffold117038
AAATTATAATTTATAAATTATATTATATATGTTAAATTATATAAATTATATTATATACGATAAATATATATGATCATTAAAACAGAGACGAAAAGTGAGTGAAGCAGAGACAAGATGAAGAGAGAGAAGCAGAGACGAAGAGAGACGAAGACGATCGAGATCGAGATCGNNNNNNNNNNNNNNNNNNNNNNNNNNNNNNNNNNNNNNNNNNNNNNNNNNNNNNNNNNNNNNNNNNNNNNNNNNNNNNNNNNNNNNNNNNNNNNNNNNNNNNNNNNNNNNNNNNNNNNNNNNNNNNNNNNNNNNNNNNNNNNNNNNNNNNNNNNNNNNNNNNNNNNNNNNNNNNNNNNNNNNNNNNNNNNNNNNNNNNNNNNNNNNNNNNNNNNNNNNNNNNNNNNNNNN…
>scaffold118569
AAAAGAGTATTTGGTGTGTGTAAATAGATGCACCCGGGGGCAGCTATCTTGAATAGAAACTGCCTGATGGAGGCTTATAAATAGGCAGGAGGAAGAAAGAAAAAAGGACATGGTTGACAGAAACTGCCTGATGGAGGCTTATAAATAGGCAGGAGGAAGAAAGAAAAAAGGACATCAGTCAACCATGGAAGAGGTAGGGTTTGTTGTTGGTGATGGAGAGAGAGAGAGAGATGTACGGTTCTGATTTAGTGAGATAAAGAGATTACTTTGAAAAGACTATTTTACCCTTACAAATTGGTTATGTACATTGCTGTTGACTATTTTCCATCTATAATTTGGATGACTGTTAAGGTGGTGTTTGGGAAGTTTGGGAGCTGGGTTTTTTTTGATTTTTTTCAC…
>scaffold119591
TGGGGAGGTACTGATACAACTTTTAGTGCCAGAATAAGGAGAAAAATTTACCACCAAAAACAAATAAAAAATTAGAAGGTCCATGAACAGTATCTCGATTGTCCTGGCGAGGTACTGTAGCTCACAACCATCTTAGTGATGCTTGAGCGAGTCTGCTGGAGCCATCTTNNNNNNNNNNNNNNNNNNNNNNNNNNNNNNNNNNNNNNNNNNNNNNNNNNNNNNNNNNNNNNNNNNNNNNNNNNNNNCACACTTTAACACACTTTTTTAACTATTCCATTGTGGATGCCCTTAGCTCGTAATCAATGGTCGGTTCTATTTACTAGTCACTCTTTTAGTTTTGAATTTTTTAAATAGTTGAGTTTTTGAATTTTTTTTTATTTTTCATATTTGTAATTAGTT…
>scaffold11977
ATTTTTTTGGTAAATTTTTAGACACAAATTTGGAGTACGTAAATTTTAAACGATTGTTACGCTTGTTTCTATAGTTCTATAAATAGGAAATGCTATTCTTTTAGACCTTTTCATAGATTTGCTCACAAGAATGACATAGTAGTATTGTAAATAAACCGCCTATTATTAAGTTTTTGATTTCAAAGTGACAGGCCTACAACTCAATTTCTCATTTATAAATTTTTATTTATTTTTTTATATAAGTTTTTCTGTTTGTATGTCATTGTCCTCTAAATAGTTTGATACTTGGTAATAGTTACAAACCATGAAAATCACTAAGCTCTGCAATACAAGGGACATAGTCACAGTCAATGGAATGTATCCTGGACCTGTTGTTTATGCTCAAGAAGATGATAGAGT…
>scaffold120579
TCGCTCACCGGTCCGATTTTTAAAACATTGTCAAATACTTCTTAATTAATTTGTCATTAATTATGAAATGTCGGATACTCCAAGGCACGTATTATAATTTGTCAAATTAATGTATTTTTATTGTATCAGACATGTCCCTTATAACTATATAGAAAGTAAGGATTAACAAGAGAATATAGCAATAGTAACATTAAATCTAGTTCTATTATTGTAATATAAACATATTAAACTTGATATTGAAATGAAATAATTGTGAGACCTATTAAAAAAAATAAACTACTTACTGGCTGAAATTAATACCTAATTCTTAAAGATTAGTATTTTACATTATAAAATTGTAGTGTGGTTTCTCAACATTCTTGAGCTTATGTGTAACTAATTACTAATATTGTTTCTTTT…
>scaffold120731
TATAGCTCTCTCGCTCGAGCGAAGGAAATCTTGCCTGAGCCAAGAAACACGACCTTCAAGTCCAGANNNNNNNNNNNNNNNNNNNNNNNNNNNNNNNNNNNNNNNNNNNNNNNNNNNNNNNNNNNNNNNNNNNNNNNNNNNNNNNNNNNNNNNNNNNNNNNNNNNNNNNNNNNNNNNNNNNNNNNNNNNNNNNNNNNNNNNNNNNNNNNNNNNNNNNNNNNNNNNNNNNNNNNNNNNNNNNNNNNNNNNNNNNNNNNNNNNNNNNNNNNNNNNNNNNNNNNNNNNNNNNNNNNNNNNNNNNNNNNNNNNNNNNNNNNNNNNNNNNNNNNNNNNNNNNNNNNNNNNNNNNNNNNNNNNNNNNNNNNNNNNNNNNNNNNNNNNNAGAGTACAGTAGACAAT…
>scaffold121604
AGATTTGGTAAAAAATTTAATAGATTATTTGGGCTGACATAACATTTTTCATAATTGGGAATGGCTTCTCTCTAGCCCGTGATCGGACTAGAGAGTACTATTGGGCTTGTGGGGGCTCACCATGGGTTGTGTTTTGATAATCCGAACCGTTAAATGTGTAGAACTTGTCAAGTACTATATGTATATAATAAATCACTTTGATCGGATATCGATAGTTATTTGATTAAATCAAATTTTTGTAAATCGTTTATTCTTCACTGTCTATTTTTTTTTCATACAAACTTAATTTGATCACATAACAATCGACATTTGATCAACATGATTTTTTTATAGGTTTATAGTAATCGGTGAGTTCTACACATTGAACGATTTAAATTATCAAAATGAGACCTGTAATAG…
>scaffold122015
AGGCTTCTAACTTGTCTTATTTTACAAAGCGCACATGAGGTGGTCTAATGTGGTCTTTCTGAGAATCTTGGTGCCACTTAATCACATAATCTCACTTCTATATTTTCCTCACAGCAGTTTAAACATATTGTATCCATGTCATTGTCACCCAGCGCTTTTTTTAAGGTTCCCTAAATGGAAAATTGTACATTTGTTTCATCCTTTTAGAATGTGTAATTTTCGTTTTAATGCATGCTTGTTTGGTGTTACAATATAATTGCTGTTCTTGCTTATTATTTTCTTTTCTATTGCATAGATACTTCTCTTATGAACACTTCTACGTCATATACTGCAAGTTTTGGGAACTGGATACGGATCATGATTTCTTGATTGATAAGGAGAACCTTATCAGATATGGTA…
>scaffold123943
GAACTATTTTTTCGTCACGCGTTTTTGTCACTATAAACTTTTTTTTTGTTGTAGTGATTACACTCTTCTCTCACAAAAAAAATCAAAAAAGTCAAAAAGCTAAAAAATCTTTCCAAAACTAAGCTTTTTAGCCCAGGCTAAAAAAATCAAAAAAACTAAAAAGTCAAAAAGCCAACCCACTTCCCAAACCAACCCTATGCTTTCAAAGGCTTAAAGTCAATAAAATTTTTAGATGCAAATAGGACCAACCTTTTCACATGTTTAGAATGAGTACATTGCAATTTTAGATTGAGTTGGTTTAAGTATATTCAAAGAAAAAAATATTTCAAAAAAAAAATAATAATAATAATTTTCCTTGAATGTAGATGAAACACTTGACAAGAACGGAAAAAGATTGCA…
>scaffold12425
GACATTTTGTCAATTTAGACTGCTGTTAATACATGTCTATGCATATATGGGATACATGCCTTAATCTTTTACTACGAATAATAATAAATAGGTACACCCGAGATTTTGATCCTCAACGGACATTTTCATTCCATCATTTAATAAAAAAATTACAATACATCATCAAAATTCAAAATNNNNNNNNNNNNNNNNNNNNNNNNNNNNNNNNNNNNNNNNNNNNNNNNNNNNNNNNNNNNNNNNNNNNNNNNNNNNNNNNNNNNNNNNNNNNNNNNNNNNNNNNNNNNNNNNNNNATCATCCTTGTTATTTTTTTTGAATTTGTTTGGTGCAACTTATTATAAGGTAAAAGCTGATAATCATAATGTAAAAACTAAAAACATCTCTTTCTTATCTTCTAGAGT…
>scaffold124629
CGGTCAAAAATGGGGTGTCTACACCAAAGCATACCCCACTACTGTAACAGACCTGTCCATACCTTCCAAACCATGGGGCACAAAATAAGGACATGTTCTATTGTCTTAAGCTCATTTTTGCAAAACACACAGTTAGAAGATACACTCCCATCCAAAATCCCAATCCTCTAAAGAAACACATAAGTCGTTACCCTATGTTTCCAAGCAAGCCACCCAAAAAATTGCACTTTGGGTGGAAGATAGTTCAACCATATTGACCTACTAAGAAAACCCAACTTCGCAACCTCTATTGCTATGTAATTGTACAATGATGACACAAGAGATTGTCCAAATTTGGCAGCCGACCACACTGGTTTGTCCACAGCATCCGGATTGAGAGATGGAGCCAATCTCAGCACA…
>scaffold125634
GGCAGGTTAAGGTTCAGTCAGGTAAGGGTTCTACAGCGCGCGCGTTGCTCGGTCGTAACACGCGCGCCTTCAGCCGGGCACGACCAAGGTGATCAATCTCCATCTCGNNNNNNNNNNNNNNNNNNNNNNNNNNNNNNNNNNNNNNNNNNNNNNNNNNNNNNNNNNNNNNNNNNNNNNNNNNNNNNNNNNNNNNNNNNNNNNNNNNNNNNNNNNNNNNNNNNNNNNNNNNNNNNNNNNNNNNNNNNNNNNNNNNNNNNNNNNNNNNNNNNNNNNNNNNNNNNNNNNNNNNNNNNNNNNNNNNNNNNNNNNNNNNNNNNNNNNNNNNNNNNNNNNNNNNNNNNNNNNNNNNNNNNNNNNNNNNNNNNNNNNNNNNNNNNNNNNNNNNNNNNNNNNNNNNNN…
>scaffold125659
CTTGGTTGAGGCTTCGATCATGTTCCACCGCGTTAAGGAAGACACCGGCGGCGGCGTATGAACTGCCGAAGAGTGATCGGAAAACTGAATCAGCGTAAGAGGAGATCGAAGAATGTTGAGAATCATAACNNNNNNNNNNNNNNNNNNNNNNNNNNNNNNNNNNNNNNNNNNNNNNNNNNNNNNNNNNNNNNNNNNNNNNNNNNNNNNNNNNNNNNNNNNNNNNNNNNNNNNNNNNNNNNNNNNNNNNNNNNNNNNNNNNNNNNNNNNNNNNNNNNNNNNNNNNNNNNNNNNNNNNNNNNNNNNNNNNNNNNNNNNNNNNNNNNNNNNNNNNNNNNNNNNNNNNNNNNNNNNNNNNNNNNNNNNNCTAGCTAAATTTTTCTATTAAAATAGTTAAAAAAT…
>scaffold125881
AATTATATTTTTCAATTATATTGTGTGATGGCGTGTGTGTGTCAGAATGTGCGTGAGTGCTGTGGGGGTGTGTGTCAGAGTGTGTGGGTTGGTTTGGTGTGATTTGAAAACGCCATTTGGAAACGCGATTTTTCATTTGAACAGTAGAAGCGTGATTTGTAATCACGTTTTTTGGAAAAAAAAAATTTTGTAACCACGTTTTTTTCAGAAAAAAAAATTTATGTTAAAGCGTGATTTCAAATAGCGTTTTNNNNNNNNNNNNNNNNNNNNNNNNNNNNNNNNNNNNNNNNNNNNNNNNNNNNNNNNNNNNNNNNNNNNNNNNNNNNNNNNNNNNNNNNNNNNNNNNNNNNNNNNNNNNNNNNNNNNNNNNNNNNNNNNNNNNNNNNNNNNNNNNNNNNN…
>scaffold126832
AAAGTTGGTAATGGTGATGGTGTTTCAATTCTCGGTCTTTTGAATGGAGGTTCGCCACTCCTTTTCTTTACCACTGAACCCGAGTCTTGAACTAGTTCTTTATTAGACTAGAATTTAAACATATATATATATATAAAAAAAAAATTCAGTTCCAAAACCCATGTAGCAATTTATGAACTTTTTGATTATTATGAACTAAAATCGCCTTATTTACCATTGCAATTATATTGGGGAAACTCGGCTTCTCTTCGAAATTTGATGCGTGGAATTGTGCTTGTGTTGAAGGAAAATAGCTAGAATTCCACAACTGTGAGCTGTTTGTTAAGTTTATAGGACTAATGGGTTGTTGTTGCCTTAGTAGGGTAGACAAATTTGCCAAAGACGGTGAAATTTCGTTGA…
>scaffold128203
TATATTGTCAATTAAACATTTTTTTGGCCTAAATAGTTAAGAAATGACTTTTTCTAAAATCAAATATAAATAAATAAATATATATATATATACATATTTATTAAATAATCAGGATCTCCTCCTTGAATTTCTTACTTGACTTCCTACTTGCTAAGCTATTGGACCCACTTTTAGACCGAATTTCGGTGATCTGAACCGTTTACATTTTAAAATTTGTTGAGTATATTATACTTGTAAAAAATCAAGTTGATCAGATATCAGAAAGCATATGTTCGGATCATCGAACTAAAAACTANNNNNNNNNNNNNNNNNNNNNNNNNNNNNNNNNNNNNTACATGCTTTCTGATATCCGATCAACTTGATTTTTTACAGATATGATATACTCAATAAATCTTAAAA…
>scaffold129976
GATTTCTTGGTTGCTTTACTCCTTGTCTATTATAATATAATATATTGTGATAACCATGGAGTAAATCAACCAAGAAATTCTACTCATACTCATGTTGATTCAACGGTATTTGGTTAATAATAAGAAATAATTATACTGATTGTCTGAGATATATGTGGGTTATTTGGCATAAAAATTCCGCTCATATTCATTTGATTCAACAATATTTGTTTAACAATAAAAAAATAATTGTATTGATCGTCTGTAATATATGTGGGTTATTTGATATTTTGGTGTTCATGCTTCGATTGTGTTATTAAATAGTAAGAGTTGTAAAAGAGATTATGGCCTGGTTTAGGAACATGCTATTTTAGTGATTTTTAATTTTTTGGTTAAAATATGAGGTAAAAACAATTTGTA…
>scaffold130333
GTAGTAATTTTATTTCGGGGGAGAAGCGAGGTGGGGGTCGGGCTGGAGACGGGGCTGGAAAACGTATCACCGTTCCCCGCCCGAAAGTGATCGGGGATTCATTTTTAAATACCATCCCCGGCCCCTCAGAGGTATTTTTTGAGAAAAAATCGCTCGAATCAGGGTCGGGGAGGCGGGTCCCCGTCGGGCCAGGTTTAAATTGCCATCCTTATGGGTGTTGTTGATGAAGATGGTGTTGTTGTACAGATGAAGATGATGATGATGTTCTGTTCTGTTTGTTCTCTCATTCTCTCAGCTCCTCTTCTCTCTTCCTCATCCTTCCTCTTCTTCTTCTTTCTCTTCGTCTGCAGAGAGAGAGAGAAAAAAGAAAAAATTATCCAAAACGACATCGTTTTAGAC…
>scaffold131802
ACTCAATTTCTAAAAAATTGAATGTAGAAAATTGAAACCAAACACAGTAAATAAAATTTTACAATATAAAAATATAGTACATATTTTTAAATTTAGATATAAATATTTAAAAAATGCCGTTAAAGATTTTACCTAAGACCCCCAAAACCAAGAATATTGCGCTGGGCCTGCCCTCATATATTAAGTGATATGTTTGTTGCACCTAATTTTTTTATGGGATAATTATGGGACAGTCCCATTAAGTAGATTTAAATGCACTAATAAATCTTTCATTACCCATATTACGTTCGTCAGTTTATAAAAAATGTTAGAGATTCTAAAAATTCTATCAAAAATTCTACTAAATGTCTCACATAGATGTGGAACCCACATTGTGTGGATCCCACACCCATGTGAGAC…
>scaffold132918
TTGTAGGAAGGTTGGATTGGCAATTATCTTTTTAATAGTTTATTTATTTAGTTTTAGAATAAAGTTATTGCTAAGAGCATTTCCAACTTTTCACGATTTTCCCCCATTAAATTTGTTCAAATATTTAGATCAACAATTTCATTTGATATGTGGGGACGTTGCTGTATGGGCTGCGCAGCAGTAGCTGCTGTGCAGCGAAATGGGCCTATTTCGGGATTCATTTCGATAATCTGAACTGTTAACATTTTAGAACAAATTAAGTAAAACATGCCTGCAGAAATCAAGTTAATCGGATATCATTTACCTATTCATCCACTTACATTTGTATTCATTTTAATACTTTAAATCACAATTATTATTTATTTTTGCAAACACAAATGTGAGTGGATGAATGGATAA…
>scaffold13404
AATTCGGGTTTCGAGTTGCTCGGGTTATTTGGCGTCTTTGCCAAGTCCACCCAAATTTAATTCGGGTTTTAAATTTATACCAAAATCCGTACCGAATTTGAAAATATATTATCCAAACCTTAAAAAAATTTGGACTAAATTTGGATTGTTGGGGTTAAACCAACCCAAATTGCACTCCTAAATGAGATCATGTTATTCTACTATGAAAATAGTGCAGCTATTAGCTTGTTTTTGAAGATAAAAACGTACCGGCATGTAGACATCAAGTTCGGGAGTCTTAAATTTTTTTTATAGTTCATGTGAGTTTGAATTTCGTGAAGCAACTGAGCTCTTTGGGGTCACTTTCAGGAAATATAGCCGGTATGTGAAGATAGAGCTACAAAATACTCAGAGACTAAT…
>scaffold134671
ATGGCCCAGCAAGTAAGGAAACAAGGAGAAAGGCATGGGAGAATCCTGATTCGATATGAATGGAATGATTGATAAATTCAAAGCGCTCCCTCTCTCTCTCACCGAATATGAATATAGTGATACGCATCTCTCACCGAATACGAACATAGTGATACGCCTCGTTTGGAAAATAAAAGTTTTAGCTTAAAAGTTAAAAAATTATTAAAAAAATTAAAAAACCTATACCCTTACCAAAAAGTCAAAAATTCTATTTTCTCTCNTACCAAAAAGTCAAAAAATCTATTTTCTCTTTACTNNNNNNNNNNNNNNNNNNNNNNNNNNNNNNNNNNNNNNNNNNNNNNNNNNNNNNNNNNNNNNNNNNNNNNNNNNNNNNNNNNNNNNNNNNNNNNNNNNNNNNNN…
>scaffold137065
TAAAATAAAAAATTAATATTTTAAAACAGAGGAAGTAGTTGTTTGTATCTTTTGTTATTATGAGAGTTTGCACAAAATGCCTTCTATCAAGTAAAAGTAATTTTAAAAAAATTAATTATTTAAAGTTGAGAAAAAGTATTTTTAATTTTTAATTTTTAAAAAAATTAACAGGTTAAATAATGCATAAATAATGTGTATCTAACAAAGAAAAAAAAAATAGCAAAAAAAAGAAAAATCAATGCCACATGGCCTTGTCGGCCCAGTAAGCTAGGTCAACTTCCCAAACAACTTCATATGACTAGCAAGCAACTCACATTTCAAATTTGTTGGGATTTGTGACCAGAATTAAAGTGTGTATCATAAGGTTGGCAAGTTGATATTTTTAAATATTTTTTTAAA…
>scaffold138580
AAGCAAGCATTATGTGGGTAAAATGCGCCTTGTGTGAGTGTAGTGAACACCCCTCTTCCCTTCTTCTATAAAGCTGGTTAAACAGATTGTGTATATATATGCTAATGCTAGTGTGGTCCATCAAAAACTTGTATGGGCATGCCTTCACTTCTCCCTCCTCCTTTCCTCTCTTCTCTCTCTCTCTCTCTCTNNNNNNNNNNNNNNNNNNNNNNNNNNNNNNNNNNNNNNNNNNNNNATACTAAACATGTCTTCTTCACTCCTCTACTATTTCAAGCCATGAAGAGACTAGAGAGAGTGTGAGATCTGAGGGGGTAAAGAATATTTTTGCTAAGTCCTGTCATGTTTTTCCACAGCTTTCTTGAACTTCATGATCTAGAGATTTGGAGAGAGAGACAAAGA…
>scaffold13942
TAATATTTTGGGACGGAGGGAGTATAAAAATCATATGTTTAAATATTATAATTATATACTTTTATTAGATTNNNNNNNNNNNNNNNNNNNNNNNNNNNNNNNNNNNNNNNNNNNNNNNNNNNNNNNNNNNNNNNNNNNNNNNNNNNNNNNNNNNNNNNNNNNNNNNNNNNNNNNNNNNNNNNNNNNNNNNNNNNNNNNNNNNNNNNNNNNNNNNNNNNNNNNNNGAGGAGAAGACAGATGAATGGAATAGAAGAAGAGGAAAGAGAGAGAAAAAGATAGAGAGAAAAGGAGGAGATCAATGGATCGATCTCGAGAGGAGACATGGGGGAGAGAGAGAGAGAGAGAGAGGAGACAAGATCGCTTGATCGAGAGAGATGACAAGATCGAGACAAGACAGAG…
>scaffold139554
TTTTTTTTAACATATATATATATATATATATGTAGAATGCAACTAAATATTTTGGTTTAGGGTTAGGATTTGTTTATGGAAGAGATAGATTATAGAGAAATTTTTTTTGTACTTATTACCTACTAGAGGATGTTTGTGGGGTCTGCGGTATCCATGGAAGCCTCCATTACCTCCATGTTCCATCTATCTCTCTCTCTCTCTCTCTCTCTCTCTCTCTTTCTTCCCTAAATGATGGTTCTGAAATTGAAACTTGATGAAGATGCTTGTCAAGTCTCTCTTTCATTTTGCAATTCTTTTTTTTGGAAGGGTGGGGGAAAGGGTGGCCACCACTGGCGAGAGAAGGGTTGATGATGGAAGGCCAGCGGTGGTCTCTCTCTCTTTGTTGTCATATGGTTCTAA…
>scaffold140262
AAATTTTTATATGTAAATTTATATTTAAATTACACGATTTTGTAAGATAAGTTATGTACTTTTGTAAAAATTTACACAAGTTTGCATATCCTTTCCCCAAGACCTAAAGACGTTCAATCTCAGAATAATGAATTGGGTTCGCAGAAATTTGGTGAATTGGGTTCGCAAAAATTTGGGCTCTCCAATAATAATAAAAAGTCTTATTCTTGGATTTGGAATTAAAGATTGAGCTAAGTTTTAGTCTGTGTTAAAAAAACAAAACAAAACAAAAAATTAAAAAGCAACAACTAAGTTTTAGTAAATTAAAATCAAAATAATTAAGGCCCTATACAAATAAAAATACATTTTTGGATTTGATATTGAGAGTTGGACATTGATTGATTTTGATAAATTAAAAAC…
>scaffold141680
GACAAGATTTACGGATGAGACAGATCGGTGGTCGGTCTGTGCGTAATGTAAGTGTAATCAACCCAATAACGACNNNNNNNNNNNNNNNNNNNNNNNNNNNNNNNNNNNNNNNNNNNNNNNNNNNNNNNNNNNNNNNNNNNNNNNNNNNNNNNNNNNNNNNNNNNNNNNNNNNNNNNNNNNNNNNNNNNNNNNNNNNNNNNNNNNNNNNNNNNNNNNNNNNNNNNNNNNNNNNNNNNNNNNNNNNNNNNNNNNNNNNNNNNNNNNNNNNNNNNNNNNNNNNNNNNNNNNNNNNNNNNNNNNNNNNNNNNNNNNNNNNNNNNNNNNNNNNNNNNNNNNNNNNNNNNNNNNNNNNNNNNNNNNNNNNNNNNNNNNNNNNNNNNNNNNNNNNNNNNNNNNNNN…
>scaffold142170
GAACTGTAGGACCGATTTGAGCTCTCCGAAAAGGGGGCGCAAAGAAGTCGAATCCACAATCTGTAGTGAGTTTTTTTTTTCTTTTTTTGGTTAAATTTGTTTTTATTTTTTTAAATACATCTAATCTAGATACATCTATAATGTAATAATGTTTATAAATAAATTTGAAAAAAAAATTCACTAATGACAAAAAGAAAATTTCAATTTTTTTGTTTTCTATTTTTTAGTTTTTTGCATCTTTAGTGAATTTTTTACATCATACGTGGAACTGATGTGTTGGTAATGTGACAGATTCTATTAGTTTTTTGGACGGAAGTTAGTCTAGTAGTAAAGTAGGAATGATTGCAAACATAAAAGGTCAAAGTGGGAAAGCTTGCAAACATGAAGGGCCAAAAAGTG…
>scaffold143532
AACCCAAAAAAGAATTTCAAAACCAAAGTCAAGACCCGAGGAGTGGTCGCAAGACTCATGGGTCCAGACTCACTCCCAGACCCAGGAAGGTTTTTAGGAGAAAGGAAGATCAGAAGGAAAAAAGGTTGAGTTTCTGTGTTTTAATTTGTTTCTATGTTTTTGTGTTTACATAGCTAAGTGTATGTTNNNNNNNNNNNNNNNNNNNNNNNNNNNNNNNNNNNNNNNNNNNNNNNNNNNNNNNNNNNNNNNNNNNNNNNNNNNNNNNNNNNNNNNNNNNNNNNNNNNNNNNNNNNNNNNNNNNNNNNNNNNNNNNNNNNNNNNNNNNNNNNNNNNNNNNNNNNNNNNNNNNNNNNNNNNNNNNNNNNNNNNNNNNNNNNNNNNNNNNNNNNNNNNNNNNNN…
>scaffold144310
TATAAAAAATAAAAAAATTATTAAAATAATCAATTTTCAAACAAGACCTTTAACACATTAAGATTACAGTCATTTTATTTGTGTTACATTCCATTTATTTGAACCACGTCACTTCAACCTTAATCTATATTTTATATATTTTTTTTATTTTATAAAAAAATCAAATAATATACTAATCTAATACATTTTAGACAAGTGTAACTCTTCAAAAGAAAATGTTTGGTGGTCACAAATTTTATAGCTCAAATGATTCGAAACTGCTAAAACGACGTCGTTTTCAGTGTTTTGAGCCATTTAAGCTACAGAATTTGTGGGGATAGCATTTCAAATTATTAAGGAAGAATGNTTAAAGTACAGAATTTGTGGCGGATAGCATTTCAAATTATTAAGGAAGAATGG…
>scaffold145024
AATAATCCACTAAAAAGACATAAAGGAATTAGCAAATCTACGCCCGAATCGAATCGATGCCTCTTCCAGCTCCATTTTCACATCGAAATTGTCTTGTACAATGTTGAATCCACAACGCCGATGTCGAATCCACGAAGATGAATTACTCCAGAATCTACCAAAATTTCAAGCTCAAGTTCTACGGAACCCACCGAAGAACAACTCTCTCTTTTGTGAATAAAACAAACTAAATAAACCCTTTGATATAATCCACTCAATTCATGATTAAACTCTTATAGATATCAAAGGAAACAAGTAAAGAAACTACAGATGAAAACCCTAATATCCAAGAAAAAGATCTGGAAGCCGTAACCCTAAAATCTAATAGAACCACATATTTATAGAAAATAGATCCACAAT…
>scaffold145758
GTCAAACCATCTTGAGTCGAGGTATTGTTGGTTTTTACTCAAGACCTTGCTGTTGATTAATTCGGTCCAAATACACTATGGTTAGCACGGTCTACAGGCGAAGCCGAAGTACATGTTACACATAAAGCGCCGAGGTAAATGTAACATGAGTATTGTTAGCATGGTTACATTGTCATTGTGTCATGGCAATACTAGCTCGGTCGTTTGGACATGCCACCGAGTTAGGACCATCTCACTTGATTTAAGCAGTGAGGGGGGCGTTGAAGGATAACATTATCTTTTAGGAGAGTAATTCCTAAGNNNNNNNNNNNNNNNNNNNNNNNNNNNNNNNNNNNNNNNNNNNNNNNNNNNNNNNNNNNNNNNNNNNNNNNNNNNNNNNNNNNNNNNNNNNNNNNNNNN…
>scaffold146904
ATAAAATAAGATTGAATGTATATTTAGCTATAGTTATGAATCTTATTTTAAAAAAATGGTAGTGAACCTTTAAAAAAAAATAAAATAAAATAAAAACATAAAACATGTGGAGAAATTAGTGGGTACCCATCCCCTGTGGATATTTAAATAATATCACTTACCCTACCCAACAGATAAGAAAAAAAAGAAAAACTCATGTATTTGGGTTGGGTATCCATGGATACCCATAGGGTAGGTTATCCATTGCCATCCCTATACACTTACACCATTTGAGGTTTAGGTTTAATACATATCATTTTTGACGTTTGAGAAATTACACTAACTCTCCTATNNNNNNNNNNNNNNNNNNNNNNNNNNNNNNNNNNNNNNNNNNNNNNNNNNNNNNNNNNNNNNNNNNNN…
>scaffold148903
CACCAGTCCTTCACTTTTATAAGATGGAACTTATCACAAGTACCCCCAACTTGACAACTCAAATGAAAAGGCTTTTGCCACTTGACAAGTATATCAATTATCATACTTTTTTTGTTTTTCCCTTTTTTGTTTTTGTTTTTATTTTTTCTTTTCTCTAATAGTTATAGATATATGATATCTAGAAATAAATAATATGTCCCGTTTGGTAACATCACTTTTTAGTTTAAAAANNNNNNNNNNNNNNNNNNNNNNNNNNNNNNNNNNNNNNNNNNNNNNNNNNNNNNNNNNNNNNNNNNNNNNNNNNNNNNNNNNNNNNNNNNNNNNNNNNNNNNNNNNNNNNNNNNNNNNNNNNNNNNNNNNNNNNNNNNNNNNNNNNNNNNNNNNNNNNNNNNNNNNNNN…
>scaffold14967
TTTTTTTTATGAAATAAATTTATTGGACCAATTGTGTTCACTTTACTTTATCTATTAGTTAGTCCAAGCGTGGTTCACAAATCAGGAACAACATTTGTGTATGGAAAGCGTGGTTCACAACCACGCTTTNNNNNNNNNNNNNNNNNNNNNNNNNNNNNNNNNNNNNNNNNNNNNNNNNNNNNNNNNNNNNNNNNNNNNNNNNNNNNNNNNNNNNNNNNNNNNNNNNNNNNNNNNNNNNNNNNNNNNNNNNNNNNNNNNNNNNNNNNNNNNNNNNNNNNNNNNNNNNNNNNNNNNNNNNNNNNNNNNNNNNNNNNNNNNNNNNNNNNNNNNNATTAAAAGCATGATTGTGAATAACGCTTTAGCCTATTTTAAGAATTCTTTCAAAACTAAACTTAATTT…
>scaffold150452
TTTAAATAAAGATAAACGAGCCGAGCTTGACCAGCTGAGCTTATGCAAGCTCAAGCTCGGCTCATTTACTAAACGAGCTGAGCCCTTAACGAGCTAAGGCGAGCTTGTTCATGAACAACTTGATTCATTTGCAGCCCTATCCATGGTCAAGCCATGTTGGCAGAGTTGACATACATAGAGCATTAACCTCAAGCTTGCTCGTTTGGGGGCAATATGTGAGAGCACTCCTATATGCTTGTTTGGTGTCTCCCATGTGCCTTCTTTCCTTGTTTCTAATGGCATCCAGATGTTTTCATACCAGCCTATTGAGAACAGGGCCTAAGGACCTCCTTTGAGTTGGTGTCACGGTCATAGGGCCCCTAGTGCTACCTTGTGACCCTCACATGTGGCTTGGTGGTT…
>scaffold151165
ATTAAATAATCATAATTATATAATTTTATTAATTTTTTTTCTTTAAATAGGCAATTTATTTCAAAATCGTATTTGTTATTCANNNNNNNNNNNNNNNNNNNNNNNNNNNNNNNNNNNNNNNNNNNNNNNNNNNNNNNNNNNNNNNNNNNNNNNNNNNNNNNNNNNNNNNNNNNNNNNNNNNNNNNNNNNNNNAACCCCACAATCCTAGGAAATGGCTCTCCTCCATACCCCTTTATATTATTTTTTGCAAGCGTTATCTTGGATCGACAACGATAATTCAGAGAGAGAGGCTTCTCTCTAGTCTATTATCGGACTAGAAAGTGCTGTTGGGCAACCGTGGGCGCACCACGAAGCCAACATAAATGTGTAGAGCTTGTCAACTACTTCATTCCTATAAAA…
>scaffold152544
CTTACAAAAAGTAGAGAGGACAATGAGGAACAGGAAGAAGTTGCAAAGGTCGGGAAATGAAGAAGGTATACTGACAGGCAACCAAGAAGCTTTGCGTATTCAAAAAATATACATTCGAAGGGACAACACGGTTTCAAATTGCATTAAATGAATAAAGCGTACGAAGGGACGAGAAATTATAATGATTTCTAAAAAGCGAAGACGTTCTAATGCTTGAGTGTTGGAAAGAGTGTAACCGCTGTATTTTTGGCTCTCCGAGTTCAAGACCAAACATGTCGACTAACTGACATTANNNNNNNNNNNNNNNNNNNNNNNNNNNNNNNNNNNNNNNNNNNNNNNNNNNNNNNNNNNNNNNNNNNNNNNNNNNNNNNNNNNNNNNNNNNNNNNNNNNNNNNNNNN…
>scaffold153929
CTGGTTTGGGTTGGAGAGGGAGAATTTTTCTGGGTTAAGTGAATTTCTCTAGATTGTGATGGAAATTTCTTTGGTTTTCAGTGAATTTCTCTGAGTTAGAGAGCGAAATTTCTCTAGATTGAAGTGAATTTATCTGGAAAGTCCAGAGANNNNNNNNNNNNNNNNNNNNNNNNNNNNNNNNNNNNNNNNNNNNNNNNNNNNNNNNNNNNNNNNNNNNNNNNNNNNNNNNNNNNNNNNNNNNNNNNNNNNNNNNNNNNNNNNNNNNNNNNNNNNNNNNNNNNNNNNNNNNNNNNNNNNNNNNNNNNNNNNNNNNNNNNNNNNNNNNNNNNNNNNNNNNNNNNNNNNNNNNNNNNAATCTACATGTCAAACGAACAGTTTTATATTTGAATAATATTAGGG…
>scaffold155616
AATGTATGCCAAACACCTACTTAAGTTGCATGGTGGGTCCAAAAATGTGATTGATCAATGCTAAAGAAATGGGTAAAGAAAGGATTTAATGATTGATGAGCATGTGATCTGTGGCTTGATTAGCATTAATAAAACTGGGGTCCATGTGTTGATTGCTAATATTGAAAATGGACTTAAAAAAGAGTCAAACCATAATTTGATTGTTCAAACTCTATCACAAGAAATGATGAAATTATGTGCATTACTGTGAGTTTTAGGCTCCATCCTGTCTCAAAATGATTAATTTTAAACAATGTATATTGTCCCATTAGTACCAATCAAACAAAACCTAACCATTTTGGAGTCAACCACTGAAAGTGCTACAAAAGTAATAACAGTGCATGATTTTGCAAACAACAA…
>scaffold156906
TATGAAAAAATATATAAAAATATAAATTTTTAAAAAAAAAAGAATTTTTGATATTTTAATAGGGACATTTTTTTATAAATTCTTTTTCACCAAACTTTTTTTTTTTTTTATCAGCAAAAAAATACTATTGATATAATGGAGTATGCAAAGTATGATGGTACATCAATAAAGGAGAAAAAAAAGAGCAAGCATCACATGACTACTACTCGATCCCATCAAACTTGACACCAAGAGAGAGTCATAAAAGATGCTAACAAAAGCCACAAAAGTTGATAAGATACCAACAAGAGGCAAAAGCCACAAACCAAAGACACACGAACTCAAACAAACCCTGCACATATGGAACCTCAAAGAGCCAGCCTAATCTAGTGAAGATTGGACACACTGTCATGAACTGAA…
>scaffold158604
ATTTTTTGGACCAAACTATCTTTCGTTCACTACAGGAGCTGCCACCACCTCCAATTGCCGTGAATAACCTCCGACCACTGGCGACAATTTTCTCGTAACCCTTACTGATCGTTGAGAATTTTTTGCAACAACCTCAATCGGTTCTAGTCAGATTTTCCAGTAATTGTCTGACAACTTCTCGGTGAATTGAAATTTCATTGTCTTTGCTCCCTAATAGTCAATGAAATTAAACTCACTGAAAAAATAACAGATTAGCAATACAGTAAAATTTCGTTTTGCACTGTTATTGTGTAATTTCACTGTTTCACTAGGAGAAATTCCTTAGAAAAGTTTTATTGTGCACTGTTGTTGTGTAATGTTGTGTAATTTCACCAAGACTGAAATTTCACTCAAAAAACT…
>scaffold158636
TATACAAAGTCTTTTAAAACAAACAAAGCTATTAATTGTCATATCTACTTCTGTTGACTTTGTTAGCCAATAATTCTTGTTGTGTTCCTCATAATTTTTGACTTCTTTAACTAAAAATTTATATATTTATTTTTTNNNNNNNNNNNNNNNNNNNNNNNNNNNNNNNNNNNNNNNNNNNNNNNNNNNNNNNNNNNNNNNNNNNNNNNNNNNNNNNNNNNNNNNNNNNNNNNNNNNNNNNNNNNNNNNNNNNNNNNNNNNNNNNNNNNNNNNNNNNNNNNNNNNNNNNNNNNNNNNNNNNNNNNNNNNNNNNNNNNNNNNNNNNNNNNNNNNNNNNNNNNNNNNNNNNNNNNNNNNNNNNNNNNNNNNNNNNNNNNNNNNNNNNNNNNNNNNNNNNNNNNN…
>scaffold159630
TTCAGGATGAAATGTGTCACAATTGAAAAGTAAGGAATCAAAGTGACACAAACCCCAAATTATAGGGACCGTTGGTGTAATTCACTCATTTCATTATTTAAGACAATAAAAATCAAGTTAGAGTACAATATGACTTTGACCCAAATACACTAAATANNNNNNNNNNNNNNNNNNNNNNNNNNNNNNNNNNNNNNNNNNNNNNNNNNNNNNNNNNNNNNNNNNNNNNNNNNNNNNNNNTTTTTTCTTAAAAAATCTATTCTACCCTTTCAATATTGACTAAGTAGTTCCTAGGTCCAATCAACCCAATTTGATATTGTTAAATTTTAAAATAAATATTTAATTTATAAAATTAGATTGGACTAGAATTTTAAATCCGTTTAAATTTTTAAGTTAAATTTG…
>scaffold161588
GAGGCTTCGAAATGAGTGTATCTTTAATGAAGAACAACCTATATTGGAGGAGGTTTCTGAGCTAATTAAAACTAGAGTTGCATTGTGGATTACTGCAACCTCGAGTGAGTTCCAGTACTCAGTGCATGATGTGGNNNNNNNNNNNNNNNNNNNNNNNNNNNNNNNNNNNNNNNNNNNNNNNNNNNNNNNNNNNNNNNNNNNNNNNNNNNNNNNNNNNNNCAATTGGGGTAAGTAATATCAATAGTCTGAAGNNNNNNNNNNNNNNNNNNNNNNNNNNNNNNNNNNNNNNNNNNNNNNNNNNNNNNNNNNNNNNNNNNNNNNNNNNNNNNAGGGCCTCAATAGGTGGTGACTTGCTGTGTTTTGGTGCTCTATCCCTTGGAGGATTGTTCCGCTACCTGA…
>scaffold161796
AGAGCTATGCCGATGTCTGAAGAAGAGACAGGAAATATGAAGTCGGGGACCACATATTTATCAANNNNNNNNNNNNNNNNNNNNNNNNNNNNNNNNNNNNNNNNNNNNNNNNNNNNNNNNNNNNNNNNNNNNNNNNNNNNNNNNNNNNNNNNNNNNNNNNNNNNNNNNNNNNNNNNNNNNNNNNNNNNNNNNNNNNNNNNNNNNNNNNNNNNNNNNNNNNNNNNNNNNNNNNNNNNNNNNNNNNNNNNNNNNNNNNNNNNNNNNNNNNNNNNNNNNNNNNNNNNNNNNNNNNNNNNNNNNNNNNNNNNNNNNNNNNNNNNNNNCCAATGCAAATTATGAATTGCCAAGTCAAAATATTAAGAAACAAGGAAATTCCGTTAGTTAAGGTTGATTGGCATA…
>scaffold164832
TGAGTGCCCATAAGAAAGAAAAGTTCAAAAAACACAAAAAGGGGAATCATTGATTGAGGAGGAGCCTCCGGGTTTACTCAACAAATACCCCATGATTCCTAATNNNNNNNNNNNNNNNNNNNNNNNNNNNNNNNNNNNNNNNNNNNNNNNNNNNNNNNNNNNNNNNNNNNNNNNNNNNNNNNNNNNNNNNNNNNNNNNNNNNTACACACACACATTCTATTTGTNNNNNNNNNNNNNNNNNNNNNNNNNNNNNNNNNNNNNNNNNNNNNNNNNNNNNNNNCATTCTATCTGTTCTGTTCATGACCTGGTGTTTCAAATTTTTTTTTTTCAAGTTTACAGGATTCATGATTAATGGACTATCTTATCCTAGTGGTACAGTCTTTCAATTGGACTCCCCGC…
>scaffold16592
TTTTTTATAGATGATCTATTAAGTATCTAAATTTAAGAAAAAAATAATAAACATTCTACATTTTCAATATTCATCAAAAGTACTAAAGAAAATGAGAGAAAAAATAACTTAGGCCTCGTTTGGGAACAGGCTAATTTAGTAACTTTTTGGCTATTTGGCTAAAAAGGTAGGTAAAAAAAACTTGTATGTTTGGGATGACTTTTTAGCTAATTACGAAAAGATGTGCAAAAAGTAGAGAGAAAAGAGAATCTTTGACTTTTTGGTATGAGTTGTTGGCTTTTTGGCTAATTTAGTAACTTTTTGGCTAATTGGCTAAAAAAGTAAGTCTCCAAACGGGGCCTTAGTATGTCTCTAGTGTGTCCTCGAAGTGTCTCCTAAAAATAAATTAATTAAATAAGG…
>scaffold167327
ATTTTGTAAATCTACAGAAAATAATTTTATTTTTAAAAAGAAGAAAGAGAAAGGAAAACCAAAGAAAAATTCTGTAAANNNNNNNNNNNNNNNNNNNNNNNNNNNNNNNNNNNNNNNNNNNNNNNNNNNNNNNNNNNNNNNNNNNNNNNNNNNNNNNNNNNNNNNNNNNNNNNNNNNNNNNNNNNNNNNNNNNNNNNNNNNNNNNNNNNNNNNNNNNNNNNNNNNNNNNNNNNNNNNNNNNNNNNNNNNNNNNNNNNNNNNNNNNNNNNNNNNNNNNNNNNNNNNNNNNNNNNNNNNNNNNNNNNNNNNNNNNNNNNNNNNNNNNNNNNNNNNNNNNNNNNNNNNNNNNNNNNNNNNNNNNNNNNNNNNNNNNNNNNNNNNNNNNNNNNNNNNNNNNNN…
>scaffold169328
CACAGAGCTAATTTGCTCTCTCAATCTCTCTGATGCTATTTCTACTGTGATAGGGGCCACTGATCCCCTCTCCCTTCTCATGGATCCTCACCTTGATTTGTTTTCTCAATCTTTCTAATGCATGCACATGTAGTTCTGAGAGAGAGAGTTTAAATAAGCAAATCACACAATAATATTGTCTATATAGTAGAGGTTGAACTGATTCCTGTCGAAGAGAAATGGCATCAACTGCAACAATATTGGACTGGATGCCATTTCCCCTGTGACAGGAGCCACTGATCCCCTCTTCTTTCTCATGGATTATCGCCTTGGTTAGTCAACTCAATCTTTCTGATACACATATATAGTGTGTTTATGTGTGGAGGGAGAGAGAGAGAGAGAGAGANNNNNNNNNNNNNN…
>scaffold170470
TAAAAAATTAAAAAATTATTAAAATAATATACTTCCAAACGAAGCTTAGATAAGTATAAACACGCAATATGCTTAAATAGAAAATTTTGAGTTTTTGCTTTGNNNNNNNNNNNNNNNNNNNNNNNNNNNNNNNNNNNNNNNNNNNNNNNNNNNNNNNNNNNNNNNNNNNNNNNNNNNNNNNNNNNNNNNNNNNNNNNNNNNNNNNNNNNNNNNNNNNNNNNNNNNNNNNNNNNNNNNNNNNNNNNNNNNNNNNNNNNNNNNNNNNNNNNNNNNNNNNNNNNNNNNNNNNNNNNNNNNNNNNNNNNNNNNNNNNNNNNNNNNNNNNNNNNNNNNNNNNNNNNNNNNNNNNNNNNNNNNNNNNNNNNNNNNNNNNNNNNNNNNNNNNNNNNNNNNNNNNNN…
>scaffold171473
TTGTCGTCGTTAGGGAAAATTTATCACATTTTTTTTTAATGAATATTTTGTTTATTAGATATTTAATTTTTTTTTTATTATAAAATATTCATGATTCTAAATGATATTTTAGAGAGTAAAATGAGATTGCAAAATCAGTTTGATTATAAATGATAGCTGGTGGTAGACTAAAATTGATTCTATTTATACATTATTATTTTCTTAGTATATATTATTTGCTCAGCTCACACCTTATACTAGTTTGAATATTTTATTGGAGGAGGATCCCTTTCAATTCAGATTTTGGATTGAAGTGCGTTGTTTAGCCCATGGAGCTCTCCATTGTGTCATGTATCAACTCATTAGGGATGCGAGTTCTACACCAAGCACCTTTCAAGCGCATTAGTTTGTGAGTGGCAA…
>scaffold171895
TCTAAGATGGATTTATCAATAAAAATCCCTAGTATTTTTTTTTAATAAAAAATATGCATATAAGTGTCATGTGTCATATTTTGAAGGGCAAAATTATAAACTTCCTAAACTCAGTGAGTTAAATCAACTAATTTAGTGATAATTTTCTGTAAAAATACTAACAATATTATCAATTGGACTANNNNNNNNNNNNNNNNNNNNNNNNNNNNNNNNNNNNNNNNNNNNNNNNNNNNNNNNNNNNNNNNNNNNNNNNNNNNNNNNNNNNNNNNNNNNNNNNNNNNNNNNNNNNNNNNNNNNNNNNNNNNNNNNNNNNNNNNNNNNNNNNNNNNNNNNNNNNNNNNNNNNNNNNNNNNNNNNNNNNNNNNNNNNNNNNTTATGTAAATGATATACATAAAAAAT…
>scaffold172355
GTTTTTGGTTTTATCAAATAATTGAATCAAAGTAGAAGGACAAAAACGTCTAATCTCATCCTCTGTTTTTTNNNNNNNNNNNNNNNNNNNNNNNNNNNNNNNNNNNNNNNNNNNNNNNNNNNNNNNNNNNNNNNNNNNNNNNNNNNNNNNNNNNNNNNNNNNNNNNNNNNNNNNNNNNNNNNNNNNNNNNNNNNNNNNNNNNNNNNNNNNNNNNNNNNNNNNNNNNNNNNNNNNNNNNNNNNNNNNNNNNNNNNNNNNNNNNNNNNNNNNNNNNNNNNNNNNNNNNNNNNNNNNNNNNNNNNNNNNNNNNNNNNNNNNNNNNNNNNNNNNNNNNNNNNNNNNNNNNNNNNNNNNNNNNNNNNNNNNNNNNNNNNNNNNNNNNNNNNNNNNNNNNNNNNN…
>scaffold172692
GAGGTTTTAAATGTGTTTTCTGAATTTAATTAAAAAATTTAAAAAACTGAGAAGAGGAGAAGGAAATGATGAAGAATTATTGATTTAAACTTGACATCCTTGTTTTTTTGTGAAGGCCAATCTGTTAGAGATGTTTTATGTGGAGCTCTGTATGCATGAGTTTGAATTTTTGTATATAACTGTTCTTTTTGGCCATGAGAATGCTTTTTTTGGTTTGTATGAGAATGCATGAGGCTGATTTTTTTTTTGGCATTTCTTTCATTATTTTAAGCTAATTTTTTTNNNNNNNNNNNNNNNNNNNNNNNNNNNNNNNNNNNNNNNNNNNNNNNNNNNNNNNNNNNNNNNNNNNNNNNNNNNNNNNNNNNNNNNNNNNNNNNNNNNNNNNNNNNNNNNNNNNNN…
>scaffold174009
CACAAAAAAATACATTGCGTCTCGGCGCGGGTTGGGTCTCGGAGCGAGCCTTTAATGGGTCTTTAAGTGGGCTGATGGGCCGGGTTAGGCTNNNNNNNNNNNNNNNNNNNNNNNNNNNNNNNNNNNNNNNNNNNNNNNNNNNNNNNNNNNNNNNNNNNNNNNNNNNNNNNNNNAGGGCTTCAGGCAACCTACGGGNNNNNNNNNNNNNNNNNNNNNNNNNNNNNNNNNNNNNNNNNNNNNNNNNNNNNNNNNNNNNNNNNNNNNNNNNNNNNNNNNNNNNNNNNNNNGGCAACGGGCAAGCTTTGGGCAGCGGGCAAATCTTACACTCCTATCAATGTTAATGTTAACATGTCAATGTGAATATTCACATTGTCACGGGTCGGGCTAAGCTTGCCTCGG…
>scaffold175844
GCGATATCAATTACAAAACTTAACCAAATCTGATTTTCATTTGACGATAGAATAACCAAAGATTAACATGATGTCAAAATTATGTGTCTTAGATATATTTTAATTTACCGATGCTTTTTTATTTGCTATTTTAGTTACGAAATATGATAATAATTACAATTTAAAATGTAATAACATGCATACAAGAAAAAAAAATGGAAAAAGAAGAAGAACATAGATGTGGAGAAAAATAAGAGAGAAATAAGAAAGATAGAAATAATTATAAGAGAATATTTTGANNNNNNNNNNNNNNNNNNNNNNNNNNNNNNNNNNNNNNNNNNNNNNNNNNNNNNNNNNNNNNNNNNACAAATGAGATATAAACATTTTGAAACATATTTCAAAATTAAAAAGGAGTTAGAT…
>scaffold176333
TATGTGTGTGTGTGTGTGTTTGTGTGTGTATGGGTAAAGAGAGAGAGTGGGAGTGAGTCAAAGCTATTGAATGTTCACTGCAAATCGAGAGAACAAGATCCGGTCACTCCAATTGTTTAATAGTGACTAATCTGCTGCATCTCACAGCTCATCGGAGCGGATTGCGCAATGTACTTGGCGGAGTATGTCAACAACGACGAGATCTCTTTCGGCCCAAGTACAGATCCCGTCGCTGTTGACATACTCCGCCAAGTACATTGCGCAATCGGCTCTGATGAACTGTGAGATGCAGCAGATTAGTCACTACTGAACAATTGAAGTGATTGGATCTTGTTCTCTCGATTTGCAGTGAACATNNNNNNNNNNNNNNNNNNNNNNNNNNNNNNNNNNNNNNNNNNN…
>scaffold17812
TTCAAAATTAATTTTTTATTATTTATTTAAACCCGTGCTATGCAGGGGTATTATAGTTTATAAAATAATTTTAAAAATTACACCCATACTATGAAGATTGATTAAAAAAAAAGATGAGTAAAAGAGAAGAATAAGAAAAAAGGCCCAATGTGAGATGCCAAAACTAGCGAGTGTGAGAAAATTTAAAAGTTGTACTTGGTAGATAAATCTTGATTTCAAAAAAAATAAGAGGATAAAGGTCACTGATAGCTCATTGTTTATCATTTTCATTTTGTTGTTCAATTTTTTGATTTAAACAAATTTTGCTAGAGAGTTTCACAAAAAAAATTATTATTATTATTACTATTATATGGCAAACTAAAAAAAATGTATTTAGTAAATAATTATTATTATTATTAT…
>scaffold178733
CACCCCTTAATCCTTCAAAACAAACACACCCATAGCGTAGTTAGTCAAAATAAAATTATAAAAATATGAGAAAGGATAATTTGCATAGTGAATGATGATTTTATTTGAAATGTATTTGTCATTATTTTTTTAGTAAGCCAAACATGAGAATTTTATTTCAATATACCAAACATTAACTTAAACTTTAATTTGATATACCACTTCCAAAATTTGTTAATCTTACAGCAAATATAGTAGGAAATAACTAACTTAATTTGATGCTCTGAGGAAGTTTATCATAAAAACATGTATCACCCAATTATAATTAGCCATGCCACATATTCACAAAAAAAAAAAAAAAAGAAGTTCGCAATTTAAAATGCATTCACCATGTTTATTACGAGTTGGCTCACAATGACA…
>scaffold179067
CAATTACAATAATAACTTTCGAAAGTCAAAAGGCAACAGATTTTTAAAATAAAAAATAAATTTTTTAATAATATTTTAAGATAAAATTTAAATAAACTAGTGGAATGTTCTTACATGCTATTTCCTAACACCAAGGATCCTCTAGAGTGAAATTTTCCTAAAGTTTCCTAGAGTACTACATTGTGTGGTTGAGATTTACTGACAAGTCACATCAGAAAAATTGATGTGACTTGCCAGTAAATGTCAACCACACAATGTAGTACTCTAGAAAACTTTAGGAAAAAATCACTCTAGAGGATCCTTGCTCATTTCCTAATGCCATGCTGCCACGCATCTCTCTCCCGACCCATGCTGTACGACCCCTTACTTACGCCATACTCCCTCTCCCCCTAACCTAAC…
>scaffold181273
AAGTATATTTATATTAGGTATATTTAAAAAATTTTAAAAATAGTTAAAAAAATTTAAAAATTCAATAATTTTTTTTTTTTAATTTTTTAAAATGTGAATGCTAATCATGAATCCAAATTGATTTTGTTATCAGCACTAAACGGTGCCGCATTCGGCGTGTCCTCCCCTTTTTGACCTTTCCAATCCAACGCTTGACATTCCTTGTCACCAAGAACAGCAAACAATACCCTCCGTCCGATCTAAATTAAAGGGTTTTCCCCGCCCTTCGCACGCTCCCAAACGCTTCCCTCTCTCTCTCTCTCCTCTTTTCTTCTTATATTCACTGCTTCACGCTCTCTCTCTCTCTCTCTCTCCGGAAAGCCGCTTCGCATTTCTGGGCACAAAAGCGGTTTTCCGGCC…
>scaffold181731
TTATTTTGCTCTTTTTTTAAATTTATTAACAGTACAAAAAGTGCAATTATAATAGTTGATATACTCCAAAAAATGTGCTATTAAAAGGTAATTTAAAAAAATATTTTTTTTAAATTTTAATAATTATATTATCATAAAAAGTTAAATTAGTAAAAAAAAAGTTATTATTTTGAAACAAAATAAGTAATTTATTAAACACTGCCTACTAGAACTGAATTTTCCATTTGCAATTGTAGTTGTGATATGTTGGGGATCGGGATCCTGCCTAAGACCTTGCAGAAATTATACCAAGCAGAAANNNNNNNNNNNNNNNNNNNNNNNNNNNNNNNNNNNNNNNNNNNNNNNNNNNNNNNNNNNNNNNNNNNNNNNNNNNNNNNNNNNNNNNNNNNNNNNNNNNNN…
>scaffold182053
CAGCCTCTGACTGCTTCTTCTCATTCTTATCAGTATCATAGTCCGTGACACTCAAATTTTTCTCCACCATTTCTCTAAACATAGAGGACCTAAAGAGGAGGCCAAGTGCGGTTGGGGAAGAAGATGACGTGTTACAAGGACTAACCAGCATATTTGTTTCTAGAATCTCGAATTTTTGAGGTGNNNNNNNNNNNNNNNNNNNNNNNNNNNNNNNNNNNNNNNNNNNNNNNNNNNNNNNNNNNNNNNNNNNNNNNNNNNNNNNNNNNNNNNNNNNNNNNNNNNNNNNNNNNNNNNNNNNNNNNNNNNNNNNNNNNNNNNNNNNNNNNNNNNNNNNNNNNNNNNNNNNNNNNNNNNNNNNNNNNNNNNNNNNNNNNNNNNNNNNNNNNNNNNNNNNNNNNN…
>scaffold182321
ATTGCCTAAAATCAAATTTTCAATTTAAAAAGTAACAATTATTCATGTGTCGTACATAATTTCTGAATTAATCAAACAAATAAATAAAATCTCTTCAAACTAATTTTTCAAATTTTTTGATTTAAGAAATTGAAAAAAAAATTTAATTGGTTAGCCCGTCAAGAAATAAATTTTAAAATTCAAAATTATGAAAACTATCCCATAATTTTTGGGTTTTAAAAGGAGAGAATCACTCAAATATAGGAAAACGGAAAATTATGCATTTCTATTTTTATTTTATTTTTTGAAGTAAATATTTTTAAAATTTGAAATTATATAAAACTAAAGTTATATTTAGAATTTCCTTTATAAGTTTTTAACTTTCAAATTAGATGGCTAAATTTTACTTCTGATATTTTA…
>scaffold182817
CAGCAGCAGCAGCAACAGCAACAGCAACAGCGGAGTGGTCATCAACCACGACAAGTACGTAGCTGCTCAACCGAGGTTGCACAAAGTTTCGGAGATTAGTGGCCTTGACGACTCCTCGTGTACTACTACTACCTTTGAAAACAACCACCACTACGGTGTAGTCGCTGGAGATGAAAGTGTTGATTTGAAGGCTGCGAGTTATATCTCTTGCGTTCAGGAACGTTTCAGACTTGATTGGGTCAACTCAGAACGTAAGATGACTCAGGAAATGCAATACTAGATAGCTAGATTGATATCATACATACCTACCAAGTCCATGTCCACCCTAGGCACACTGTAACTGTATTCCTATTGCTAGTATTAAGTTATAATATAATTTTAGCGTTGGTATTACATGTA…
>scaffold184324
TTTGGGAAGTCTATATAACAATTCAACCCCAAGAGTGTACAATTATGATGTGTAGGACTTGAACTCTAATGAATTAGGTTGGTTGATGCAAGAATATAGTTAGAATTGGAGAGAATTGAGTCATTCCATACATGCATTTTCTCACATTTTGAGTTGAATTTCCAAGAATTCCCTCGTGCATGTCTTAAATTCACCTTAACTTTGGGAATTCATCAAGTCTTAAGTTGTTTTGTAACATTTGATCATGTTTTGAGAAGCTTATGGTCAAAGAAATTCATGCATGTCATGTTCATGGATCATTCATGAATTTTAATTTGAATTTTGCACAATTGGCAAGCTATTTGGGCCATGATTTCTTGAAAAGATCCTTAATTCATGATGTTTTATGAGTTTCTAAGT…
>scaffold184615
AAATTTACAAGCTGAAGTTAAACCGGGGTCACGATTAAAGAATAGAATGATATAGGTTTCATCACATCAGGATGCTGAGGTAATAGAACCTAGAGAGCAGTTGNNNNNNNNNNNNNNNNNNNNNNNNNNNNNNNNNNNNNNNNNNNNNNNNNNNNNNNNNNNNNNNNNNNNNNNNNNNNNNNNNNNNNNNNNNNNNNNNNNNNNNNNNNNNNNNNNNNNNNNNNNNNNNNNNNNNNNNNNNNNNNNNNNNNNNNNNNNNNNNNNNNNNNNNNNNNNNNNNNNNNNNNNNNNNNNNNNNNNNNNNNNNNNNNNNNNNNNNNNNNNNNNNNNNNNNNNNNNNNNNNNNNNNNNNNNNNNNNNNNNNNNNNNNNNNNNNNNNNNNNNNNNNNNNNNNNNNNN…
>scaffold185820
AAACATTTATCAAGCGATTGTATTAATGTTCTTTTTTCCTCAATGAAGAGAAATTAATTCAGTTATTAAGACAGAACCCATTTGCAAGGAGAAATGTTGAATAAAATAAGAAAAGAAATATAGAGAATTGAAGAAGGAAATCAATCAAATAAATAATTCGGTTACTGGTAAAGAGAAGTACATTACCTTTAATCTACTTCTACTGCTCAAAAGAAAATTACAAGTAATAAAAGACTTCGTACATGAACTAAAAAGGAAGTGTTGTAAAGGCTAAATGACTATGGGATACAACTACTCTCATGCTAAAGGGGGAAAAAAACCAGAAAGTAAGAACTAAGAGATATGAAACATGTTGGGTTTGATGATTTGTCGAGGCTTTTTCTCTTCAATTTTTCTATT…
>scaffold185972
CAAGATTAAATATGTCATAATTAAAAAGTTATGAATCAAAATGACACGAATTACAAACTATAAAGATTATAGATATAAGAGCAATGGTAGAGGGCCCAAATTCTGTGACTCAAATGTGGTTCAAATGTCCAAAACGACGTCGTTTTGAGTACAAAACAACATCAAAATGACCAAAACGACGTCGTTTTGGTCATTTAAACCACATTTGAGCCACAGAATTAGCGCCCCAAACATTTTTCTAGATATAATTCATCCTTTTTTTTGATATAAAATTCTTCATGCTTAGCTGTTTCCAACGTCAAATCGATAAAACCAATAAAATCAAACCTTAATGTACAATTTGCATGGATTTCTCAACTATCAAAATCAATCAAATCAATTTAGTACTAAATTTATCCC…
>scaffold186267
AAGGAAGAAGCCAAGAAATGAGAGAAGTACACAGATGATTAGAGATGAACACAAGTATGAAAACCTTCAAATAAATGCTATCAACTCAAATAGGTTGGTGTCTAATGCCTAAAACACCAAACCTATGAGGATTGTTAGACTACAAGCATGCAATACAAGACATAAATGACATGAACAACTTAAAATAGTCCTAAAATAGGCTAAAACATCACTGAAATTAAGGTAAAAACATCTACAAAAGTAACCTAAAATAATGGAGTAATTAAGCTAGTAAACAAGCCAAAGGAAGGGAGGCTAACCCCTTCATTGTTGGGCCTTCAAAACCACATTTTAGCCTCTGGAAAAAAAATCTAAAAATTAGTGATAAAAAGCTCAAAAATAGTTTATGAAAAGATGGGA…
>scaffold18693
AGTGATTGTGGCAACATAATTATTTGGCTCCGAGTTTGGTCCTTTTCCAATTTCCATGAAGCTAGTCTCCTCTTTGTTTGTTGTTGCTTGAAAATTTTAAAATTAAAATTTTATTATATTAATATCTTGGTATTACAAAGTAGGGTAGGGGAAGTTAAACCGCCAACCCAATCTCCAATCTCTATTAAGAGTTTTTTATTTTTTATTTATTTTTAAGATTCATATTAGACCATCTCTAACGATTAAGCAAATGTATCATTAAATTTGAATTTGGTGAAAAAGTATATCTTTTTTGGCTCCAATAATTTTATCAAATTGATATCAGTCTCAAATTTTCACCAAATTGAAGTTGTGTTGCATTTTTCAGCAAATTATTGTTTTGCGTAGCCGTTGAGTGTA…
>scaffold187265
GACATCTAATCCTATGAAAAAATAAATACAGAATACATATCCAATCTAATCAAATAGTCTAGAGAATTCACAGTCTTANNNNNNNNNNNNNNNNNNNNNNNNNNNNNNNNNNNNNNNNNNNNNNNNNNNNNNNNNNNNNNNNNNNNNNNNNNNNNNNNNNNNNNNNNNNNNNNNNNNNNNNNNNNNNNNNNNNNNNNNNNNNNNNNNNNNNNNNNNNNNNNNNNNNNNNNNNNNNNNNNNNNNNNNNNNNNNNNNNNNNNNNNNNNNNNNNNNNNNNNNNNNNNNNNNNNNNNNNNNNNNNNNNNNNNNNNNNNNNNNNNNNNNNNNNNNNNNNNNNNNNNNNNNNNNNNNNNNNNNNNNNNNNNNNNNNNNNNNNNTATCTACCTATCTATCATGTTT…
>scaffold188011
ACAGGTGGATAGGTGGTTCCAACCAACAACACTTTTCTTTCAGCAATATCCTCAACAACTAGAAGGCTATGATATTATATATACAGTTGAAATCTCTTAAACCCTAGTTTAGGTGTATAAGTAAACAACTATCTAAAAAAAAAAAAAGTATATAAGTAAACAAACAAGTGATAAGAGTTGTTGAATCCATAGTGTAAATTAACAAGGTTTTTTTTTTTTTTTTTGATAGGGTTCAATTACTATGAGCCTTTAGTTCATGGATATGGATACAAATTTGGAGAGAAAAAAAAAAAAGGAAAAATTTAGGCAAAATATAAATAAAATATAACTATTTCACACACACCTTTTACCCACTTTTTCATTTTTATCTTTTTAAATTTTTATTCAAATTCATGAATC…
>scaffold189227
TCTCTCTCTCTCTGCTGATTTTATCGTCACCTTTTCTCCCGCCCAAAAAACTTCCCCAGCAATTTAGCTCATTCCAACTATGAGAGACAGTGAAAGCAAAATGATCAAGATATCTAATCTATCTACTTAATTAACACTAATCTTTCATCATTAGCGTTCCTCTCTCTCCTCTCTCACTTTCCATTCTCTCTCTCCATTTGGTGTTTATATAACTCAATACTTGCCCTCATTCTTCCATTCCTCAGCCTTTCCAATTTTTTTTTTTTTGGCATGTCTCTCAAGTCTCCTCGGGATCTGATCCGACAGCTCGACAACCTTGACTATAGTTGGGGGGTTCAAGTCCCGAGGACAAGTATTGTTTTTACAGTGTTTTGTTTGTCTTGTTTTGTGTTTCTCGCA…
>scaffold191644
ACAACATGGCCATGCCCTTAGGACATGGAATAAATTCTCCGCACTCTCTCTCTCTCTCGTTCTTGGTAGGAGCTGTTCCGGAGAGAGGGGATATGCACATGCACGATTGTTTTCCTCATTATGTCACCTATGAGTCAAACCTCCTCTCACGTGCCAGAGGTAGCGGATACGAAAAAAACTACACAACTCACACGCTTCAATCCCTTGATTTTTTATCTTATCATCTATATAATCACCTTACACATTTCCAAAAGACAGACCCCATTGATTTAACTCAGTCTCCCACTAAGAAGGACGAGGTATGTTTTCTTTGCTTTCTTCTTCTTCTTTTTCTTCGTCTTCTGTTCATCAAATTTAGGTTACTATATTCAAGACTTTTTAGATTGATTATCAGACTTG…
>scaffold192271
ACCTTAATTGTTGCATTTTTATGAACTCGCTCAGAGGAATGAAATTGTTGTAGCTTAAGTAGATCATTACTATTGTTGATGTCGCCTCTATTTCGGTAATATTTGAATCATAATCTGAACTGGATATTGTTTGTCTAGTTTGTCGGCTTTACTNNNNNNNNNNNNNNNNNNNNNNNNNNNNNNNNNNNNNNNNNNNNNNNNNNNNNNNNNNNNNNNNNNNNNNNNNNNNNNNNNNNNNNNNNNNNNNNNNNNNNNNNNNNNNNNNNNNNNNNNNNNNNNNNNNNNNNNNNNNNNNNNNNNNNNNNNNNNNNNNNNNNNNNNNNNNNNNNNNNNNNNNNNNNNNNNNNNNNNNNNNNNNNNTGGAAGTCCAAGCAGAAGCAAGGATGTCCCTCAGAAGTT…
>scaffold19230
TTTGGTGTGATGTCCAAGTTTGGATTATACCACCATGTAATTAAAAGTTTCTCCTTTTTACTGTTTCCTCTTATCAACTAACTCTAAACAAAAATTTATAACAATCGCAGGGTTGCACATAGGTTTTCAGCTTTTAAAAATGGAAATGTGAAATCTTTAAAAAAAATATTTACAAAAGTGTGCAAAAAATATATAGGTATATATAAATATTCATTTTATTATACTATGTAGTGTGCAAAAAATATGTATGAATCTAATATATATTTTATTTTATCGTGAAAAATGTTATAAATCAACAGCCGAAAGCTCACAATTCATTGACAATGACATCACNCATTTTATTTTATCATGAAAAATGTTATAAATCAACAACCTAAAGCTCACAATTCATTGACAATG…
>scaffold192939
TCCACAGCAAGACGAAAAATCAATGGAAATCGAAATTGCAAAGCAACCTCACTGCACCATCGATCCTGCCAAAACATCACCCTAACTCCAGAACTCACCCGGAACCGAGCTGGCTCCCAAAACTCCCGCCTACCAAGACAAACACCTTTCCACAAACCACAACCATGCGAGCCACCCACACTCCCTATACTCCAACCCCCCCGACCTACCCCATATTCACAGCTACCACCCGACATCACAACCTATCCCTCTCCCACGCAAAATGCCACATCCACTTCCCTAACAAGGCTAAATTAAACGTACACAAACTCTGAACCCCTAAACCCCCTACCTCCTTCGATCTACAAATCCGATCCAAACTAACAAAACGATACCTAAACTCATCCCCAAATCCTCCCC…
>scaffold193334
AGTTCCCCGGAACACTTCATTGGGACTTTTTGAATATATCCTCAACTGCGGGTGTGGTTGTACAGAGCCGTTATATATCCAGATATTGTTATTAAAATATCTGAAGTGTTTGGGGGAACTCCAGTTGCCACCTGACACCACTTAGCATGAGTAAGATATTGAGAATGAGATTTCAACTATAATAGAAGTGCCATTTTTTAACTGAAGGAAAGCTTGTATAGTTTGTACCATTTTTACACAACGGTAGCAAACTACATAACTGTATCGAGAATATTGAGTAATATAGATTGTCATGAATTTTTTTAAATCATTAGTTTCAAAGTGAGAAATGTTAGAAATCCATAATTTTAGATCTACAATGATGTCATAAGAAAGTTGAATCTTATATTATTGAATGGA…
>scaffold194515
CATTCGAACCCTAACTAACCAGCTTAAAAAACTAACTTCAGAAAAAGCACCCAATCCATTTCTGGACCTAGAAACCAGACAACTCACCAATGAGGNNNNNNNNNNNNNNNNNNNNNNNNNNNNNNNNNNNNNNNNNNNNNNNNNNNNNNNNNNNNNNNNNNNNNNNNNNNNNNNNNNNNNNNNNNNNNNNNNNNNNNNNNNNNNNNNNNNNNNNNNNNNNNNNNNNNNNNNNNNNNNNNNNNNNNNNNNNNNNNNNNNNNNNNNNNNNNNNNNNNNNNNNNNNNNNNNNNNNNNNNNNNNNNNNNNNNNNNNNNNNNNNNNNNNNNNNNNNNNNNNNNNNNNNNNNNNNNNNNNNNNNNNNNNNNNNNNNNNNNNNNNNNNNNNNNNNNNNNNNNNNNN…
>scaffold195135
TGGTGATATCACATGTTAATGATGACGTGGTGTGACTATTATATTGAATTTCTAAGCATATTTTGTATAAAAAATTACTTTATCATTATATAATTTATTTTAAAACTTTATATCCACGATTTTTTTTAATATTGTCCATGATACACTACTTACAAAAAATAATCACTTTGTTTGGTTTGAGTTTTTTAAAATCACTTTTCAGAACATTCTATTTTTTTGTTTTCCGTATTTTTTTAATATTTTAAACAATTTTTTTAATTTTTAGACACATCTAACATAAATAAACTTAAAAAGTGTATTTTTTGCAAAAAAAAAATCTTTAAAAAGTTCACTAAATTCCCAAAAATATAAAAAAATACAAAAAAATCAGTACATTTTTCGNNNNNNNNNNNNNNNNNN…
>scaffold195312
AGCCTCTAGAGAAACAAAAAAATTTAGATTGAAGTTGATCGAGTTGTACATTCAATCAGCTATGACAAAAAATAAATTAATTAATTAATAATATTACCCACGAAAAATATCCATAATCTCTGTTAATAATTATGGTTTATGTCTATCTCAATAATTATAATTTAGGTTAACTATAAAAATCAATTGCTCAAGAAATATTGATGAATAAATTATAATTGATTCACTCACTAACACAATATTTTCAAATTAGATTTGTCATCTAATATTTTAAGTGATTATGAACGGATAAAAATCTTGCAATTTTATTTATAAATTTTGGGGGACTTTAATAAAAAAATCTCATATATGGAACTTGTCCCAACTTTTTGCTATTCCAAAAAGTCCTATGCCATAACCAAA…
>scaffold195666
CGATTTAGAATTTAACTTGATTTTGAAGAAAGCAGATTCAATTAGGCCAATCAACAAATAAGGTCTATTGATCAAACACCATATAAGGATTTGGTTCGAGTTGTCCATTATCCAATCTCTAATTTGAAACTATTCAATTAAGACGTCAAATAATGGATCAAATAAATAAAAATTAAATTAGTTTGTTAGCATTAATGTAGAATCAGCTCCGTTACTTTTTTATTAATCATTGTTTAAATTATACTTTCATTTTTATTAAACGATTGAGCATTTTTCTTTTTCTTTTTTAAACTTAAGTTTCAGTTGTTTAAAATCATTGAACAATAAATACATGATAGTCAATATTTTCATCTGTTTTTTTTTGGGGGGGTGATATTGGTGGTGGTTTGATATCATTAA…
>scaffold196921
TGCCTGTCCCTCTTGTCCAAGACTGCGTCGATGACAACGATGACAGCGGGATTATTGGGTGGCTGGAGAAGAAGGAGCGGCGGTCCACAGTGTTTGTTTGTTTTGGCACCGAGTATTTTTTATCGGAGGATGAGATTGAAGAGATAGCTTATGGATTGGAGATTTCTGGTGTTAATTTTGTATGGGTTGTGAGGTTTCCAATGGGAGCAAATACAAGTGTTGAGAAGGCAATGCCTAGAGGGTTTGTTGAGAGGGTAGGAGAGAGAGGCATGGTGGTGGAAGGCTGGGCTCCTCAAGTGAAGATTTTGCTGCATCCAAGCATTGGTGGCTTTGTGAGTCACTGTGGGTGGAGCTCAGTGATGGAGGGAATGAAGTTGGGAAGTCCAATCATAGCCATAC…
>scaffold19693
ATAATGAGGGGGCTATCACCAAATCCCCCTTCGTCTTTTCATCTCTCTTGCAACATCTCATTCTTAGCCTCTTCATTAGCTTGATGTCAAGAATGCCTTTCATCATGGGGATCTTCTTGAGACGATTTATATGGCACCTCCTAAATACTCCCCATATAAATCGTCTCAAGAAAATCCCAATGAAGAAAAGTGTTTCGATTACGCAAGTCTTTGTATGGCTTAAAACAGTCTCCACATGGTTGGGTTGGTCGTTTCAATTCTGTCATCATCTTCATGGAATTTGTTCAGTGCCACTCCAACTATACTTGCTTCATCCATTGTAATTCAACCGGTCAGTTTTTGTTGGTTTATATGGATGATATTATTCTCANNNNNNNNNNNNNNNNNNNNNNNNNNNNN…
TGAACCCCAAAACACATTTCAAACATGCCGTAACATGAGAGAAGGACATGAAAAGAGAGGTCGTAGCCTTAAGAAAACAGGCCTAGACGCATTTCACGCGCAAATGAGGGAAAACAACAGGATAAAAAATGCGATGCAACACATACAACATGTAATATATGCAAGAAAGAAATATAAAAGATATACCTCACAATTTTGGAGATGGGCGTACAAAACAAAACTTTGGAGATCATCGTATGATTCTAAATAAAGACGGTGCCAGGATGACTTTATTCTTATGACGGGGAACATCGATTTCTGAGCCATATTCTGCTGAAGACTTTGAATGATTGTGCCTCAAAAGATGATAAGGACAACAACTATGTATTTTTGAGTTTCTGTATAAAATATACTGTCCAT…
>scaffold197609
ATGTAAGTGGATGAATAGGTAAACAATATCTGATTAACTTCATTTTTTGCAGGCATGTTCTACTTGATGTNNNNNNNNNNNNNNNNNNNNNNNNNNNNNNNNNNNNNNNNNNNNNNNNNNNNNNNNNNNNNNNNNNNNNNNNNNNNNNNNNNNNNNNNNNNNNNNNNNNNNNNNNNNNNNNNNNNNNNNNNNNNNNNNNNNNNNNNNNNNNNTTATATTTGATAGGAAGAATAACAGGCCATTGAAAACCCTTTTTTTTTTTTTTTTTCGCTCATCAAATTATAACTTTGACAACTCTTTTAACAGCTCCATTGAAAATGCTCTCAATCGCACTTTTGTGTGGTTGCTTTAGGATGACCAAAAAAATAAGGGTAAATTACAAATACGCTCTTGAGATTT…
>scaffold198531
GACACCTAAAACAAGAAACAAAAATAAAAAAATTTGTAACAATTATGATTTGTGAATCGATTATACATTAATATATATTATGCATTAGTTGATATATATGTGACTTTTACTTTCACCCTATACGGGGAGTGATAGGCCAAAAAAATTACCGATATTTTAAACAGCAGTTCTATCATTTCATAAAAAATTCAAAATTTTGTCCAGAATTTGTAATCAATAGCCAAAATTTATTGAAGCTGTGTGTAGCCCCTCACCTCATCAAGAAGGGTAAACCTAAACCATTGATCAACAAATCTAAATATATTTTTCCAGATATTTATCTAGTCCCTAGACTTTCTCTATATTAAAAAAGAGAGAAAGAGAGAAAGGGGCAATACAATAGAATAACTTGTTGATTCT…
>scaffold201390
CCAACAAAATAGTGAAGTTTTGAGAAAATCCGAGTCGTCAAATGAAAGAAGTGACTGTTGGATCCTTGAAATTGGGTGGAGGGAGAGAGGCAAACAATCCAAGCACGCAAACCCCTCATACACTCTTAATCAGAAGTTAAAAACACATCATGTATATCATATATGTGCATGTAGGCATTTGTATATATCAAAGAAAATCACCACCAATAAAAACCCAACATAATTCTCAATGATAAAAAAATGGAAAATGAAATATAAATCAACCAGATCAGTCGATGAACCCAACAAAACAGTGAAGTTTTGAGAAAATCCGGATCATCAAATAAAAGAAGTGACTGTTGGATCTTCGGAATTGGGTGGAGGGGGTGAGTGGGAGGGCGTCTCTGCGAAAAGAGGGAC…
>scaffold203982
GTGATGATATGGATTTTGGAGGAGCTCGAATGTTAGGTCAGCCAATTAGCTCTGTGAACACTGTCAATACCGACATTCTTTAAAGAGCAATGATTCATACCCCTTAAAAGTCCCACCCNNNNNNNNNNNNNNNNNNNNNNNNNNNNNNNNNNNNNNNNNNNNNNNNNNNNNNNNNNNNNNNNNNNNNNNNNNNNNNNNNNNNNNNNNNNNNNNNNNNNNNNNNNNNNNNNNGTTCTTTAAATTATCATGAAAAAATTATAAAATAAATAAATAAATAAATTTAACTATTAAAACAAAATAAACTCTAACTTTTTAATTTTATCAATTTAAATTTAATTTTTTTTAAATCTAAACTAATTTTTTTTATTAATTTTACTTAACGAAAATAGACAAATAATT…
>scaffold206733
ATTCCATCTCTGGAAACAAACGGGGCCTTAGCTCATGAACTGTGAACAACATTCGCCCTGTCTCTTGCACCACCAAGGATCCTCTAGAGTTTTTTTTTNATAAACAACTAAAACAAATAAAAATAAACAAAGCCCAGAGTGGAAAACAGTGAAACTAATATCAACTATTTGGGGGAAGAAAATTGAGAAAGAAGTTTGACACCCAAGCCAATTCTCTTTGTACATGCCAACTACACTTAGCTCATGAACTGTGAACAGCATTCGCCCCGTCTCTTGCACAGACTGGCAATATATGAATGGCAACATCTTTTGTGATCCAAAACCCAATTCTCAATTCCAGCGATGCAACCCATCAACAATTTTCTATGCTTAACTTACTTTGTGCATAGAGATGTTAAC…
>scaffold207245
TAAATCTTTGCAAGGAGAGGATCTGATCTCCGCACGACCACCCCTCCACCATCTCCTCTGTCTCCTTGAGTGCCTTTAAATTAGTGTATTTAAAAAGTAAAATATAATAATAATAATTTATTAAAGAAACAACAAAACATGAAAAACAAAAATCAAAAAATCAAATAGAGTGATTATTATCTCATTGTTGTTGACGAATTTTAATTGCAGTGCGTCTCTTTTTCTCTCCATTACCCCTTAACACCATCACTTATGATTAGCTCATATGATTTTATATCAACAATTTCAATGACGTTAATGATTTAATAAGATGTTAATTATTAAAATAACAATTCATTTATAAAATCATAAAGTGTAACAATTCAAGAGACTTTGTAATTTATTTATTTTTTTGTCAAA…
>scaffold208059
AATTAACAAACTCTTAACACACATTTTTTAGACACACTTTTATCACTTTTTGTCATATAAGACACTTTAACACACTTTTTTAGCTATCCCATTGTGGATGCTCAAATGCCTAGTATAACTCTCCGTAGAGAATTTCTAACTCACTAGGCATATTATGTTTGTTAGTCAAAATGTCTAGTATAATTTATTTTTTTTGAACTTCAATGCACTAGGCATATGATTAGGCATTTTAGGTCAATTTACATTCACTAACTACATGTAGCTAGCCTTTAAAGGTTAGGCAAAATGTATTTAATTATTGTTATCATTTCCCTGCATCTTTATTGTTGATATAGCATTCTATAAAGTTAATAATATTTGAATGAATAGCTAAAATAAAAAGTATGATTGAAATAGAAA…
>scaffold213411
CAATTCAAGCAACAAGCCTTCATCCACTAGCGTTCATAGAGATAAATCACATAAGAAAATAGCCACATGGTAAGATNNNNNNNNNNNNNNNNNNNNNNNNNNNNNNNNNNNNNNNNNNNNNNNNNNNNNNNNNNNNNNNNNNNNNNNNNNNNNNNNNNNNNNNNNNNNNNNNNNNNNNNNNNNNNNNNNNNNNNNNNNNNNNNNNNNNNNNNNNNNNNNNNNNNNNNNNNNNNNNNNNNNNNNNNNNNNNNNNNNNNNNNNNNNNNNNNNNNNNNNNNNNNNNNNNNNNNNNNNNNNNNNNNNNNNNNNNNNNNNNNNNNNNNNNNNNNNNNNNNNNNNNNNNNNNNNNNNNNNNNNNNNNNNNNNNNNNNNNNNNNNNNNNNNNNNNNNNNNNNNNNN…
>scaffold213479
AAGTTTGCATTCTTCTAAACGTTGTTATTTTGCACTCCTTAGTAGAGTTTTCTTAGGAATTATACTCCCAAAGANAACACTCCTTAGCAGAGTTTTCTTAGGAATTATACTCCCAAAGATAATGTCTATCCTGATAAAACTCACTCATTGCTAACCAAGTGAAATAGTTGCAACTCTTACCTCGACTGGTACCACACCTAACCGAGCTTACACAGCTCGGTGCTGCTTAGGCAGTACCATGGTAGTCCTAATTATGAGATGGTGCCCTGCAGAGCTACCCTTAGCTCGGTCCTCCTTCTTACTAACACCTCGGTCTTCTGCAAGGTTTAGCCTGGGATAGCTAGGTCAGGCCCCTGGCAGCCCATCTCTGACCGACTTGATGCCTAGATGATCCAGGAC…
>scaffold213908
TGTATAGGAGAAGATAGGGTAGGAGGCCGTATGGATTGGCAATGGTGTCGGCCGGTTGAGTAGATGAGAAAATATTGTCTCTTTCTCGGGCTTTGATTAAACGGTGTTGTTTGGCCCGTGGGGGCCCACCACAGGTCCTGTTTTTTAATCGGAATCGTTCAATGTGTAGAACTCGTCGAGCACTATACGTTGGTAAAAAATCACGTTGATTGGATATCTAGCTATCTGATCGTGTTAATTTTTTTGTTAACTGTTAACTATAACACCATCCATTTTTATACAAAATTGATTTGATCGTATAGTTAGTGATATCCGATAGACATGATTTTTTACAAACATATAATACTAGACGAGTTTTACATATTTAACGGTTCAGATTATCAAAACGGGACCCATGGT…
>scaffold214126
TTTTTTTTTTCTTGGTTTTGTCATGCATATTCCAACACCCTGGTCCTGGTTTGAGCCATTACCTGAATGACTTTATTAGCCTGATTTTCAAATTAGTATCGTTTCAGTTTCTTAATTGAAAGATGCATATACATTATTTCTTAATTGTTACAACCTTACTTGAACATGATCTGTTATATAGGCTCATTGTACACATGCTAATTCTATGATTCTATGGATGGTGGGACAATGCTTATAAACTTGAAGTGACTCGGTCTGAGTTGACTGAGTTAATGAAAAAATGAATCACACAAAAGGAACCTAGTGACTTATATAGATCAGAAAATCATTAGTGTGTATATATGTATATCCCAATGTAACTCGAGGGGAAATGCTACAAGTTGTGTAATGTCTCTTACT…
>scaffold214849
TTTGTTCAAAAATAAATATGTTAAAATTATGATGAATCCTATAAAACTGAAGTAGATAGTCTAATGAACTTGAAAGGATCTCAATCCCTCAAGTTGCTGATATTGTGGCTATTCGACTTCTTGGTTATTAGAATTGGAACGTAGCTAAGTAATTTTACTTTAAATTTTGAGAGAGAGAGCATTGAAATTTGAATTTGTGGAGAAGGATTGAACAACCAGTCCTATTGTGATAAAATAACCTATTAATATATTAACATCTTATCTAATGTGTAAATAAAAAGGAAAAAAAAAAGTTGTTAGTTACTCCCTCCCGTCCAAACTATTGATCCATTTTTTTACATTCGTGCCCGTAAATCAGATCAATAATGTATTTTTGTAAAAAATAATTCAATTATTTTT…
>scaffold215765
AACGTAATAAAATATTTAAAATTTTATAATTGATGTTACAAAGTTTATGGTTGGTTATAACATTTTTTTTTAATGTTAATTTATAACGAGATTATACATTTTGTAATTGATATTATAAAATTTTATAATAAAATTACATATTTTATAATAAAGTGTATATAATATGTACCCTTAAATGCGCATCATAGCATTTCCCCTGATTTTGAAGTACATGTATGTTAAATAGATTCATATGCTTTTAACTTATCCTTTATCATTTTTCAAAATCCACCTATAAATCGTAACATTTAGGCAATTAATTCACAAAATAATTATTATTTATAACGGTTACTTAATTTTCAGATTACCTTTTTCCTTTTATTTATTTATTTATTTTTAGGATAAATTATACAAATAATT…
>scaffold215933
TGCTATTTTGGTCGCTGAAAGCTATACTTTCTGTGACCAAATTTTTTTTAGTTGGAAAATTTGGTCGCCGAATGTATTTTTTCCTGTAGTAACTCTTCTGTCGGCTTTGAGCTGTAATCAACCTCTTCTGAATAAGAGTCACTTTCTCGGTGGTCTCACGAAGTAACTCGGCTCCAAGCAGGGGTGAATCCCCCACCTCAGTCCAACACATCGGTGATTTGCATGAACGCCCATACAAGGCTTTGAAATGTGTCATCCTAATACTAATTTTGAAGCTATTATTATAGACAAACTTCGCTAGAGGTAATTGACTCTCCCAAGAACCCTTGAAGTCTAACACACAAGGTCTCAACATATCTTCTAGGATTTTGATGGTACGCTCAGACTACCCGTCTAACT…
>scaffold217027
ATATATATATATATATATGTATATACACAAGCAATTAAAATTGAAGGTACAAAACAAAGTGATGAATGGCGCAGTGAAATTTATCGCAACAAGGACCTGGAACTTACATTCAGTTTAATTTAATGTAGGTACAACACAAAGTCTACTGACCACGTTCCACAATAGTAAACCTAGTCCCACACTATGCATATTAAAGACCCCATGTGACATTAATTAATATATCCAATATTGAAGGACATTAATGCCCAATGTACCCAAATCCAAAAAAAAAAAAAAAANNNNNNNNNNNNNNNNNNNNNNNNNNNNTTGTCACTTTGCTATACAAAACTTTGTTATGCAGAGCCTGGGCTCATAACACAGTGTTGACTACTAATACAATAATGTTAAATAAATATGATA…
>scaffold217277
AAGGTTGATTTAATCATTTTATTGAGTCAGACAAAAAGCAGCGACACTTCTGCTGATTCCGGATCTGAAGCTGAGGAACTTGCATCTCCAAAAGCAACAAAGACATATCCAGACCCAAGGTTGACTCCTGTCCTTGAAGAAGTAAGTTGTAATTAATAATGGGTGGAAATGTATGATACAAAATCAAGAATTTTGGATCAGATCAAAAGGGGGTTAGTTCTTCACGTGTTCCTTTTCATCTTTTGTCCTTGTCTATTGAATGTATTAGCACATTTGAATGTATAAACATCTCTTTCTTTATTGCAGTTCTATTTCTACTCTATAGATTCTGTTTGTGCTGCTCATGAATGTGTATTTGTTGGCCATGGATAAGATTTCCATGTAATTTCAAACTGAAAG…
>scaffold218204
GACCGGTTCGGCGGTTCAACTGTCGGTTTTTTCGATTCTCTCAAAATAAGTTAATTTTTTACTTTAAACGGTTTAGTGGGTGTATTCAGACCAAAACTCTGACCGGTCGATAGTTTAACCAATCGAACTGACTGGTCCGATCCGATTTTTAAAACTTAAGGCGAAACACTTGTGCCCAAAAAAAAAAACTGAAAAACAGAGAGAGAGAGATTATTAAAATACCTCTTGNNNNNNNNNNNNNNNNNNNNNNNNNNNNNNNNNNNNNNNNNNNNNNNNNNNNNNNNNNNNNNNNNNNNNNNNNNNNNNNNNNNNNNNNNNNNNNNNNNNNTATGAGTAATTTTTTTATACGGATAAGGTATATATTATGTGGTATTTTATATTATTGTGATTAGTTTTAAT…
>scaffold219154
TTTCATTAAATTTAACATTTATTTCAAATAGAACTTATGCTCTGTTTGTTTTGGGAAATTATTCAATACTCCCGGAGCACCACATGTCCATACTCCAAACCAATCACCAATTAGTTAGCCCCATCTTGTTCCTTCATCCCCAGCATAAATCGTGGGCCTTTGTGTCTCTCCACCGATCAAAACCTTGCGGAGCATCACTTGTCCATACTCCAGGAGTACTGAATAACCACCTGTTTGTTTTGGCTAAAAAAAAAATTTGTTTAAACGTTATCTGTATTTTTTATATTTGGTAAGATATAAAACAAAAACACATTTTCTTTGGTCAACAAAAAATAAGTTGATTTGAACAAAAAAACTAATTTTTGCTTTTTTAAAAGTGAAAAATGTTATCTGAATTAG…
>scaffold220856
TTTATCCTTATCCAGCCCATCCAACCAAACATTGGATGCACTAAAAATAGTCCTTTACAGATATCTAATCCCATGAGAAAACAAACACGGGATACACATCCAATCCAACCAAATAGTGTAGAAGAATCACAATTCCTCAAGTTCGATAGATTTTAATCACCCCTTATCCAGTCCGTCCAACCAAATACACCCTTTGGGAATGTTTATTTAGGGGGATTAGAGTATGGGATAGGATTCCATGTCTATTGCATATGACATTTGGTTCAAAAAATATAAGTCAACCAGACTATCTTTTTTTTGGTACACCGGAAAAGGAACCAATTGGACTATCAATCCCTTATTTGTGAGATTATTGTATCCTATGAGAGGTATGAGATAAAAAGGGTGGGATAACTCCAC…
>scaffold221459
TTGAGTATTTTAAAAATAATTTGGTTATGACGGTTGATAAAAATATGAATATCGAGTTATGAGTTGTATGTTTAATTATTAATTATAGATTGAATTAAGTTTTGAAAATTCATCACTAAACAAATTTTTTTATTTCACTTGTTAAATCAAATTTTCAAAACTCAATTTTACATACAATTCGACACTCCATTCAAAAATCATAACTAAATAAATTTTTTACACACAAATCATAATTACATAACTCACATCTTATACTCTCAAATTATATTTATAAAACTCTATCAGCGGCAACCCAAAAATGTTTACAAAACCCATAAACATAGAGAGGGGGGGAGAGAATGAGAGGTAGACAATTAGAGAGAGAGAGAGAACCCATAAACCCAAAGAAAAAGGAAAAAA…
>scaffold222837
TGTAACTTAGATGGAAAGACCTATTTTGGATTATTCTCCTATTTATATATGAATGGTCTTATTTTGAAAAAAATGTGAAAGTGTTGAAAATAGTATTGATGANNNNNNNNNNNNNNNNNNNNNNNNNNNNNNNNNNNNNNNNNNNNNNNNNNNNNNNNNNNNNNNNNNNNNACAATATGTCCTAGAGAAACCCATTTGTAAATTTCCCTTAGTTGCTTTTTGTATTCAATTGCCTAGNNNNNNNNNNNNNNNNNNNNNNNNNNNNNNNNNNNNNNNNNNNNNNNNNNNNNNNNNNNNNNNNNNNNNNNNNNNNNNNNNNNNNNNNNNNNNNNNNNNNNNNNNNNNNNNNNNNNNNNNNNNNNNNNNNNNNNNNNNNNNNNNNNNNNNNNNNNNNNNNNN…
>scaffold225350
GGCAAACAGGCCCGACACCAATCCTAATAGGGAACTCACAGTGGCCAAGCCCAGATACCAGTTAGACATGTGTCAGGTAGAGAGTTAGCCACGTAATAGACAGAGATCCTGTAGAGTTATTGCACTCATACACCATGTATTAAATGAGGCTGCCATGACATTAAATACAACAAAACCTCTCACTCTAGGGCATGGTAAAACCACCATGACCGACAGTAAGTAGACTATAGACTTTTGGCCAACGAGACAACTGAAAAGGACAGAAGAATGATTAGTAAGTGATATAAGGAAGAATGCTTAAGGGACAAGTAAGATCAATATCTCTCTCTCTTTCTCTACTCTCAACCTTCTCTCTAAACTATTGTTCCGACCACCTTCTCGTCTAACTTGATCGTCTGA…
>scaffold225378
CTAAATATATCCAAAAATATGGTTGGATATCCCAAATTTGATATTTTTAACACCATTATACCCTCAAGTCAAATACCATAAAAGACAATCTTGAAATTCATTTCTCTGAACCCTCTCTATGCTAACTATCGGCCACCATCTTCTCCTCTTCTTGTGGCTACCACCACCTCCGGCAACAACCACAACTCATTTCCCACGACACTCTAGCCCCTCTCCATGTCCAGTCGCCACCACCCCACCGCCCCTTCCCACCCTCCCATTTCTGTTTATGACTCTCTTTCTCTCTTGCGAATGGAGCTGGTGGTGGTTAGAGTAGGGTTTAGTAGGTTAGGGTTTGAGAGCAAGTAAAGGGAACGAGACAGCATGGATGGAACAAATAGGGAAGGAAATGTGACAGAC…
>scaffold225739
TGTGAAACTAGAGTATAGCGGAAAATCTCAAATAAAGCTTGAAAAGGGGACGTAAGCCGAGTTGCAGCCGAACCACTATAAATTTTTTTGCATCTCTCTCCCTTNNNNNNNNNNNNNNNNNNNNNNNNNNNNNNNNNNNNNNNNNNNNNNNNNNNNNNNNNNNNNNNNNNNNNNNNNNNNNNNNNNNNNNNNNNNNNNNNNNNNNNNNNNNNNNNNNNNNNNNNNNNNNNNNNNNNNNNNNNNNNNNNNNNNNNNNNNNNNNNNNNNNNNNNNNNNNNNNNNNNNNNNNNNNNNNNNNNNNNNNNNNNNNNNNNNNNNNNNNNNNNNNNNNNNNNNNNNNNNNNNNNNNNNNNNNNNNNNNNNNNNNNGTTTGTCATTGGAGTATTTGGTTTCTATTTA…
>scaffold227546
ATCATTATATGATAATTACACTTTTAAAACATAAAAGAACTAAAATTATTAAAATAAATAAATAATTTAACTAAATTTATTATATATAAGTTTTCAATTAACACTTTTATAAAACGATAATGCTAAGATTATTAAAATAAATATTATTTTTTTGCAACACATATCATAATATAAAATATCATTACATTAATTAAAGTTAACTCTATTGTAATTTTATGTCAGATATCATATTTGTAGAAGTGATTTACATANNNNNNNNNNNNNNNNNNNNNNNNNNNNNNNNNNNNNNNNNNNNNNNNNNTAATATTTTTTTTGTTAAGTTTTTAAAAGATAAATTAACAAATGTCAAATGATAAATATCGTGAAGTACTATTTTAAAAAATATTGATTTATCAAAAA…
>scaffold228476
ATCCTCAAATCCTACTTCTCAAACATAGACTTTTTACTATCTCATATATTAATATTATAATATTATACAGACGCATGAGATTATAAAATAAATATGATACAAATGGATCATAAATAATATAGGTTATACTAATGACAACGTTGAAACTTGTGTTTAAAAAGAAAATAAAATTAAAATATTTGTAATTCTAATANNNNNNNNNNNNNNNNNNNNNNNNNNNNNNNNNNNNNNNNNNNNNNNNNNNNNNNNNNNNNNNNNNNNNNNNNNNNNNNNNNNNNNNNNNNNNNNNNNNNNNNNNNNNNNNNNNNNNNNNNNNNNNNNNNNNNNNNNNNNNNNNNNNNNNNNNNNNNGAAAATTGAATGTTAACATAGATCATATTTATATGAAACGTAACGTGAC…
>scaffold229605
ATTATATACATGAACACAATTTCCAGCACTAGGCATTAAAATTGTTTCATCATTCTATAGCATCTTTTCATTTGTCTTTACATATAAACAAAATTGCAAAGAAATACACAGAGCATTGATTTTTCTAGTAGTGCTCCTTTTCGAATTAAGGNNNNNNNNNNNNNNNNNNNNNNNNNNNNNNNNNNNNNNNNNNNNNNNNNNNNNNNNNNNNNNNNNNNNNNNNNNNNNNNNNNNNNNNNNNNNNNNNNNNNNNNNNNNNNNNNNNNNNNNNNNNNNNNNNNNNNNNNNNNNNNNNNNNNNNNNNNNNNNNNNNNNNNNNNNNNNNNNNNNNNNNNNNNNNNNNNNNNNNNNNNNNNNNNNNNNNNNNNNNNNNNNNNNNNNNNNNNNNNNNNNNNNNNN…
>scaffold232257
ATATAATTATCAAAAATTGAGGAGGGGCACGTGCCCCCTGGGCATACACTGCCTCCGCCCCTGGCGACAAGAAGAAGAAGAAGAAATATGTTTTGATACATCAATAAGTTCATGCAATACGTGCAAAGAAGAGAGAAAATAATAAGATACAATTAGTAGAGAGAGAGAGAACCTTGATAGCGAGAGGAATTGAAACCCGTGTAAAAAGTGATATTGGCGCGGCTCAATCTGAGATCCTCATTTACAACCACAAGCGTAAATCCGTCTTCGGATTGAACCTCACCAACATCGCTTTCTTTTGCTTCTTTTTCTTTTTTTCTGATACATCAGAAGTCGTTGCCTGAGGAGGATGAGTCATACCTAATACTCTCAAAAAGGAAAAGGAAAGAGTACGTGTGT…
>scaffold232511
CAACCCATTTTAACTGATTTATTAAATGGGCGGGTTTGGATTATTAAACCTGTCCAAACATGAGCAAGAATCCCTTGTCTCCAAATATTCATATCCCCCAGTCTCAAATTACTCACAATTATTGGATCATANNNNNNNNNNNNNNNNNNNNNNNNNNNNNNNNNNNNNNNNNNNNNNNNNNNNNNNNNNNNNNNNNNNNNNNNNNNNNNNNNNNNNNNNNNNNNNNNNNNNNNNNNNNNNNNNNNNNNNNNNNNNNNNNNNNNNNNNNNNNNNNNNNNNNNNNNNNNNNNNNNNNNNNNNNNNNNNNNNNNNNNNNNNNNNNNNNNNNNNNNNNNNNNNNNNNNNNNNNNNNNNNNNNNNNNNNNNNNNNNNNNNNNNNNNNNNNNNNNNNNNNNNNNN…
>scaffold234134
AGCTTGGTTTGAGAATAATAATTGAAAAGTTTGAAATGTAATAAAAGTTAAATTATTGATAAATTTAAAATTTAGTTGAATCTCACAAATGATTGTATTAAGATGGTAACTTTTCATTGGAGTTATATAGTTAAAAATTAATTTTTGACGTAAATTATAAATACACTATCTGAGGTTTGATTAAAATATGAATTGTCTTGGAAATTATATTTCACCTCCTAAGATTTTNNNNNNNNNNNNNNNNNNNNNNNNNNNNNNNNNNNNNNNNNNNNNNNNNNNNNNNNNNNNNNNNNNNNNNNNNNNNNNNNNNNNNNNNNNNNNNNNNNNNNNNNNNNNNNNNNNNNNNNNNNNNNNNNNNNNNNNNNNNNNNNNNNNNNNNNNNNNNNNNNNNNNNNNNNN…
>scaffold23502
GGTATCTCCTTGCACATAGTACATAGTCAAACGGAAAGGATTACCAGAGAACAAGGCTAGTTGGGAGCCAACAGATACTTTGTAGCCATTCCAAGAGTAAATACAAAAGTTTCACAAAGATGATATGATGAGGTCGTCGTTGGCATAGGTAGGGGAGAATGTCACATCCTATTGAATTCTCTATGGAAAAATATACTATCCAAATGGGAGCTTAGAAGAATGGGAGCCAGTGGAAGAATCTAGAACTTCCTAGCAAATTTTAACACATGTGAGACCATGGAGAATTCTATAAGGCCCTATAGAATTCAAGTACATACACACTTGTACATGTNNNNNNNNNNNNNNNNNNNNNNNNNNNNNNNNNNNNNNNNNNNNNNNNNNNNNNNNNNNNNNNNNNNN…
>scaffold236036
GCATTGAATGCAGCCTCAATCAAGATTACTTCACAACAAACTATTATTCAGCAATAGTTCTTTTCACTACTCATACACAATTCAAATTGTTGTCCTATTCCCCTTAGACTCTGCAATACCATAGTTTCTTGCTCCCAAACTCTACCGTGTTCAACAATTTATTTGCCAGGTCATTTGTGTTTGTGCATCTCGATACAGAAAAATTTGAGTCAAACCCATCAAAAACATGAAAATTAAGCATTTAGTGTTTAATCAAATACACTTGCAAAAGTTCCCATTTTTCAACCACAAAATAGAACTACAATAAATTCTGTGAATGATAAATTGTACATTTGTCTTCATACCAATAAATTCAATGACAGATTTTGGGGTATTGCAATGAATTAAACTNNNNNNNNN…
>scaffold236813
TGAAAAATAATTTTTTGGAAAGAGTACAAAAAAATTTTTTTTTTTTGGTTGTATGTTTTAAAAATAATTTTAGAGTTTTGGAGTTTGAAATGATTTAATTTTTTTTTTTTTTTTGTAGTTAAATAGATGGGTGTGAGAGAAAAAGTGATTGATTGATGTGTAGGATATGAGAGAAGAAAAGAGGAGGGAGAAAAAAGTGATTAATTGATATATAGTAAAGAGAAAATTGATTTTGGATTTTTTTTAAAAAAATTTTCAACTAAACAAAATTTTTAACTTTTTTTTCTCAAAAATTATATTTCAAGAGACAAATCAAACAAAGCCGAAAAGTTCTATAACAAAACACTTTGCACTCCACAATAATACATTAACTAGTTTTCTACTTGTNNNNNNNNNNNN…
>scaffold237044
ATTTTTTAAATTCAATGATGTGTAATGAAATGATTGGTGAATAATTAGAAAAGATATAACCGTGAAATTTATGTTAAATATTTTAATACATTATACCATTATTGTGTTTAAAAATAGATCTAACTTTTATTCTTAAATAGCACTACACTATGTGAATTATTNNNNNNNNNNNNNNNNNNNNNNNNNNNNNNNNNNNNNNNNNNNNNNNNNNNNNNNNNNNNNNNNNNNNNNNNNNNNNNNNNNNNNNNNNNNNNNNNNNNNNNNNNNNNNNNNNNNNNNNNNNNNNNNNNNNNNNNNNNNNNNNNNNNNNNNNNNNNNNNNNNNNNNNNNNNNNNNNNNNNNNNNNNNNNNNNNNNNNATTTATTTATAGAGTGGACTTATACAAAAGGAAGGTTAAAT…
>scaffold237992
GTACTCAGAAAATATATCCCCACAAAAACAATTTATGGTTTTGGATCTATGTTCTTTGCAAAATGGATATTTTGTAATTATGCTTTGCCTACAAATAAGTATCTCTTATTTTATTATGCGCAACTGCTATACGTAGTTTGAGGGTGAGAGAATANNNNNNNNNNNNNNNNNNNNNNNNNNNNNNNNNNNNNNNNNNNNNNNNNNNNNNNNNNNNNNNNNNNNNNNNNNNNNNNNNNNNNNNNNNNNNNNNNNNNNNNNNNNNNNNNNNNNNNNNNNNNNNNNNNNNNNNNNNNNNNNNNNNNNNNNNNNNNNNNNNNNNNNNNNNNNNNNNNNNNNNNNNNNNNNNNNNNNNNNNNNNNNNNNNNNNNNNNNNNNNNNNNNNNNNNNNNNNNNNNNNNN…
>scaffold238437
AGAAGTAATGTGGATGACACGCAGTTAAGCTCTTATCAAAGGTTGAAGTAGATAAAGCATACACAAAGACAAAGCCAATTAAATATGCTATCGAAACAAAGTTATCAACAATAAATACATACTTATTAATTATTTTATAGAACTGTCTAAACTGTCTGCATATTTATCGACAAGCCAATTAAAGTTGCTGGTTACAAATATACGAAATTACAAAGCTAAACACATTCGCCATGTCCTTAATGAAGACCAAACCAAGCATACAAGAAGACTGAGGCACTTCTCTTGTTTGCTTCTCCATATATACTTTGCAAGCTAGAAACCTGGACAGCAACATTATAAAACTTAAAATAAATAATAAACCTGGAAAGTAGAGAAGATCAGAAAAAAATTAATAATAAT…
>scaffold238769
TATATATATATATAGTGCAATAGTAATGAAATTCCGATGTTTGAGCTACATCTAATTCTGTGTGGATGAATCTTTTTTTGGGACATTAATGTGTTAGCTTATTTGAATTTAAGGTGTTGAGTTTTAGAGAATAGAGAGAACTGGGTGGGGCAGATGTGTAAAGTTATTAACCTCCAAAGTAACAATGAATCTGAGTAAGAATGGTCGGATAGATTGTGAGAAAACTCATTTTTTTCTAAGTATGACGAATTTGAACTGAATGTAGTAATTTTGAAATATATTGAGTTTTAGAAATTGTTTTCTGGTTTTGTAAATTGAAAAGGGAACTAGACTTATTGTATTATGGTCCCACCAAGGATTATCACCATCCGAGTCCCAAAATTATTTTTACCAAAACTA…
>scaffold239886
GTATTAACTATAGCGAAGTGGAGCGGTTTGGGAGGCGATTATAAATTTTAAAGTTTAAACCGCAGTCAGCGGTTAGAGTTGTGCGGATTGATGTGGTTTTAGCAGATTGTGGGGTATTTTGCACAGCCCTAGGAGCAGGAACATGAGCAAGAGCAGGAGTAGGAGCAGAAGCAAGCTCAAGATCAGAGAATAGAGAAGCAGGACCAGGGGGCAGAGCAGAAACCTCAGGATGGACCAGAGTTATCATGTCTTTAGTAGGGTCTGTATCAAGCTCATCAAATAGAAGAGAAGGATCATCCGAATATGAAAATAAAATGAATAATTAANNNNNNNNNNNNNNNNNNNNNNNNNNNNNNNNNNNNNNNNNNNNNNNNNNNNNNNNNNNNNNNNNNNNNNNNN…
>scaffold240816
ACCGTTCCAAACCGAACCGCAGACACCCCTACCTGCAGGAGGGTAGGGAGGATTTTCCTATGAAAAAAAAAAAAAAAAAAAAGAAAAGAAAAAGTAAAAAAACCACGTTAAAAATTAAAACAAATTCAAAAGTGAAAGAGATATCCATCTCAATCACTGCATCAATTCCTTGGAGCTCCCTATTGGTTTCGTATCTATCTCAAGGGGGCACCACTTTTAACACTCCATAATAAAGCAAACGCGGTTTCTGAGACCTCAACTACCAAATGGTTGTTTCCCAGAACCACCCATTTCTACTACACAGTGATGGATTTGCCTATATATACAAGGCAAATGAGACATCCATGACAGAGAGAGAGAAAGAGAGAGAGATGGGAGAGAGGGAAAGAGAGATAGATA…
>scaffold24357
AAGATGGCTGGCGGCGGCTGATAGGCGAAGTCGAAGATTTAAGGATTTCGATCCAAATGATTCAAAGTTTGGGGAGAGCGGGGCAAAAGTTTGGGGAAATTGATCCAAATAGATTTAGGGATTTCAAAGAATTAGGGATTTCTATCGAAATGACCGAGCGCCAAAAATTTGGGGAGAGCAGGCAAAGGTTTTGTTATTACTTTTTTTGCGACNNNNNNNNNNNNNNNNNNNNNNNNNNNNNNNNNNNNNNNNNNNNNNNNNNNNNNNNNNNNNNNNNNNNNNNNNNNNNNNNNNNNNNNNNNNNNNNNNNNNNNNNNNNNNNNNNNNNNNNNNNNNNNNNNNNNNNNNNNNNNNNNNNNNNNNNNNNNNNNNNNNNNNNNNNNNNNNNNNNNNNNNNNN…
>scaffold243652
AGGTGCTGATTGGTCAGAGGTTTCTTTTTTTTCCTTTTTCTTTTTCACCGATGACCAACCCCACGTATGTGTGGGGGTGGGGGTAAAGGAAAAATATTTGAGGGTCACAAAAAGTATGGTTCAAATGGTTTAAAACTGTCAAAACGACGTTATTTTGTGTCATTTTACGTCCAAAACGATGTCGTTTTGACAGTTTTAAACTATTTGAACCACACTTTTTATGGCCCTCTACCATTGCTCGGGGGTAAAGTGGGAGTCCCAATCAGGCCTACTTTTTTTACTTTCAAAAATTTTTCCAGACAAAGATTTGACTTATAATTTTTAAACAACTAATACAAATCCAAAATATAAGAATACAGATTATTAAAACGATGACACTCTATCTAATTCAGATGAGGA…
>scaffold24392
GTCTGAGTCTTAAGGTTGGTCAAAATGGGGTATCTACAGCATGGGATACTAACCGCAATTGCTTGGTCTGTTGGTTGTTTGTGAAAATCGATTTCTCCTGTCGAATCTTCACCGTCGATTTAATCTAAGCCAGATTGTTGCTAACAAGGAAAAAATTCGCTTTACTCCTTTATGGTTTAGGCTTGTAGCATTTTACCCCCTTATAGTTTAAAAATAGGCAGAGATCTTCCATATGGATTTCGACTAAATTGCAACAAACTCTGTTAACAAAATGCTTGAAATAACCATAATACCTCTCTGATTTTTCTTCATTTGTGTATTTCTCTTTGTTTCTTCCCCTCTCTTTTATTATACAACAAATTTCCAACTTAAACAAAATTAATTTCTCATAAAAAAAAA…
>scaffold24563
TTCACTTTCTTTCCTAAACCATCAATCCAAAGGAAGTGTAGAATTGTAAATAATATTTGTGAATTTGTAATACTACGGTTAAGTAAAACCATCTCTAATCAATCACCAAAATTTTCATTTAATTTGATTTCAAATTTAAGTAGAAAGTTTGATTTGATATGAATTACTTCGATTTTTTCATCAAATTTTTATCAAAATCTTTTAAAAATTTATCTTTTCATCTCAAATTTCACTTTTCATCAAATTTGATGGGAAAAAATTATCCATAATATTTCATCTTTTTAAAATTTTATCAAATTCAAATTTAATTTCTCAATTTTATGAAAAAAATGACTCCATTTATTTGATGAAATAATTAAAGATAATTTTTGAATACTCTTTTATCAAATTTAAATTGAT…
>scaffold249683
GAAATTTTTCTAAATTTAAATCTGTTCGTTTCTGTAAAATTGAACTACACTGGTCTTAAATATAATCTAATTTTTTATCTTGATCTTTAATTATACTACGAGTGTTACGAAGATGGTCTATAGATGAAGTAAAGAGATTACTAATTTTATCTACATCATTTTTAATATTTTTTGTAAAGTTAATCTGACAATCTATTATACTATTTAACTGAGAATTATGTTCACTATAGAGCTGATGTGTAAAAGTATCTTCGAAATTACAACGAAATTTATTTTTGTTTATGTTAAGACGATGGTTGTGATCGCTGAGTTCTAAATCTAAATATTCTACTATTCTCATACACAAAATTAAAACCTACTTTAAAATTATTAAAAGCTACTATAATATGAAATTCATAA…
>scaffold250503
AACTTAATTCAGAAAATTCAAACAAAACACAGTGATTTATATTTTAAATAAATTTATAAGTTATTTTTAATTTTTAACTAAAAAAACCTCATCCAAACGGACCCTATCTCTGTCTCCACTTTCGAAACTTTCATCCCCTGCTGCCCTCACAGCTATGTCCATCACCTCCAACTGCAAGCTCATCCCTCTTCATCTCTCTCTCCTCCCAAACCCTAGCCCTAAACTTCCATTTCCTAACCCCAACCCACCCCCTCTCTCTGCTCCAAAACTACTCTCGATCCGATGCGCCAAGAGGTCCCAACGAACCGGAAAGTATAGATACCCCTCTGAGAAGAAGAAGCTCAAGTCCAGACAGCAAACCCAAATCGATGTCCCCCAAAAATTTGAAGGGTTTTGGAG…
>scaffold250700
ATATTTAAAATATAAAATATTTAGCCTAAAATAATAGAATTAAGAAAAAATTAAAAAATTAATAAAAAAATAAGTTTTAAAATTTTTAAAAAATAACTCAAAATTTAAAATACAAACTCAAAATGATTCGTGGTGCTCGTGTACATCAGGTAGATGCATTGCACATGAATCATGACTTTGATTTCTTGTTTATTTTTTTTATTTATTAAAAAAATAACAATATTATAGTATTGTTTGGCTAGAGAATATTTGACTAAAATGGCCAATAAATAAAAAATAGATTAAAATAATTAATAAGACAAATTATTACATTTAATACATAATTATTGTATTTTTTATTTCACAATCATCAAATCAATTAAAAAAAAAAACTATCATCTCAAGTATAATTTTTTTAGC…
>scaffold250933
ACTGCTCTCTCCCACTTTGCAACTTCTCACTCTCCTCTCGCCAGTGGAAGGAATTTTCTTTTTTTTTTTTGGACCCCAAAACGACGTCATTTTGGGGAACCAAATCTCAGCCCTCGATTCCTCTCATTTTTGAAGTGGCTCGCTCACAAAAAAACCACTACAGATTGCACTACACACTCACCACTACAGAGAATCTGCACTGCACTCGTGAGAAAGTGTTCAGATCCAATCCTTGAATTTGAACTCCACAAACACAACATCAGATTCAAACAATGGTATTCAAAATCCTACGCAGTTGGCCAATCATCCTTCTGGGATAAATTCAATTTTACTGTTTAGTTTCTTATATAGATCAAGTTATCCACTCATAAATTTCAAAAAAGAACCACTCGTGACTTA…
>scaffold252551
CTTGGTGTCGAGCTACGGCTCATTTCCGTTTTGAACAAACGAATGTCACGTGCCACCCAAATGTGTATTTTAACAATTCTTTATATATATAAATTACATTAATTTCTTATAATTTTTCTTAATTCTACTTTAATCATTTAGTTGACTCATGTCATTTTTTGATTTGAAACAAAAATAAAAGTGTAAGTTAAAATTGATAAAATTCAAAGGACAAAAGACCAATATCAAATCTTGCTAAAAAAAAAAGTAATTTTCTATCTTATTTTTTTATTTTATTTTAATGCATCTGACATGACCGAAGCTGTTTTCTACACGAGCTTGAAGGGCTTTCCACCATTAATCATAGAAATCAGATTTCTATGTAGCGGTTTGGTAACAATTTTTTTGTCTAAATAAATA…
>scaffold253437
ATATTATTTTGCATCTTGAATTTACCAAAAGCAACAAAACCAAAAAAATTTATGATAGATTTTGTTTATTTTTCTCTAATTTTTTTTTATAATTTTATTTTCCTTAACAAATTTTTATAACAATTCGTTACCCAAACATAACCTAAAATAAAATAAATTGAAAAGTGGCTGGGGAGATGGGGTTTGAGGGGCGCGTGAAGATGGAGTGGGGTGGTGGTGGTGTGCCCCTCACTAGGGATACCGTCACCGTTGGATACGGCCGGTTGCATTAGAGCCGCACGTTTATTGATAATGTCTTTATGTGAATGTCAGTATTATATTTGTTAGGGTTAAATGGGATCAAACGTAGTAGTCAGCTTTTTCATAGGTGGGGAAAAGGTAGGGTTTCAGTTCTTGTTC…
>scaffold256102
ATAGGCTCGGCTACCTAAGATGGCATATGATTTGCAACACTTCGATAATCATGCTTTGAAACACGTATTCACGAACGTGTATTGAAATACAATGCAGTTTGAATAATGCTCCGAGCCTGGTGCATGCAAGACAATGAATGATACAAACATGCAAAGCATAAGTACGCTAAACAAAACATGCCCTAATCTAACCACTAAAAGCGGATAAATAAAAAGGAGAAAGAAATGGGGTTGGAAGACATGCACACACACATGCACCCTTATTACAACATATATGACCTCGCGGGGAGGGTCCGAATAAAAGTCCAAGTGTCCAAATATAGTACAGTCCAAAGCGAATAAATAACTAGCTAAGTCTAAGCTAATTAAAATATTACAACTCAAAATGAATTAGCTAAT…
>scaffold256704
AAATTACACCAGAATCCAAGCAAATCAATCCTAGATCTGTGTTTGAGGTTTTAAGGGATAATTTAAAACGCCATACAGCTCAGACTAATGTAATTGAATCTAGTATATGGTTTATGATATTGTAATGATTTTAATATCCTAAAGCGATAAACCTAGCATTATTCTCCTTATTTCTATGATTCCATCCCTAGGTTTGAATGAGTCCTGACATCTATTTGTTTACAAAACCTAGCATTTCTCCTTGATTCCACCTCCAAATCCACTACTTTTTCCTTACAAAACAGCCCCAAAATACAAAAATACTAGGCTATCTTGTGTCATTAGAAGAATTGACTAGACTGTTGTTTCAAGTGTTTGAATTTGATTAGACTATTGCTAATATACCATTAACTCATTACT…
>scaffold256984
AAGAGTACATGAACCCCACTTGTTTTTTTTCCTTTTTTTATGTAGTAATATAAGTAAGTATACATGAATAATGAGAATTTATATACNNNNNNNNNNNNNNNNNNNNNNNNNNNNNNNNNNNNNNNNNNNNNNNNNNNNNNNNNNNNNNNNNNNNNNNNNNNNNNNNNNNNNNNNNNNNNNNNNNNNNNNNNNNNNNNNNNNNNNNNNNNNNNNNNNNNNNNNNNNNNNNNNNNNNNNNNNNNNNNNNNNNNNNNNNNNNNNNNNNNNNNNNNNNNNNNNNNNNNNNNNNNNNNNNNNNNNNNNNNNNNNNNNNNNNNNNNNNNNNNNNNNNNNNNNNNNNNNNNNNNNATTTCAGCCCACGGTTTTGTTCAAAACCAGCTGTTGGTCTCTTCAGAGCTG…
>scaffold258217
ACTCAAGGAGAAATAGTGGGAAACATGGCAAGAACAACTATATAAGAAAAGAAAACCTGAATCCAAAAGTCAAATGGGTCGGGTTTAAACCGAAAATGCTATACCAATTATGAAACTAGTTATGCAAAATTGCTTATCTGCTCTGTATATGGGTCCTAGTGACCACCTTATATGNNNNNNNNNNNNNNNNNNNNNNNNNNNNNNNNNNNNNNNNNNNNNNNNNNNNNNNNNNNNNNNNNNNNNNNNNNNNNNNNNNNNNNNNNNNNNNNNNNNNNNNNNNNNNNNNNNNNNNNNNNNNNNNNNNNNNNNNNNNNNNNNNNNNNNNNNNNNNNNNNNNNNNNNNNNNNNNNNNNNNNNNNNNNNNNNNNNNNNNNNNNNNNNNNNNNNNNNNNNNNNNNN…
>scaffold258379
AAACTAGATTTTTTAGACTAATTTTTAATATATAATCTAATATCGAAACTCTCAAACTAACTCAAATTGGTCACGAGCCGATAAAAACAATTTTTAATGATTAGGTAAAAGTCACATTGGCATAAAAGTTACGACATACGTCAATTTACAATTTTGAATAAACAAATTTTTAGNNNNNNNNNNNNNNNNNNNNNNNNNNNNNNNNNNNNNNNNNNNNNNNNNNNNNNNNNNNNNNNNNNNNNNNNNNNNNNNNNNNNNNNNNNNNNNNNNNNNNNNNNNNNNNNNNNNNNNNNNNNNNNNNNNNNNNNNNNNNNNNNNNNNNNNNNNNNNNNNNNNNNNNNNNNNNNNNNNNNNNNNNNNNNNNNNNNNNNNNNNNNNNNNNNNNNNNNNNNNNNNNNN…
>scaffold258753
ATGTGAAATTAAAGTAGATCTCAACCATTGGGTTTGAGTTATGTTCTACTAAATGAGCAAGGATCTTCTAAAGTTTTTTTTTTTCTAGAGTTTCCTAGAGTGGTGTGTTGTATGGTTGAGATTTAATGACAAGTCACATCAATTTTTTAGCATTAAATCTCACCCATACAACACACCACTTTAGGAAACTTTAGGAAAAAAAAACTCTGGAGGATCCTTGGTGCTACTAAATAGGTTTGAGTTATGCTAGAGACCTAAATATTCTACTAAATATTCTACCAAATCTCTCACATGGATATGGAATCCACATATATGTGGATTTTTGTAAATCTCACCTCATGTGAGAGGTTTGATAAAATATTTTATAGAATATTTGGAGTACATAGCATTTTTCAATGG…
>scaffold259191
CGTCATGCCCCTGTACTCTGTATTACTGTATCAATGTTAAGCAGGCCTTCGGTAATCTCGAATTACTGGCCGTTTACGGTACTAAACCCATAGGGGCGGGTTTGGGTCGTGACATTTAGAGACTTAATAGACTTTGACTTATATACTTAAAGGACCTAGTAGACACAAATCGATAGTTTATGGACTAAATAGACAATTTGATGAGAATTTAGGAATATAAAGTATAATTAATCCTTTTTTCAATTATTCGTTAGTTGTAATAGAGAAAATATTATTTCTCCTCCCAAACTTTCATGTGTTTTTCAATTTGACTCCCAAACTTCGATTAATATCAATTTTACACCTAAACTTTCAAAATTTTGATCAATTTAGCCATTGTTGTCCCATTCAGTCTACAAT…
>scaffold259585
AAAAAATGCGAAAAACAAAAAACCTCAATTTAAAAAAAACTAAATTTAAAAGATTGAAACCAAACACATTGAACGATATTTTATTTAGTGGAAATAGGCTGATGCTTTAAATTAAAAACAAGTAAAACGATTGGATTTAATTGATAAAATTTAAAATTTATTTCATTAAAAGAGCATTTTTTTTTGGGGNNNNNNNNNNNNNNNNNNNNNNNNNNNNNNNNNNNNNNNNNNNNNNNNNNNNNNNNNNNNNNNNNNNNNNNNNNNNNNNNNNNNNNNNNNNNNNNNNNNNNNNNNNNNNNNNNAAATTATGCTAGGATGTCATGAATTTTGAGAGAATTGAGAATCTTATTACTAATGATAAAATCTATATTGAGTGCTTGGATTTTTAAAGATTTTTTT…
>scaffold260703
AAAGGGGATGTACTCTATGTTTTGAGGAGAAAAAAAAGGGATAGACTCCATTGAACTAAGTTGGCTTATGTGTCTAGGGCGAAAGTCCCGAAAACCATTTGTATACATAGGTACCAATTCCCGCTGACGAAATTTCTGTAAAATGGCAAATATAAGTGAACGTATTCTTTTAATGATTTTATCCATTGGAAACTTGTGAGGTGTAACCTCTGTTGNNNNNNNNNNNNNNNNNNNNNNNNNNNNNNNNNNNNNNNNNNNNNNNNNNNNNNNNNNNNNNNNNNNNNNNNNNNNNNNNNNNNNNNNNNNNNNNNNNNNNNNNNNNNNNNNNNNNNNNNNNNNNNNNNNNNNNNNNNNNNNNNNNNNNNNNNNNNNNNNNNNNNNNNNNNNNNNNNNNNNNNN…
>scaffold26250
TATATTTATGTTTTAAAGGGCAATACCAAGCAAGGAAAGATGGTGGGCGTTGTAGGACGAGATGGTGGGACCTAAAAGAGGATAAACTAGAAATATTTAAAAATAGAATGGATAAGGAAGGTACTTGGGACTTGGAACACGATGCTAACACCATGTGGAACTGGATGGCTAATTATATGAGAAGAATCTCAAGAGAAGTGCTTAGAGAGTCGANNNNNNNNNNNNNNNNNNNNNNNNNNNNNNNNNNNNNNNNNNNNNNNNNNNNNNNNNNNNNNNNNNNNNNNNNNNNNNNNNNNNNNNNNNNNNNNNNNNNNNNNNNNNNNNNNNNNNNNNNNNNNNNNNNNNNNNNNNNNNNNNNNNNNNNNNNNNNNNNNNNNNNNNNNNNNNNNNNNNNNNNNN…
>scaffold263686
GCGACCGCAACCGTTTTTCAGAACCTTGGTTGTGAGTGGTTTTGTGGGTGTTTTTTTTGTTTTTTGTTGCCTCCTATTTCCATAGCATATTTNNNNNNNNNNNNNNNNNNNNNNNNNNNNNNNNNNNNNNNNNNNNNNNNNNNNNNNNNNNNNNNNNNNNNNNNNNNNNNNNNNNNNNNNNNNNNNNNNNNNNNNNNNNNNNNNNNNNNNNNNNNNNNNNNNNNNNNNNNNNNNNNNNNNNNNNNNNNNNNNNNNNNNNNNNNNNNNNNNNNNNNNNNNNNNNNNNNNNNNNNNNNNNNNNNNNNNNNNNNNNNNNNNNNNNNNNNNNNNNNNNNNNNNNNNNNNNNNNNNNNNNNNNNNNNNNNNNNNNNNNNNNNNNNNNNNNNNNNNNNNNNNNNN…
>scaffold264665
TGCGCAACATTTGTCTATCTGAATATTCTTTGTTTTTTCCTTTTTTTCTTTTTTTGGATAAAATACAAACACACACTCAAGCTAAAAATTGTCTTTTGTGGTTTTAAAAATTAAAAATCTCTTCTCATAATTTTTCAAAATAAAATTAACATAAAGAATAAAATTTCTAATTACGCTCTATATAATAATATAATTATTTTAATAATTAATTGAAATACATTTATGAAATTATTAANNNNNNNNNNNNNNNNNNNNNNNNNNNNNNNNNNNNNNNNNNNNNNNNNNNNNNNNNNNNNNNNNNNNNNNNNNNNNNNNNNNNNNNNNNNNNNNNNNNNNNNNNNNNNNNNNNNNNNNNNNNNNNNNNNNNNNNNNNNNNNNNNNNNNNNNNNNNNNNNNNNN…
>scaffold264797
TGAAGAAGAGATGAGAAAGAAATTGATTGTGAAAATAAGGATTGCTATGCTCGATTTTAAAGGTAGAAGGTTGTAATGTGGGTTTTAGGGGTAAACATGGCATTTTCAAANNNNNNNNNNNNNNNNNNNNNNNNNNNNNNNNNNNNNNNNNNNNNNNNNNNNNNNNNNNNNNNNNNNNNNNNNNNNNNNNNNNNNNNNNNNNNNNNNNNNNNNNNNNNNNNNNNNNNNNNNNNNNNNNNNNNNNNNNNNNNNNNNNNNNNNNNNNNNNNNNNNNNNNNNNNNNNNNNNNNNNNNNNNNNNNNNNNNNNNNNNNNNNNNNNNNNNNNNNNNNNNNNNNNNNNNNNNNNNNNNNNNNNNNNNNNNNNNNNNNNNNNNNNNNNNNNNNNNNNNNNNNNNNNN…
>scaffold266074
CACTCATTTGCACAAATTTAGTGCATAAATTATTTATACCTTCATGAATTTGAAATTGTTTTTTTTTTTAATTTTTCGATGTTTTCCCAAAATATAAATTTATAAATATTGTCTAAACATATAGAGAAATATTTTTGACATAAATAAGTTTGTTAACCAATTGCTTATCCTAGGGATAAAAATAGATAAAAAATTTAATTTGACTTTAATATTTTTGAATTGAATTACTTAGACTGGTTGAACTGTTTAATTTACTGTTACCATTAGAAAATTATATATATTAATAAGCTGAGGCTTTTCCCATAATAAACCAAATTACTATCTTAATTCTCAAACTAGGCCTAGTTTGGATGGAATTCCCAAACTAGGCTAAAGCGTCATTATAAATCACGCTTTCAC…
>scaffold267412
TTAGTGTTTCAGATCGTATATACAAAAACCCCTTTTTTCACATTCGAAATCAAAAGTGCAAACCAATATAGACCAACCATTATGAATGTCATCCGAAATCACAAGTGCAGGTCGTCGACAAGATCAAGAACAATTGCTGCCATGGTTTTGGGTCCGTCACTACTTGCGAGAAGATAGTAAATGGAAGACGGTTTTCGACGTACCTGATGGTGCACATCCGACGAAGGCGAGGATGTGGACGACAAATCCAGCGGCAACTTCGGCGGGAGACGGCAAGGTCGTTGGTTGTTCGACGGAGTTATACGGCGCCGCTTGAACGAGGATTTCGCTAAAGGAACCAGACTCTGAAGGAGGCAAATGTGGCCTCGTTTTGCCCTAGGCCCCAATTTATGAGATGAG…
>scaffold268698
TTATTTAGTCTTCCCAAACTAGGCCTAACTATCACCAAGAATTCTTTAGAGTGAAATTTTCTTAAAGTTTTCTAGAGTGCTACACTGTGTGGTTAAGATTTACTGGCAAGTCACATATGACTTGCCAGTAAATCTTAACCACACAGTTTAGCACTCTAGGAAACTTTAGAAAAAAATACTCTAGAGGATCCTTGCTCGCTAACTATCTAGCTGATGCAAGGCTACACTTTTCCAAAAAAGTTGATCTGAGAGACTTGTGATGTGGCATAATCTTATTGGCTACTTAGTCACCTATGAGCCAAGGAGACGCTTATAAATAGGGCACATTTTTCACAGCTCATTAAGGATCACAGGGTTTCTTGGGAAAGGAAAAATTATTGGAATATGTATCACATCGTT…
>scaffold269310
CGTGTCCTGGTTGTAATGCCGAGGTTATCTCCGAAAATACCGGAATCCAAGATAAGAAGATAAAAGATAAGGGACAAGAGNNNNNNNNNNNNNNNNNNNNNNNNNNNNNNNNNNNNNNNNNNNNNNNNNNNNNNNNNNNNNNNNNNNNNNNNNNNNNNNNNNNNNNNNNNNNNNNNNNNNNNNNNNNNNNNNNNNNNNNNNNNNNNNNNNNNNNNNNNNNNNNNNNNNNNNNNNNNNNNNNNNNNNNNNNNNNNNNNNNNNNNNNNNNNNNNNNNNNNNNNNNNNNNNNNNNNNNNNNNNNNNNNNNNNNNNNNNNNNNNNNNNNNNNNNNNNNNNNNNNNNNNNNNNNNNNNNNNNNNNNNNNNNNNNNNNNNNNNNNNNNNNNNNNNNNNNNNNNNN…
>scaffold270064
TAAATTTTATATATTAAACGATTTAAATTATCAAAACAACCAGGTAATAGATCCACACAGATCCAACAACACGTTCTGCTCCAACGTCGGATGAGAGACAAGTCTGGCCCTTACGATTTTGTAAATGAAAAATGTTTGAGGGCCACAAAATCAGTGGCTCAAATAACTTAAAATTGTCAAAATGACATCATTTTGCATCGTTTTAAGCACAAAATAATATCATTTTAACAATTTTAAGCCATTTAAATCACTAATTTTGTGGCCTTCAGCATTGCTGTTTATAAATTTTGGTAAAATCNNNNNNNNNNNNNNNNNNNNNNNNNNNNNNNNNNNNNNNNNNNNNNNNNNNNNNNNNNNNNNNNNNNNNNNNNNNNNNNNNNNNNNNNNNNNNNNNNNNNN…
>scaffold270990
ACATAAGTTAGTGTGAACTATCACATTTTTTTTTTAAAAAAAAATCTTATATATAGACATATCTATAATCTATAATATATTATATTATCTTATATAACATAAAAAATTAATTTTTTTATAATTCGGTATCTGACTAATTCAATGGTCCAATTTCACTTGTCACTAATAGGGACTAATTAAAATTAGTGCAAAACTCCGTATGAATTGACTTTGCAAGGTAAAATACACATAAGTTAGTGTGAACTATCACATTTTTTCAAATAAAATTCTTAAATTACCCTTCAAAACTACCATTACATGATTTTGAATTTGAATTTAAGGATTTTTTTTTTCCACATTCAATTGATTGATTTTCATAACAGATATCGAGTGTGCACACCGTTCAGTATCTTTTATACT…
>scaffold271797
AAATGACATGGCAGCTTTGTGTCTTTTATTTTAAAAAAAAGGCCCATCATGGTTCATATTACCAATATTGCCTTTTCCACGTTATTTTGTTATGAAATTTTGTATAAAATTTTTGTTGATCTAATATTTTCCTTCTCATAATTTCCAAGAGTATCGATAGAATTTTTGTACATAATTTCTTATGGANNNNNNNNNNNNNNNNNNNNNNNNNNNNNNNNNNNNNNNNNNNNNNNNNNNNNNNNNNNNNNNNNNNNNNNNATTGGGAGATTTGATGAGGGATTTAGAAAGGAAAAAGGAAAAGGTGTGTGAAATTAAGTGAAATATAGGCATGTTTTATTCACATTTCACCTACCTTTTCCATTTTTCTTTTCAAATCCCTCTCTAAATCTCCAAACTATA…
>scaffold271883
AATGCAAACACATAAAATTGGGGGGTCGGAGGCAATTTAAACACTGTTTGTCTTGTACTAAAACCAACCTTGTCGTTTCCCACAGGCATTTGTCCATCTATACTTTATTTTTGAGGACTCTTAAATTAATCATAGCAAAATGATGTCACCATCAATGTCTACATCATCTCATTATCTACTGCTAAAATGGTCCACCATTTCTAAAAAAAACAAAGAAGATATTTTAGTAAAATAGTTTTAAAATAATTTTATAAGAATTTTCTTATTATTCAGTAAATACTTGCACCCATATAAAATAACGTGATAGTATTTTTTGTATTTAAAAGTTGTCTTGGTGGATATTTCTTTGAACATGATAATTGTTAATTCAACAATATTATCTAAAAACTCAAGTTTATT…
>scaffold272677
ATTTTTATAGTTCTAATTATATTAATTTTATTTTTAAAATCTATATATTGTGTCAATTTTGTAGTTATTAACTGTAGGATTCTTTATTCCTAAATTCTTTCATCCTTTTTATTTTAAGGTATTTTTAATTATATAATCATATGAGTATTTTGAAGTATGAAAATCTTGAAATATAATTTTATAATTGAGAGTGAGTGTGAGTGCATTGACACACAGAGATTGTAGAATTTAGGTACATAATATAAAAAATTAAGAGCAAATATTTTTTATAATTTTTTTTTGGTGTCAATTTGATCTACATAATTTCATTTGTCTCAATTTTATCTTTTAATTTATCACACTGTCAATTTTATCCAATAGATGACATTCTTTGAAAAAAATTAGATAGAAATCAATAAC…
>scaffold272959
ACAAAATTTCATTACTTAAACACAAATTCGCGCAAATTAATTCATAAAAATTTGAGATTTCCATAATTTTGTGCAAATTTTCACAAACATACATAGTCATCTCACAAAATCGCGTAACTTAAACACAAATTCACGTAAATTAATTCATAAAAATTCGAGAAATTACAACTTGGCATAAGTTCTCGCAAATATACATTGAGTCACTTCACAAAATTACGTAACTTAACACAAATTTGCGTAGGGTAACCTATAAAACATGTTGTAAGTTCTCAAAAAAATATACTTAAATCACAAAAATACATAACACTCTAAAATTATCCTATATATTATATAAAACACACATCTCAAAAGTTCTGTCACAAATACTCGAAAAATTAGTAACTAAAACTCCGCATCCAA…
>scaffold273628
TCTAAAATAAATCCTCAATAGAGTCGTATACGAATCAGTGTCTATAATTTTCATTAATCTCAAATTAAATTAGAATAATTGACAATTAAAATTAAAATCTCCTTAATTAATTAAGTGCTAATCATTATACGTGGTGGGTCATTACAAATAAAATTGTAATAATACATATTTTTAAATTGTAAAGAAATGAAAATGTTGTGTAAATAGGTCGCTGTTTCTTGTCAAGGAAAGTCAGGCAAAAAACTATTTATCATTTTTTCATATTACATTTAGGTAATGTTTGGTTTATTGGAATAGAATGATATGAGATGACAAATAAAGTATAATATAAGAGAAGGTAAATATATCATTTTTCAACATTATAATGAATAAATTCTAGAGTGAAAATTAACCATTAAT…
>scaffold277296
GAACCGATACCAAATCGAAAATTGAAAAAAAAAATCAATTGAAAAATCGAAGAGATTGATTTTTATTAAAAAAGCAGACCAAATATAACTGATTTGATCCGATTCAATCATTTTGGTTAGTTTTTTCAACTTTTCTTACATTCCCTAGAATATCTTAGACAACTCTCTCTGTCATATATTTTCTAATTATCAGTCAATCATTTTCTNNNNNNNNNNNNNNNNNNNNNNNNNNNNNNNNNNNNNNNNNNNNNNNNNNNNNNNNNNNNNNNNNNNNNNNNNNNNNNNNNNNNNNNNNNNNNNNNNNNNNNNNNNNNNNNNNNNNNNNNNNNNNNNNNNNNNNNNNNNNNNNNTGTGTGAAACATATAATTACTAATATTTTAGTCAATTAATCATAAAAAG…
>scaffold27742
TTAAAGTATCATTCTAATTTTTTTAATCACATTTTCAATAAAATTGAGATATTTTTAATTTCTCTTATGTGATCTTTAAGCATTATTGTAGTAGTGCTAATACAATATTACTGCTAATATTATTGCTGTAGTTTGAATGATTATGATTGAATACATGATGTTGCTTACCAAAAAAAAAACCTTACGGACGTAGCTATAAGATGGTTCTTCACGCGGGTTCTGCTCCACACCTTTTAAAAATTGCTTAATGACTGTTTCTGGCTAAACCAATATAAATGCATCATCATCATCAGCCTGTAGGTGACTCAATTGATTGTCTTTTAAAAGGTCGATCCAATATCAGTCAGTCTTGTAGAGTCGTTTAGTGTAGATTTTCAGCCTTTAGACTAAATACATTGG…
>scaffold281054
AAAAAAAAAAAACTACTAATATTATAATGTCCAATTTATTGCAATTAAATTGATTCCTTAACTGTTCTATTCAAGACAATAAATTTATGTCAAATTCTCCCTAAAGTGCCAATGTGCCATTGGCGTATTAAAAATAAAGAAATATAAAATAAATATCCACAAATAGTGACAAATAAAGTTGTACTTTTACATCAATAATGCTAAAGATATCAAAAGATTTACTAATAGTTTTATCAAATGTCTCATATGGGTATAGGTTCTACACTCATGTGAAACATCTGATAAAAATATTGATAAATTTCTTGAAATCCCTATCATTTTTCTTAACATACTTCTCCTCCCATCATATAATCATCCACACAAAAGTAATGCAGGAATAATCAAAATTATAAAAAAAAT…
>scaffold282200
CGATTTCTGAATTTCTCCAAATTAAATTCAATTTTTTTTTGTTCAACTCTTAAAAAATATCAAATTAGACTCAAGTTGAGTATGAACAAATTGCAAGTAATTCTATTTATACCCAAATAATTATTCAGTATGCCAATTAAATTTTTGAAATTTTAATTCTTATTATATTCTAATGTAAATTTAATAATGTGGACAATACACATTAAACCTTAAAATAAAATNNNNNNNNNNNNNNNNNNNNNNNNNNNNNNNNNNNNNNNNNNNNNNNNNNNNNNNNNNNNNNNNNNNNNNNNNNNNNNNNNNNNNNNNNNNNNNNNNNNNNNNNNNNNNNNNNNNNNNNNNNNNNNNNNNNNNNNNNNNNNNNNNNNNNNNNNNNNNNNNNNNNNNNNNNNNNNNNNN…
>scaffold282685
GCCTGAAAATGTTGGTGGCGTTTGGTGGTGATAAGGGATAGTGGCTGTTAATTGTTGGGAATTGTCAAACTATGTCGATGTTATGTTNNNNNNNNNNNNNNNNNNNNNNNNNNNNNNNNNNNNNNNNNNNNNNNNNNNNNNNNNNNNNNNNNNNNNNNNNNNNNNNNNNNNNNNNNNNNNNNNNNNNNNNNNNNNNNNNNNNNNNNNNNNNNNNNNNNNNNNNNNNNNNNNNNNNNNNNNNNNNNNNNNNNNNNNNNNNNNNNNNNNNNNNNNNNNNNNNNNNNNNNNNNNNNNNNNNNNNNNNNNNNNNNNNNNNNNNNNNNNNNNNNNNNNNNNNNNNNNNNNNNNNNNNNNNNNNNNNNNNNNNNNNNNNNNNNNNNNNNNNGCATAAAAAACATA…
>scaffold283277
TTATTTTTTTTAACTATTTTAACTAAAAAAATTCATTTTAACTTATGTGAGATAAACTCTTAGAGGGTCTTGGTACATTATTGGTCTGGGCAGAGTGACATTTGCCTACTTATACTTTACTCTTAAATTCAGNNNNNNNNNNNNNNNNNNNNNNNNNNNNNNNNNNNNNNNNNNNNNNNNNNNNNNNNNNNNNNNNNNNNNNNNNNNNNNNNNNNNNNNNNNNNNNNNNNNNNNNNNNNNNNNNNNNNNNNNNNNNNNNNNNNNNNNNNNNNNNNNNNNNNNNNNNNNNNNNNNNNNNNNNNNNNNNNNNNNNNNNNNNNNNNNNNNNNNNNNNNNNNNNNNNNNNNNNNNNNNNNNNNNNNNNNNNNNNNNNNNNNNNNNNNNGAATTATGAAAATTT…
>scaffold28402
AATCCATGGTTACAATTGACTTTTCTTCCATCCATTAGCGCGTTAGTTCAGACGTAGTACATGTATTTATTAGATGTATATGCTGTCTCCTACAATCCATGGTTACAATTGACTTTTCTTCCATTCATTAGCGCGTTTGTTCAGACGTAGTACATGTATTTATTAGATTTTACTGTAATATTACATAGCAATGTCAATCCCTGGTTACAATTCTCCTTTCTTCCATTCTTTTTAAAACATAATTTCTTCCATTCATCATCGTGTTAACTCACTGATACGCTAGCTGTCTTTCCATTCCATGCTCTTCTTTTTCTTCATTTTTTTTCCATTGTAATTTTCCTACTGGTTAAATCTGATTACGGTTGAGAAAAAACAGAACAGTAAGGCTTAATCTTTCTT…
>scaffold284316
CTGTTTTTGTCAAGCCAACTACTATGCCTCATTACGAGATTCCGAACCATTACATGCCAGGGTTTATTGGGTGATTCAAATTCACCCATTTGACATTGTATTTATGAGATAAGAATGCTTATTGAGTTTTGTTAACTGGTTTTGACAATGGTATCTTATGTTTTGTTATGAACACATGTGTGTTATGGACTTAAGTGTTTGTATAATTCCAAGTGTGTGAAATTTGTTTTGTTCATTTAAATCCCCATAACTCATTGGACGGTATTTTCTATTATTGATTGGCTTCTGCTGCCCCTATTGCAGTGTTATTGTCATTATTGTTAAATAGGCCTTTGGAATCACGAATTACTGGCCGATTACGGCGCTAAACCTATAGGGACGGGTTTGGGTCGTGACACA…
>scaffold285318
TGGGCTTGGACCTTTGGGTCAGTCGCCCTTTTTTAAACTTCTTAAATTATGATTGTGTCTTTTAAATAATTTACTTTTTGTTTCTTAATACATTTCAAGTACTCACAACAGAAGCGAATTCCCCTCATTTTCCTTTTCCTTTCCCATCACATTCTAAAGTTGCCGCTTTCCTTCCGCTCCTTCTTTTCCATTCTTGTGCTTTCTCTACCATTAGTGTAGCAATAAAAATCTCCATGTTACAAATCTCCTCCATTGCTTCTTCCATAATTGATTGTCTTCTTACACCACTTTTTAGTAGAGTTTAACATTCCCTCTTTGATTTTGGTAGAAAAAGAGAATGAAGGATGGAGTGGCAAGATGAAAAAAATTATTAGGTGATCTGGGGACATCACCTGGCAA…
>scaffold286582
ATGAAAGAAAAGGTGAAGGATTGGGTTAAATGCTGAAAGGGAATGAAATTTCTTATACATATTCTTTTTTCTTTCTCTTTTTTTTTTTATTTTTATGGGTAGGTAACAAAGAAAAGATTTNNNNNNNNNNNNNNNNNNNNNNNNNNNNNNNNNNNNNNNNNNNNNNNNNNNNNNNNNNNNNNNNNNNNNNNNNNNNNNNNNNNNNNNNNNNNNNNNNNNNNNNNNNNNNNNNNNNNNNNNNNNNNNNNNNNNNNNNNNNNNNNNNNNNNNNNNNNNNNNNNNNNNNNNNNNNNNNNNNNNNNNNNNNNNNNNNNNNNNNNNNNNNNNNNNNNNNNNNNNNNNNNNNNNNNNNNNNNNNNNNNNNNNNNNNNNNNNNNNNNNNNNNNNNNNNNNNNNNNN…
>scaffold288833
ATTTTTGAATTTCTATCTTTTCTATTACAACAATATTACAAACTAAGAATACCCATCACATAATCTTTCACAAACTTGTGGAACCNNNNNNNNNNNNNNNNNNNNNNNNNNNNNNNNNNNNNNNNNNNNNNNNNNNNNNNNNNNNNNNNNNNNNNNNNNNNNNNNNNNNNNNNNNNNNNNNNNNNNNNNNNNNNNNNNNNNNNNNNNNNNNNNNNNNNNNNNNNNNNNNNNNNNNNNNNNNNNNNNNNNNNNNNNNNNNNNNNNNNNNNNNNNNNNNNNNNNNNNNNNNNGGACATGTTATTTTTTCTTTTTTCTTTCTTTTTTTTTTTTNNNNNNNNNNNNNNNNNNNNNNNNNNNNNNNNNNNNNNNNNNNNNNNNNNNNNNNNNNNNNNNNNNNNN…
>scaffold289088
CTATCTATGGGATGGTTATTGTTTTAGAACTTTGAGGTTCCTACTGGGCAATTGTGCTCACCCCTTTTNNNNNNNNNNNNNNNNNNNNNNNNNNNNNNNNNNNNNNNNNNNNNNNNNNNNNNNNNNNNNNNNNNNNNNNNNNNNNNNNNNNNNNNNNNNNNNNNNNNNNNNNNNNNNNNNNNNNNNNNNNNNNNNNNNNNNNNNNNNNNNNNNNNNNNNNNNNNNNNNNNNNNNNNNNNNNNNNNNNNNNNNNNNNNNNNNNNNNNNNNNNNNNNNNNNNNNNNNNNNNNNNNNNNNNNNNNNNNNNNNNNNNNNNNNNNNNNNNNNNNNNNNNNNNNNNNNNNNNNNNNNNNNNNNNNNNNNNNNNNAAATTCGGGGCTTGACAATTAAAGTCAAACA…
>scaffold29070
AAAAAAAAAAAAAAAAAAAAAGTCATAAAACTCACTTCTCAAACATAAGCTTACTATATTCTCTTTTCTGTGTATAAATAATAAAAAGTATAAAAAAAAATCATAATTTGTATATATATATACAAATAATTATAAACACGCACAGATGAAACATTCTTTAATGGAAGTGGAAATAATCACGTCTTCTCCAGTTTTTTTTGACTCAGTCCCATCTGCACAACTTCCCGTCGCCCTTATCACCGACAAGTGTTCCAATCATTCTCCAACCTTCCATCTAACGGTCAAAACTGCTCCTCGGTCAAAAAAATCACAGATCATAAAAATAATAACATCACCCCACCCCGCAATAGCCCTTCCCTTCCACTAACGCAATAGCTCTGACTAAACGCCCTCTCTCTC…
>scaffold29207
TTATAATATGCCTTTATTACTCTATTTTTGGCTATCTGAAGTAATTCTTAGATAAATTAACTATTNNNNNNNNNNNNNNNNNNNNNNNNNNNNNNNNNNNNNNNNNNNNNNNNNNNNNNNNNNNNNNNNNNNNNNNNNNNNNNNNNNNNNNNNNNNNNNNNNNNNNNNNNNNNNNNNNNNNNNNNNNNNNNNNNNNNNNNNNNNNNNNNNNNNNNNNNNNNNNNNNNNNNNNNNNNNNNNNNNNNNNNNNNNNNNNNNNNNNNNNNNNNNNNNNNNNNNNNNNNTATCTATCCAAATGTTATCTATCCAATTTTTTATGTATTCAATATTTTTATTTGTACAAGCTAAGTAATCTTCCATTGTGTCTTTCTCTCTCTTTCTCTTATCCTTATTTGTTCA…
>scaffold292739
ATTTTTATAAATATAAACTAAAAATATAAACATTACCAAACAGACCTTAATAGATCTCACCTCACTATCAATCTCAATCCCCCTAACTTTCTAAAGAAACGGGCCTTACTCATTAGCTCTGGTCACCATTTTGTACCAGCAATTACTTTCAACTATTCATTCTATTAATATATATTATATATATTAGCGGTCTCCAACTTGTTTTTAGAACAAATTTTTGAAATATATTTGTACCAAACATTTTTATTTTTATCAAAATAAATAAAAACCTATTTAATATTTTTCGTAGTTAAAAAATATAAATTATAAAACGGTATCAATAATACACAATTCAATTGTGTTCTCTTTCCAATTTAATGAGACCAATGAACTATGATTTCCGCCTTGTATGGTTTGACT…
>scaffold292934
TAAACTTAGTCGAAAAAGTGCGTTTCGGGGGGCGAAAAATCAAAACAGCCCCTGAATCACCGTGTGTCTCACACGGATAGCTTCGCCATGACAAATAGGACTTATAAGAATTGACGGAACGTAATTCGGACCCGTAGGTTGGGAGTTAGAGCCAAATACGTCCTAAACTTAGTCGAAAAATGACGTTTCAGGGGCGAAAAATCAAANNNNNNNNNNNNNNNNNNNNNNNNNNNNNNNNNNNNNNNNNNNNNNNNNNNNNNNNNNNNNNNNNNNNNNNNNNNNNNNNNNNNNNNNNNNNATTCGAAACCGTAAGTTGGGAGTTAGAGCCGAATATGCCCTAAACTTAGTCGAAAAGCGCGTTTCAGAGACAAAAATTCAAAACAGTCCCTGAACGACCGT…
>scaffold293064
AAAGGCTACTGCAGTAACTATGCACGGGTTAACTTTGTATGCGGGGATTAACTTTGTATGAGGGGATTTTAAATGCTAGTTACTGCAGTAGCCTTTTTAATTTCTGTTAAAAGAAGAAATTTAACAATCTTATCACTAACTTTGTATGAGGGGATTAGCTTTGTATGAGGGGATTAACTATGCACAGGTTAATAA
>scaffold293933
ATATTTCATTCACATTTTAATTACATTTTTTATTAATTTTTTTTAAATCTCTAATCAAAGTCACTAAAAAATTAACTTTTTTTAGCAAAAAAAACCACCAAAAAAATTAAAAACACTAAAAAATTAAACTTTTACCAACTACACAAAACACCACAATCTANNNNNNNNNNNNNNNNNNNNNNNNNNNNNNNNNNNNNNNNNNNNNNNNNNNNNNNNNNNNNNNNNNNNNNNNNNNNNNNNNNNNNNNNNNNNNNNNNNNNNNNNNNNNNNNNNNNNNNNNNNNNNNNNNNNNNNNNNNNNNNNNNNNNNNNNNNNNNNNNNNNNNNNNNNNNNNNNNAATATGAGTTTAGGTTACGTACCGAGATGATGATGGGTGGCCATCATTGAGAGAGAGAGAGA…
>scaffold294252
GCTTCCTTCATTTTTATAGCTTAAGCCATTTAAAAAAAAAAGAAGATCTTTCCAAAATGTTCTAAAAAAACCAGACACTAGTTGAATATATCTACACTAATTGTATTGCCAAAAACATGTGTCATACAAAAATGAAAAATCAAATTAACATATGCTAACCTATGCATTAGCCTTATGAATAAATTAGTCCAAATTCATGTTTGTTGCATTATAAATAAGCTTAAGCCATACTATAATACAAAAACTGCCACGATCAATTAACTTTGACATTAAAAAAGGATGACTTTGCGGTGTCAACCTAATTGAGATCATTTAGCGTAGCTATGATACTTGTAGCTTTTTCCTTGCTTTTTATGATGTATGTTATGCTTTTGTATCTTCATTTCATCAATAAAGCCT…
>scaffold295385
GTAGGTGCTATAGCAGCACTCTTGCTTTTTTATGTTTTACTATTTTCTTGTTTTGGTTTTTTGTTTTTCACATTTATCCTTCACATTTGAATTTTTTTTCAATTTACTTCTAAAGTTAACTTTTGTAAAAATTAGACCAAAAAAGTGAATATTTTTTTCTCAAGTGTGAACATTCACATAGTTTTTGTTGAATGATTTTTATAATTTTATAGAATAAACTATGTGAATGTTCACACTAGTTATGAATAAAAATAATCTGAATTTTTTTTTAAGTATAAATATTCATACCAGTTTTTTCACATTTTAAAATTTCACAATATTTTATTTATTGAAAGTGTGAATATTCACATNNNNNNNNNNNNNNNNNNNNNNNNNNNNNNNNNNNNNNNNNNNNNNNNN…
>scaffold297517
TATAATTCTATATTTTTTAAATTATAATTAAAAAAATGTATTATAATAAAACAAATATGAGTTTAAAATAATGTCATAATTAAAAAAATTAATTATAATTAAAAATGAAAATAATATAATTTGGAATACATTTTATCATGTCATGTAAAAAAATCATATGCGAAGTGAAAAAGTTCTGATGAAATATATATATATATATATATTATTTATGTGTTCAAATAATAATGACAGAATAAAATACTTATCCGAAAATTCCAACTTAAAAAATAGAAAAGAATAAAAATTCATCCTCATCTAAAGGCGTAAAAAATAAAGAGTTATGTTAGAGATTCAAATAAATTATTAAATTTTTTACTAAACTTCTCATATGAGTGTGAGACCTAAACACATATGATTTGT…
>scaffold297624
ATAATTAAATTACAAATGAAGGGGTTCGCCGCTGCTCTATCAACTCAAACACCTAACTTCCTTCTCACCACACCCTAAGGTGTGACTACTATACCATTGGGCCAAANNNNNNNNNNNNNNNNNNNNNNNNNNNNNNNNNNNNNNNNNNNNNNNNNNNNNNNNNNNNNNNNNNNNNNNNNNNNNNNNNNNNNNNNNNNNNNNNNNNNNNNNNNNNNNNNNNNNNNNNNNNNNNNNNNNNNNNNNNNNNNNNNNNNNNNNNNNNNNNNNNNNNNNNNNNNNNNNNNNNNNNNNNNNNNNNNNNNNNNNNNNNNNNNNNNNNNNNNNNNNNNNNNNNNNNNNNNNNNNNNNNNNNNNNNNNNNNNNNNNNNNNNNNNNNNNNNNNNNNNNNNNNNNNNNNNN…
>scaffold300334
CACCGGAGCCGGTGAGCTCGGCGTTGGAAGATGTGCTATCGGATACGAGTTTGTCGTACGTACAGAGACTACAACGAGCCACAACCATTGAACTTAATACTCTCTTCAAGCTTGCAGCTCCTGCAATTGTAGTTTACTTGCTCAACAATGTCACTTCCATGGCCACCCAAATCTTTTGTGGCCATCTTGGAAATCTTGAGCTTGCTGCTGCTTCTCTTGGCAACAATGGCATCCAAGTCTTTGCCTATGGTGTCATGGTAACTCTCTCTCTCTCTCTCTCTCTCACGTTCGGGGTTTTTTATGTGAGTATCCATGTTGCATTCATCTATGTGTCCATGTAACATATGTGAACATGCATACATATAAAAATTGGTACACATACAAGATTTTTTTATTTTT…
>scaffold300964
ATAAAAATATATAATTAATTCACATCATTTTAAAAGTCAAGAGAGTGTCCAACTTTAGAGTTGATAAGCATTTTTGTTATCAATATCTATGAAAGTTGAAAGATCCACAATTGTGTCACATGGTTCTATGAGGGCTCCCATAGCTCAATGTGAGAAGCATTTCAAGGAATGTGATTACTTTAGAGTCTCGTTTTGAGTTTTAATATTTTAATTGCGTTAATTTAGTTCATAATATATTCAATTTGTGTTTAAATAATCACTAATGTTTTGTTCATTTAAGGTCACGTTTGGAATTAGATTTTTTTCGTGATTATATTTTACTTATTTTGAGTTTTAATATTTTAATTGGGTTAATTTAGTTCATAATATATTCAATTTGTGTTTAAATGATCACTAATG…
>scaffold3021
TTTCATAGGAAATTGGAAGGAAGTTTTGTAACGGTTTGACCGCAGCGCTTAGCTGGAATGGAACCAACTGTTATTGGCGTAGAACATTGAATCCTTCTTTTGAAAATTAAAATTTGAAAATTTCAACTTGTAGAAAATGAATTAACAAGGAAAGTGTGTTAGAAAGCCAGTTGTGTGATTGTGTCTGATAAAACTGATCATTGCTTCTTAAAAATGTTGAATGTATAAGTTTATAAAATGGAATGATTTGTTAGTCATCTTATGAAATGATTATTCATTTACAATGATGAATAAGGATTCCATCTCTAATACAATTTCTATAATTTTTTCTTAGTGAACTAAATGACATAATCAACAATACAATGGAATGATGATTCAACAGATTTTGCTTTTCCNNNN…
>scaffold303264
TAGGGATCTCTTTATTTGCTGGCACTTCAACTTTTTTTTTTTTTTTGGTGGTGGCCATTTCTTCAAGACAAGACAGTTGTTATCTCGGAAATCTAAAGACTGAAGAACGCCTAAGAAGCATGTTTTTAAATATCAGCCGTCTAATATCCGTCGATACATTAGGGATTGGATACTTTTGATATCATTATTTACTTATACATCAGTCCGATACTATCCAATACAACCTAATATATAACTATATTACCAATACCAATAGGTATATCATTATTGAAAACAACGAAGAAGAAGACAAAATAGTGCCAAACTATTATTAATTTACTTGAGCTAACGTCAACGGTAGCAATGCATGAACTATTAAGGAAAGCCAAACTGGACACACACACACAAAAAAAAAAAAGG…
>scaffold30419
CAAAACGAAAGAAAAAAAAAAGAAAAAAAAATCCAATACGACATCGTTTTAGATTCGAGGCAAATTCGAGCCTGAAAATTTTGGGCCTTGTAGCAGCTCTGTTCTTCTTTTACCGATTGTTTAAAAATAATAAAAAGATTAAAAAAAGAAAGAAGAGCTGATGTTAAGAGACTCTTTGCTACTGACATCGGTGTGCAACATAAAATGGGCTAGGTAATGAAATTTCTAAGTTCCAAAAATTTACTTGAAGAAAGAATCCCATGAAATTTCCAATTTTTTTTTGGGTACAACTTTTGCTTGACTCATTAAGTATTTCAAATACATGCTCAACACGACTTAATTACATAAGCCAAACTATAACTTGATATTTTAAGCTGATTAAGATTTTAAAAAGAGAAG…
>scaffold304332
GTGAAACATCCTTCTCCAACTTTGTGTAGTATGAGAGGTACAAAATGTTTTTTTTTATTAGCTAAGGTTCATCAATATGTTCACAGAGAAAATTTAACTCAAAGAAATTTCAACTCCAACTCAAAGAAATTTCGGTAGCGTTTGGTAAAGTTTTTTAAATATGATTTGACAATAGGAGTTTTATTTTGAATTTGTGAGTTTTGGAATTATGATTTGAGTGTGAAAAATTTGTTTGGTAAATGAGTTTTCAAAAGAGTTTTAAATTGAGTGAAATTTTTTTGATGTGACATATGATATTTGATACAAAAACTTACAACTCAAAACCAAACACACAACTGAAAATTCTATTCAAAACTCATAAAAAAAATTTAAAATTTCCGATTTTTTTTTTTTATGTAA…
>scaffold304863
AAAAAAAAAAAAAGATAGGCTACTCCAACATAGCTGTCAGGGAGTATTACCCCTTAGCACTTACAACATATCTGCAGGGAATCCCACATCACCTACGTCAGGAGTATTGCCCCTTAACANNNNNNNNNNNNNNNNNNNNNNNNNNNNNNNNNTCCCACCTCACCTACGTCAGGAGTATTGCCCCTTAACACCTACAACATATCTGCAGGGAACCCACCGCACCTACGTCAGGCACTAAGAAGTATACGTCAGGAGTATTGCTCCTTAGCACCTATAGCATATCTGCAAGGAATCCCACCGCACCTACGCCAGGCGCTAAGAAGTATGTTTAACCCCCCATCGTACCTACGTCAGGCGCTAAGAAGTATGTTTAACCCTAACAAGGGGTTATGGAGACTC…
>scaffold305327
ACATTTCATGATATTTTTTTTCATGATTCCTGATATTATTCTTTCTTGTAAGAGTAATGTTAGGATCATGAGAAAAATATCATCATAAAAGGTTCTCTGCCCTTGAATTACAAATACAATAAAACAATACACATTAATCAAATTTAAAATTTTCATAAAACATTTTATGATATTTTTCTCATGATCCTAACATTACTCTTACAAGAAAGAATAATATCAGGAATCATGAAAAAAAATATCATGAAAATGATCATGAAAGATTATCCACCTTTGGATTACAAATACAATAAAACAATACACATTAATCAAATTTAAAATTTTCATAAAACATTTTATGATATTTTTCTCATGATCCTAACATTACTCTTACAAGAAAGAATAATATCAGGAATCATGAAA…
>scaffold306242
TCAAAACAAACACCCTATATAGTAGTCTCACCTCACTATCAATTACAATCTCCTCCCTATAACCCTAAACAAACGGACCTTAGTGCTTATGTAAAAACCACATTAAGAAGAACATAAGACTTGAAATAAAGATTAGAGTTTAACACACAAACGGAAAAAAAAAAAAAAAACCTTGCCACTTAAATAACTCATATATATTTCTGTTTATCATTATTCTTAATTTTTTTTTTTTTTTTTTTTAATTCATGCATACGACTAGTACATATATACAATAATTATGAAGTTAGGTGGGAATGGTGGCTAGAGCGTAATAATGCATTTTTGGTTTGTCATTTTTGCCTTCTCCAACTGTAATGATCGAGGCCGTTACATTGATTGAGGCGGTTACATTTATGTTCA…
>scaffold3072
TTATTTTTTCTCTTTCATTAATGTTAGCTAGTATCACCCAATACCAAAGCAACTTATGAAACATGAATTTTTTTTTTTTTTTGTTTTAGAAACATATTTATGTATTAATTTTTTTTAAGAAAAATAAACATAAGAACATTGCATATTTTTAATTAAAAAAATTGACTTATAAAAATTACCNNNNNNNNNNNNNNNNNNNNNNNNNNNNNNNNNNNNNNNNNNNNNNNNNNNNNNNNNNNNNNNNNNNNNNNNNNNNNNNNNNNNNNNNNNNNNNNNNNNNNNNNNNNNNNNNNNNNNNNNNNNNNNNNNNNNNNNNNNNNNNNNNNNNNNNNNNNNNNNNNNNNNNNNNNNNNNNNNNNNNNNNNNNNNNNNNNNNNNNNNNNNNNNNNNNNNNNNNNN…
>scaffold307504
TAGCAATTTTCTTCAACCCTTGCTAATGAGGAAGGGGCTCCCTCTTATAGAAGAACAAAGGGGGTTNNNNNNNNNNNNNNNNNNNNNNNNNNNNNNNNNNNNNNNNNNNNNNNNNNNNNNNNNNNNNNNNNNNNNNNNNNNNNNNNNNNNNNNNNNNNNNNNNNNNNNNNNNNNNNNNNNNNNNNNNNNNNNNNNNNNNNNNNNNNNNNNNNNNNNNNNNNNNNNNNNNNNNNNNNNNNNNNNNNNNNNNNNNNNNNNNNNNNNNNNNNNNNNNNNNNNNNNNNNNNNNNNNNNNNNNNNNNNNNNNNNNNNNNNNNNNNNNNNNNNNNNNNNNNNNNNNNNNNNNNNNNNNNNNNNNNNNNNNNNNNNNNNNNNNNNNNNNNNNNNNNNNNNNNNNNN…
>scaffold308482
GACATTTTTCAAGAAGATTTGTTAGGGATATTTATAAGGAATTATTGATTTTTTAAATATTAATTTAGCAACCTCATTTATACTTTACCTCCCTTATTTTTGTGACAAAATATAAACAAGATCATTAGATAGTGATATTATTATATTAAAAATTCAAAACTATGTTATGTGTTTCACACATAACCATATTTTATGTAAATCCCTAACAAAATCCTAATAAGAGGAGTTAATTGCAATAACATAATACTTAAAAGAAATTACCTGAGTTTTAAAATTCATATGACAAAGTACAAATATANNNNNNNNAGTTTAAAATTCATATGACAAAGTACAAATATANNNNNNNNNNNNNNNNNNNNNNNNNNNNNGATTTAAGAAAATTTACTTTAATTTATCTTA…
>scaffold309544
GCAGAAGCTGATAATCAGAAACAAGGGATGAACAGCATCTCAGAATTAGCTTTTTTGAGTTAAAATAANNNNNNNNNNNNNNNNNNNNNNNNNNNNNNNNNNNNNNNNNNNNNNNNNNNNNNNNNNNNNNNNNNNNNNNNNNNNNNNNNNNNNNNNNNNNNNNNNNNNNNNNNNNNNNNNNNNNNNNNNNNNNNNNTCAAACAGGGAGCATGTTTCCTTGGGTCTCTTGTGCTTGGTTTTGGCTACAACCCTCTTCTAACTTAACCCAAAAAAAAAAAAAAAAAAAAAAAATCTCATGAGTCATAACCAAAGAAAAAAGTTGGTCATAATTAGGACTATTTTAAAAAGATGGTTATAATCAATTTTTTGATTAAAAACTGATTAAAAGTTGATTATAAT…
>scaffold313779
GTTTGGAATGGTTTTCAAACTATGATTTCACTTATTTATTTGCATTCGATGTTTGTTTATGGTTTTCCAAAGTTAATTCCACATTCAATTTTGAAAACTCTGTCTTAGCGGGAAAATTTGGGCTAACCAGTCGTCCGGTCGGTTGACCGGAGCAGTACAAATTTTTTTTTNNNNNNNNNNNNNNNNNNNNNNNNNNNNNNNNNNNNNNNNNNNNNNNNNNNNNNNNNNNNNNNNNNNNNNNNNNNNNNNNNNNNNNNNNNNNNNNNNNNNNNNNNNNNNNNNNNNNNNNNNNNNNNNNNNNNNNNNNNNNNNNNNNNNNNNNNNNNNNNNNNNNNNNNNNNNNNNNNNNNNNNNNNNNNNNNNNNNNNNNNNNNNNNNNNNNNNNNNNNNNNNNNNNNN…
>scaffold31457
GCCTAGGGCTGGGTATAGGGTTATCAGAACCTCCCAGACCACCCATCCTGAACCAATCCGTATATAAATGGACGGTTTTGCAAATACGATGCGGCGGATGCGGTTTGAAATATGGCATAATTGCAGGTTACAGGCAAGTTGCGGGTTGCACCCGCAAGAACTCGCCCGCACTTAAATTTTTTTTTTTTTTTTTNNNNNNNNNNNNNNNNNNNNNNNNNNNNNNNNNNNNNNNNNNNNNNNNNNNNNNNNNNNNNNNNNNNNNNNNNNNNNNNNNNNNNNNNNNNNNNNNNNNNNNNNNNNNNNNNNNNNNNNNNNNNNNNNNNNNNNNNNNNNNNNNNNNNNNNNNNNNNNNNNNNNNNNNNNNNNNNNNNNNNNNNNNNNNNNNNNNNNNNNNNNNNN…
>scaffold31575
AAACTTATCTTCCAAATACAAACCAAACATACCCAAAATAATGAAAAATGTTTGGGGGCTCTAATTCTGTGGCTCAAATGTGGCTCAAATAGTCAAAACGACGTCGTTTTGGCCATTTTGATGTTGTTTTGTACTCAAAACGACGTCGTTTTGGCCATTTGAGCCACATTTAAGCCACAGAATTTGAGCCCTCTACCGTTGCTCCAAAATAATTCCCGAAAACAAACAGTCTTCTGATATTCAAAGACAAAATTATCCTTCGTCCTTACATAACAGTCCAAAAAAAGTTAGGGAGAAAGGACAGAAAGGGGGGTTGTGTCAGTCCAAGAGAGAGAGAAAGAGAGAGAACTCGATGAAAAAAAGAAAAAGAAAAAAGAAAACCAAAAGCATCACTTACAG…
>scaffold316907
TTTTTTTGTCTCCTCTCTCCTCACATTCTCTCTAAAAAAAAAAGTACAAATCATCCCAAAACTANNNNNNNNNNNNNNNNNNNNNNNNNNNNNNNNNNNNNNNNNNNNNNNNNNNNNNNNNNNNNNNNNNNNNNNNNNNNNNNNNNNNNNNNCAAATTATAATNNNNNNNNNNNNNNNNNNNNNNNNNNNNNNNNNNNNNNNNNNNNNNNNNNNNNNNNNNNNNNNNNNNNNNNNNNNNNNNNNNNNNNNNNNNNNNNNNNNNNNNNNNNNNNNNNNNNNNNNNNNNNNNNNNNNNNNNNNNNNNNNNNNNNNNNNNACATTTCAAACTCACTTGCTCCGTCTTCACCTAGCTCCTGCAGCTACACTAGCATCAGAAAATTTTCAAATTTTCAATTGCA…
>scaffold31716
ATATTTTTCAATCAACTAACAAATTAAAATCACTCCACCATTTGATTATTTGTTAATTCGCCACTCGCCACATAATTTCTCTTTTTGCTCAAACTACACCGCACACATCTCTACCCTTACCGCCGAGTGAGTGATAGTGACAATTACAACGATAACGATAACAACGGCGGCGATAGGCGGTAAGTAGAAGAGGTTAGTGACAATTTAAGATTTTCGAGGAGGCCTTTGTAAATTATCAATATCTTATGAACAACAATGATTCATCCCACTAAAANNNNNNNNNNNNNNNNNNNNNNNNNNNNNNNNNNNNNNNNNNNNNNNNNNNNNNNNNNNNNNNNNNNNNNNNNAAACATCACATCATTAATGACGGAACCCACTGCCACCTAATTAGTGGGAGCA…
>scaffold318496
AAAAAAAATTTATAGTTAAGCATCCAACATATAAATCAAAGTTTCAATTTCAAAATTAAAAAGAGAACAGCATGTCTAAAAAGTTATATAATTTTTTCGTTTTTTTTTTTGATTATTTAAAATATGATACAAAAGAGAAAAATCATGACTCATGGGTAAAGGGTGTTGGAAATAAATTATTTAATATTTTCAAAATTGAAAGAAGAATAATAAGGACTGCAATAAATTCTAGCTAATAAAGGTTGCAATAAAGGCTTTAACATTTTCAAAACTCTCTGTACCCATGCCGTACACACGATGTACTCATGCTGTACCTAAATGTATTTGTCATACCCAGCATGTATTCGGCGTATCCGGTATGCGGATCTACACCCACTAAGGTGGTCGTACGACACCATT…
>scaffold322843
TTTTTTTCTCCATTATATTCTCTGTACTACATTTTTTAAACTCATTAGCACCGACTACCCCTTCTCCACTTGTCCCAGCCCAACCATTTTCCGCATCCCCTATCCTTTTCCCATCACCTTCCCTACTACCTATGGTCACTATTCACTCATTTTCCATCACCCCCATCCTTACCCTAGTACTCCCTACCATCTACATATGGATGGTGGAGAAGTGGTGGGAGGAAAGGCAAGATTGATGGTGATGGATTTAGAAAACACACTTAAAGAAAGAAAATTATAGTGGAGAAATAGAGAAGGTAATGAGAAACTAAAATAGGAAAGAGCTACAATATTGCAACTAGTTATCCAAAAATACAATGAGTTGACAATTATAATAAAAAATAAAACTAAAAAACTAAA…
>scaffold32409
AAGAAATGTTTGTTACAGTTTAAAAGAGGAGCTTATATTTTATTTTAATTTGGGAGTATGTATCAAATTGTGTAGTGTAATTTTTATTTTATTTTATTATAACTCATTAAGTAAAAATAATTTAAATAAATTAACTGTCTAAAACTAAAAAGATGTGCTTTTAATTGCTTTTTAATTATTAACTTTTAACCCAGGGGTGAGTGGCAACTTGGTANNNNNNNNNNNNNNNNNNNNNNNNNNNNNNNNNNNNNNNNNNNNNNNNNNNNNNNNNNNNNNNNNNNNNNNNNNNNNNNNNNNNNNNNNNNNNNNNNNNNNNNNNNNNNNNNNNNNNNNNNNNNNNNNNNNNNNNNNNNNNNNNNNNNNNNNNNNNNNNNNNNNNNNNNNNNNNNNNNNNNNNNN…
>scaffold326833
CCCACGTGTGTTCCTGAGCCACATCAGGATCGAAACAAGAAAAAGATCTTGGAGAGACTCAATTCAGATGCTCAGAAGCTGAAGAACCTTATGATAACAGTAGAAGACNNNNNNNNNNNNNNNNNNNNNNNNNNNNNNNNNNNNNNNNNNNNNNNNNNNNNNNNNNNNNNNNNNNNNNNNNNNNNNNNNNNNNNNNNNNNNNNNNNNNNNNNNNNNNNNNNNNNNNNNNNNNNNNNNNNNNNNNNNNNNNNNNNNNNNNNNNNNNNNNNNNNNNNNNNNNNNNNNNNNNNNNNNNNNNNNNNNNNNNNNNNNNNNNNNNNNNNNNNNNNNNNNNNNNNNNNNNNNNNNNNNNNNNNNNNNNNNNNNNNNNNNNNNNNNNNNNNNNNNNNNNNNNNNNNN…
>scaffold32870
TTTGCCTTGTTTGCTCTCTGTTGCAGCAAGGGAATGTGTGTCATCAGTGGCCAGTCGGCCACTGTTNNNNNNNNNNNNNNNNNNNNNNNNNNNNNNNNNNNNNNNNNNNNNNNNNNNNNNNNNNNNNNNNNNNNNNNNNNNNNNNNNNNNNNNNNNNNNNNNNNNNNNNNNNNNNNNNNNNNNNNNNNNNNNNNNNNNNNNNNNNNNNNNNNNNNNNNNNNNNNNNNNNNNNNNNNNNNNNNNNNNNNNNNNNNNNNNNNNNNNNNNNNNNNNNNNNNNNNNNNNNNNNNNNNNNNNNNNNNNNNNNNNNNNNNNNNNNNNNNNNNNNNNNNNNNNNNNNNNNNNNNNNNNNNNNNNNNNNNNNNNNNNNNNNNNNNNNNNNNNNNNNNNNNNNNNNNN…
>scaffold329855
TGATCATGAAGTCTAAAGACAGAGCCAAGGGGTGTTGATACATTATATCGATATCACTTTTCTCTACTTTCTTTTATACAAATTAACAAGTCCTTTTTTATTAAAAAAATTGCATTAACTGAACTGAAAAAAANNNNNNNNNNNNNNNNNNNNNNNNNNNNNNNNNNNNNNNNNNNNNNNNNNNNNNNNNNNNNNNNNNNNNNNNNNNNNNNNNNNNNNNNNNNNNNNNNNNNNNNNNNNNNNNNNNNNNNNNNNNNNNNNNNNNNNNNNNNNNNNNNNNNNNNNNNNNNAGTGTGTAATAGATTTAGGATTTTGTCCTAAATTGTACTTTAATTAAGGATAAAATTGTGATTCTAAAAAAATTTATTGAGTGTGTAGAGTAAGAAAAATTGGTGTGTG…
>scaffold33066
TATGTGGCGCAGTTAAGAAGGGTTAAGATTGCGCCACATAGGACATTTTTCAATCTTAACCCTTCTTAACTGCGCCACATANNNNNNNNNNNNNNNNNNNNNNNNNNNNNNNNNNNNNNNNNNNNNNNNNNNNNNNNNNNNNNNNNNNNNNNNNNNNNNNNNNNNNNNNNNNNNNNNNNNNNNNNNNNNNNNNNNNNNNNNNNNNNNNNNNNNNNNNNNNNNNNNNNNNNNNNNNNNNNNNNNNNNNNNNNNNNNNNNNNNNNNNNNNNNNNNNNNNNNNNNNNNNNNNNNNNNNNNNNNNNNNNNNNNNNNNNNNNNNNNNNNNNNNNNNNNNNNNNNNNNNNNNNNNNNNNNNNNNNNNNNNNNNNNNNNNNNNNNNNNNNNNNNNNNNNNNNNNNN…
>scaffold331151
GGCCCATTGCCTATCTCGGCCCAATTTTCATGTAAATTACCCTTTCAATAATCAAACCCAATAGCACCAATTAGCACACAAAGAGAGGTAGACAGAGAAAGTAAGAGGTGTGAGAAATCAAATAATTTTTTTAATTTTTTTTTTCCCTACAACCCAGGCATGTCCTAGATTTATGAATTTATGTATTTTATGCTCTTATGTGATTTATTGGTTTATGTGTTTAAAGAGTGAGAAGAGCATGGAAAGAGAGAGGGAGTGAATATGTTTTTAAAATTTAAAATTTGAAAAATGAGGCTGATTAGAGAGAGAATAAGGTGAGTTGTGAAAGAGAAGGGTGGGTACAAAGTTTTAAATGGTGATGTTAGATGTAAAGAAAATAATTGCATTGGAGAAAATAGT…
>scaffold331396
ATACTATCATGAGGCTAAATGCTTACTTGATGTACCTGTTTGAATGTCTGTGGATGAAAACTATTCACCGAAATTGAGATACTTTGATGAAATGTATATATATGAGATCACTTTTTCAAGTGGTACATATTCAAAACAAATATGAAATCAAACGTTCCAACTTCTAGTGAAATTAGTCTATACTTGTCTATTAAAAATAAAATAAGAACATATGTTGTACATAAGAATCACNNNNNNNNNNNNNNNNNNNNNNNNNNNNNNNNNNNNNNNNNNNNNNNNNNNNNNNNNNNNNNNNNNNNNNNNNNNNNNNNNNNNNNNNNNNNNNNNNNNNNNNNNNNNNNNNNNNNNNNNNNNNNNNNNNNNNNNNNNNNNNNNNNNNNNNNNNNNNNNNNNNNNNNN…
>scaffold331696
TCGAGATTATTAAAACAGAACCACGATCACATTTATACTTTACATTAAGAATAAAAATAAGAGAAATGTTAGGGATCATGAAAAGTCTCTCATGAAAATGATTATGAAAGATTTGTGACCCTTAGATTACCTTGATTAGTGTGTGGTGCTTTATTCTAAGTGTAATCTAAAGGTCACAAATCTTTCATGATCATTTTCATGAAAGATTTTTCATGATACCTAGCATTGCTGTAAAAATAAACCTTCAAGAAAGGTTTGCATAATTATATATGCGCCATNNNNNNNNNNNNNNNNNNNNNNNNNNNNNNNNNNNNNNNNNNNNNNNNNNNNNNNNNNNNNNNNNNNNNNNNNNNNNNNNNNNNNNNNNNNNNNNNNNNNNNNNNNNNNNNNNNNNNNNNN…
>scaffold331876
TCCACCCGATGCCTTTTCCGGTTCGTTCACTAGTCCGAATTTTAAAACATTGACTACAACCCTTATTTTGTTAAAGTTTTTAAAAATTATTTTTATACCAGTATTGTTTTTCTTTATTGAATTTTTATATTTTAGTTTTTTTTTTTTTGTATTTTTTAAATAAATTAAGGTTAGATGTATTTAAAAAAAATTAATTTAAAAAAAATATATATATATATATAACTAAAAACAAATAAAAATCCAAACAAAAATGCACAGTGATTTTTATTAAATTTTTATTTTTATAATGATTTTTTTAAAAAATATTTTAGTCAATTTATTTTANNNNNNNNNNNNNNNNNNNNNNNNNNNNNNNNNNNNNNNNNNNNNNNNNNNNNNNNNNNNNNNNNNNNNNNNNNN…
>scaffold332238
TATAAAAAATAATTAAAATTTGGGCAAATTATCGACACCCCCTCCCGGTTTGACTAAATTACAAATTCTTCCTAAAGTTTGAGAAATTACATTCCGCCCCCTGAGATNNNNNNNNNNNNNNNNNNNNNNNNNNNNNNNNNNNNNNNNNNNNNNNNNNNNNNNNNNNNNNNNNNNNNNNNNNNNNNNNNNNNNNNNNNNNNNNNNNNNNNNNNNNNNNNNNNNNNNNNNNNNNNNNNNNNNNNNNNNNNNNNNNNNNNNNNNNNNNNNNNNNNNNNNNNNNNNNNNNNNNNNNNNNNNNNNNNNNNNNNNNNNNNNNNNNNNNNNNNNNNNNNNNNNNNNNNNNNNNNNNNNNNNNNNNNNNNNNNNNNNNNNNNNNNNNNNNNNNNNNNNNNNNNNNNN…
>scaffold335341
ATCGGCTTTAGGCCCCGAAAATCTCAGGACCGAGCATGTTGCCTAATAATCTCAGCTTTTTTGTTACCTNNNNNNNNNNNNNNNNNNNNNNNNNNNNNNNNNNNNNNNNNNNNNNNNNNNNNNNNNNNNNNNNNNNNNNNNNNNNNNNNNNNNNNNNNNNNNNNNNNNNNNNNNNNNNNNNNNNNNNNNNNNNNNNNNNNNNNNNNNNNNNNNNNNNNNNNNNNNNNNNNNNNNNNNNNNNNNNNNNNNNNNNNNNNNNNNNNNNNNNNNNNNNNNNNNNNNNNNNNNNNNNNNNNNNNNNNNNNNNNNNNNNNNNNNNNNNNNNNNNNNNNNNNNNNNNNNNNNNNNNNNNNNNNNNNNNNNNNNNNNNNNNNNNNNNNNNNNNNNNNNNNNNNNNNN…
>scaffold335481
GAGAGAGATAGAGAGAAGAAAGATGAGTGAGGAATCAATCCCGACCAATATGTAAAGGCATGCGAGAGTTTTCGTGATAAAGCAACTAGAAGAATGTTCATGAGGATGCCACCTAACATAAGGATGCATAGGGTTCTTAAGTTAGCTTAGGAACTAACTTTGAAAATAGAGATGCAATTTTGTTTTGTTTAGCATCCAGTTTGGTGGAAGTTAATTTGTATGCGGCTAAATATTAAACAATTGCTTCTTCTTTTTTTCTTTTTTTCTTTTTTTCTTCCCTATTTTTTGTGTGTACTATGGACATGTAATGAACTTGGTAGCTCGAAGGGTATTCGGGTTGGTGTGTTATGAACTGTACGGACTGTATTCATCAACTTTGGAACTGTTATGAAATTGTGT…
>scaffold336105
ATATATATATATATATATTTACAAAAGAAAAAAAAAATCAACTTCAGGCCTGTGAGGACCTGACAAGGTGTTTTCAAGGCCCAGGCCCAGGCCCAACTAACTTGGTATAATCAGCCGGCAAGGCCCAAACCCTAAAGGCTTGACACCAACACTCGGCAAAGTCTAACGCAAGGTTTGGCAATGCAAAAGCCCAGAATTATCCACCTAGGTCACTTTCAATCAGAGTAGGATAAGAATAGATATTTATCCAAAAAAAATTAATTTGTTTCTGAAGCATAAGCATGTCTCACGACACACAGTTTCATCACTGTAATGCTATACACGTTGAGACATCACAAAAAATGAGAAGACTAACAGATCATATTGTTCAAGGTTTAATCTGCAAGATAATAATATAAC…
>scaffold33776
TTTGAAGACAAATATGATAAATAAAAATGTTTGTATTTTCTAATTGACTTAATTTTTTATGAATAATATATTTAAAAATTTTTACAAAATAAGTACTTTAAATTATTAAAAAGAGACATGNNNNNNNNNNNNNNNNNNNNNNNNNNNNNNNNNNNNNNNNNNNNNNNNNNNNNNNNNNNNNNNNNNNNNNNNNNNNNNNNNNNNNNNNNNNNNNNNNNNNNNNNNNNNNNNNNNNNNNNNNNNNNNNNNNNNNNNNNNNNNNNNNNNNNNNNNNNNNNNNNNNNNNNNNNNNNNNNNNNNNNNNNNNNNNNNNNNNNNNNNNNNNNGAATAGAACAAATTTCATATCTTTTTCCCATAAAGAAATTTTTTTCTACTAGAACATGTCGGCTGTGAACTGA…
>scaffold337903
ACATCATCACAACATCACAACTCCATGATCAGCATTAGCGCCTCCACACCAATCTCTCTCTACTTTCTTTGTGTCTAAATCCTTCGCCGATCCACACCAATCTAGTACCACCGTCNNNNNNNNNNNNNNNNNNNNNNNNNNNNNNNNNNNNNNNNNNNNNNNNNNNNNNNNNNNNNNNNNNNNNNNNNNNNNNNNNNNNNNNNNNNNNNNNNNNNNNNNNNNNNNNNNNNNNNNNNNNNNNNNNNNNNNNNNNNNNNNNNNNNNNNNNNNNNNNNNNNNNNNNNNNNNNNNNNNNNNNNNNNNNNNNNNNNNNNNNNNNNNNNNNNNNNNNNNNNNNNNNNNNNNNNNNNNNNNNNNNNNNNNNNNNNNNNNNNNNNNNNNNNNNNNNNNNNNNNNNNN…
>scaffold339934
AGCACCATTATAGGCAACTTTTCTTGTAGTGATTTATTCTCAAAATTGTATCAAGAATTGAAATGTGTAATAAAAATTAAAAATATATATTATAAGATTTATGTATAGAATAAATCTAAATGGCACATTAAGATTTCTAGACAAAATTTATGAATTATACTATTTTAAAAATAAGTTATCATAGTCAAATGGTCATGGTGGCTAGAAAATTACAGCGCGGTTGGTTAAGGGCAATGATGGTGAGATTGTTCCATTAAATATGAAAATCCACAATCCAACCAAATTTTTTTGGTTTTGTTTGGGAAGTGAGTTGACTTTTTAGTTTTTTGATTTTTTTGACTATTTTAATCTCGGGTTAAAAAATCTTGTTTGGAGAGAGTTTTTGTTTTTTTTGGTTTT…
>scaffold341836
AAATTTTTTTTAGATAATTTCAAAATTATATGGAATAGATCCCCAATTTTTTTAACTATTTGGAAATTTTCGNNNNNNNNNNNNNNNNNNNNNNNNNNNNNNNNNNNNNNNNNNNNNNNNNNNNNNNNNNNNNNNNNNNNNNNNNNNNNNNNNNNNNNNNNNNNNNNNNNNNNNNNNNNNNNNNNNNNNNNNNNNNNNNNNNNNNNNNNNNNNNNNNNNNNNNNNNNNNNNNNNNNNNNNNNNNNNNNNNNNNNNNNNNNNNNNNNNNNNNNNNNNNNNNNNNNNNNNNNNNNNNNNNNNNNNNNNNNNNNNNNNNNNNNNNNNNNNNNNNNNNNNNNNNNNNNNNNNNNNNNNNNNNNNNNNNNNNNNNNNNNNNNNNNNNNNNNNNNNNNNNNNNNN…
>scaffold344494
GTCCCGTGTCCGTGTCCGTGCTACATAGGTTCTTCTACTTAACCGAATCGAACCTAGCAGTGGAGAAGACCTCGGTATAGAAGAACTTGCTTCAAATCTCTCTACTTATAAATATCAAAAAATACCAGTTGGAGCTGCTCTTTATATTTATAAATAGAGAGATTTGAAGCAACCTCTTCTATGCCGAGGTATTCTCCACTGCTANNNNNNNNNNNNNNNNNNNNNNNNNNNNNNNNNNNNNNNNNNNNNNNNNNNNNNNNNNNNNNNNNNNNNNNNNNNNNNNNNNNNNNNNNNNNNNNNNNNNNNNNNNNNNNNNNNNNNNNNNNNNNNNNNNNNNNNNNNNNNNNNNNNNNNNNNNNNNNNNNNNNNNNNNNNNNNNNNNNNNNNNNNNNNNNNNNN…
>scaffold345553
CTTTGCTTATTGCCATTTGATTCCCTTAAAATAACCTTCTTGCATTTATTTTTAGATAGAAATTTTGATTATCAAGCAATTAATTCTGACTTGTTTGTGAGATTGAAATTAATCGCAAGTAATCATAGAATTAGGATATTCTGACATATTATTTTTTCACAGAGAGAATGATATTGCTGGTGCTTTCTGTACGGTTATATCTGCACATAGGCCTTAATTTTTATAAATAAAATAAAAAATATCCTGATTCGTTTGTTAAACACTAATAAGCGTTTCTTTAATTCCAACTACTTGGCATTTGCTAATATGTATGGGACTTCTTCAGTTGGCTCTCTGGTAAACAGTTAATATATGACTTTCATAATTACATAATTAACAGATGACATGCATGTAGAAACT…
>scaffold345979
TCTTTATAATACATTTTTTAATTATTAACCAATTATGTTTATTACACATTATTAATATAGAAAATAGACTTCCATGTCAAATTGTCTATAAGTAGAAATTTGAGATGTATACTACAATTGAAAGTTTATTAAAACATAAAAGTCTAGGTGTGTTTTTCATTAGTTAGAATTATAAAATGAATCAAATTACTAGAACGACAAATATTTGATAGTAAAAAACTCTTTGAAATATTTGTTAGGTAAATAAATAAAAAAATTAAACATATTTTAAAACTTCTAAATTTTTGAAGTTAAATTTGAGCTGTTTACTACTTGATTCAATAAGCTCTACTCAAGTTTTCATTAATTAAATCTTATTTGAAATCGACTCATAATGTTAATAAGTCAATTTGAACACTT…
>scaffold34619
TTTGATTATGAGTTTTGAAATGATTTATACTTTCTTATTTTATTTTTATTGATTGATATATAGAATGTGATAGGAGAGAGAAGAGATTACAGTGAAAAAATGATTAATTGATTGATTAATAATACTAATTAAAAAAAGAAAAGATTTTGAAAGTAATTTTGNNNNNNNNNNNNNNNNNNNNNNNNNNNNNNNNNNNNNNNNNNNNNNNNNNNNNNNNNNNNNNNNNNNNNNNNNNNNNNNNNNNNNNNNNNNNNNNNNNNNNNNNNNNNNNNNNNNNNNNNNNNNNNNNNNNNNNNNNNNNNNNNNNNNNNNNNNNNNNNNNNNNNNNNNNNNNNNNNNNNNNNNNNNNNNNNNNNNNNNNNNNNNNNNNNNNNNNNNNNNNNNNNNNNNNNNNNNNNN…
>scaffold346334
TGCTATTTGAATAAGATTTTCGTCCTTTATTTAAAAAAAAGAAAATTGTTTGAAATTTGACTTTTTTTAATATTTTTAAATTTTTTTATAAAAAAAATATGAAAAAAATAGAGATAATGAATTAATTTTTTTACTTAAATATTCACAAACACTCTCTTAATCTCAATTAATTAATTAATACCATCATACGATTACATAAATAAACATATTTCATTTTATTTTATATTTTTAACCTAATAGTATAATAACTCTCCTCAAGAAATGTTAAATACTTTTAATAGGAAATTCTAATTTACCTCTTTAAAAAAGATGTTTTATATGCACTTCTAACTATATTTTTTTTTCTTTAGTTATTATCAATTTTATTCCTTAATTATGATATTATTTTAGTTATGACTC…
>scaffold347336
AAAATATATATATATATATATAAAATTAAAGATGTGATATAACCTAAAATAAATTAAAAACTAAAAATACTCGATAAGTTTATATCTCGCTCTCCCTTTTGATTTAAATAAAATTTCTCTCTCTCCCTCTCTGTATCTCAGCTTCTGTGTCTCCGGCGAGACCTGTCGCCGGAATTCTTCTCCTGAGATTCTCCGACAATCGTTGTTCAAGTCAGTTTCAAAATTGTAAGCTCATCTGGACCCCTCTCTGTCTTTGTCTCTCTATTTTTTTTTTTTCCATTTTTATGCTGGGTCTATGGACCCCAGAATAGTTATGCTCTGTTCATGATATCTTCTTTAAATGTTGTGGTTTACATAACCACATAAGCTCATAAAAATATTGGCTTACCTTTTGATTTC…
>scaffold34817
TAATTAATAAGATATTACAATTAAGGGTTGGCATGAAATAAAATAGAAGTACATAGGGATCAAGTCTAAATTTATGAAACCTTNNNNNNNNNNNNNNNNNNNNNNNNNNNNNNNNNNNNNNNNNNNNNNNNNNNNNNNNNNNNNNNNNNNNNNNNNNNNNNNNNNNNNNNNNNNNNNNNNNNNNNNNNNNNNNNNNNNNNNNNNNNNNNNNNNNNNNNNNNNNNNNNNNNNNNNNNNNNNNNNNNNNNNNNAATCACATAATTAATAATAGGGTTTTAAATGTGATTATTAATCTACGGGATCGATTAGGGTTTTCTCGAATTAATCCATGATGCTTCCCGATTCTAGGGTTTAAAACGTAATTAAGCAAAAATTCAAGGGCTTTATTGAAATAAAATC…
>scaffold348348
CAAAAAAAATTAATGCAAATTTTTAAAAAAAATTCTAAAAAATGTGTCAATAGACTATATTGATTATGAGGCCTTTTTTGGGAACACCCCAAATATTAGCTTATTTGTATCGCATCACATTTCTATTTTTCTATATATTTTTCGTAATAAATAAAAAAATCAAAAAATAAATTANNNNNNNNNNNNNNNNNNNNNNNNNNNNNNNNNNNNNNNNNNNNNNNNNNNNNNNNNNNNNNNNNNNNNNNNNNNNNNNNNNNNNNNNNNNNNNNNNNNNNNNNNNNNNNNNNNNNNNNNNNNNNNNNNNNNNNNNNNNNNNNNNNNNNNNNNNNNNNNNNNNNNNNNNNNNNNNNNNNNNNNNNNNNNNNNNNNNNNNNNNNNNNNNNNNNNNNNNNNNNNNNN…
>scaffold348405
GCTTACTTTTAACTTTGTCCACAACTGGTTTTCAGGTGGCCTTCTTTCTTGGATTAGCTCCTAGAGNNNNNNNNNNNNNNNNNNNNNNNNNNNNNNNNNNNNNNNNNNNNNNNNNNNNNNNNNNNNNNNNNNNNNNNNNNNNNNNNNNNNNNNNNNNNNNNNNNNNNNNNNNNNNNNNNNNNNNNNNNNNNNNNNNNNNNNNNNNNNNNNNNNNNNNNNNNNNNNNNNNNNNNNNNNNNNNNNNNNNNNNNNNNNNNNNNNNNNNNNNNNNNNNNNNNNNNNNNNNNNNNNNNNNNNNNNNNNNNNACACTTAGATCCTACCTTCACCCCTTTAATAAGGNNNNNNNNNNNNNNNNNNNNNNNNNNNNNNNNNNNNNNNNNNNNNNNNNNNNNNNNNNN…
>scaffold348862
CCACTAAAAAAACATTTCACCTTTAGCGACTGAATTTGTTTTTTGTCGTAGACTCTTAACATATAACGACTAAAATTTGGTCGGNNNNNNNNNNNNNNNNNNNNNNNNNNNNNNNNNNNNNNNNNNNNNNNNNNNNNNNNNNNNNNNNNNNNNNNNNNNNNNNNNNNNNNNNNNNNNNNNNNNNNNNNNNNNNNNNNNNNNNNNNNNNNNNNNNNNNNNNNNNNNNNNNNNNNNNNNNNNNNNNNNNNNNNNNNNNNNNNNNNNNNNNNNNNNNNNNNNNNNNNNNNNNNNNNNNNNNNNNNNNNNNNNNNNNNNNNNNNNNNNNNNNNNNNNNNNNNNNNNNNNNNNNNNNNNNNNNNNNNNNNNNNNNNNNNNNNNNNNNNNNNNNNNNNNNNNNNN…
>scaffold349654
AAAAAAAAAAACTATTTCATGGTACACCTAGATTTTACTTTTGACAATGAACATAAGTACTCACTTAGAATATTTTTATTTTTGATAACGAGATATAATCATAAATAGAATTCTTTGACTTATTCTAAGAGTGCAAACTCGAGATACATGTGACCACTCGCTAAGTTTCACATATTGGGCGAAATAGAACTTCAAAACTTGAGCCCAATACCTCTTGTATGACTTACCCTGGGCCTCATTTCTTCAACCTACTGGTAAATGATCAAAAAGAGCTAAATTAAATTGAATAATAAATTGGGTTTATTTCCAAAAGTGGGGTTCTATTTTTGCTGACAGAAGGAACCATAACAAAGACACCATTTCATGGGACACCTAAGACTTTTAATCTTGATTTTGACA…
>scaffold350966
TTTACAAAACTCTACCAAACGCAACATTTGTATTTACCTTACCTTTTAATAAATTTATGAGAATGTCCTTCAACTCTTAATATTCACTAATCGATACTTTCAATACCACCACCCCACCGTGGTTGATATTTTAATTTTTTTTTGGTTGTAAATTTATGTCAAATTGTTTACCATCTATTTGGATTATGAGGAGAGGATAAAAAAAATTATGCCAAGAAAAAGAAAAGAAATAATTATGATTTTTTTTTTATCTTTTTGTTTAAAAGGGTAAATAACAAATACATCTAATGAGATTTACTTAAAATATGAATTGTCCATTGTAATTCTAGAAATTATATTACGTCCCTTCAAGTCTGTAATTACATAACAAATTACTCATTTTTATTAATAAATCTCCAA…
>scaffold351152
AGCATGGTGGACTGGTAAAATTACCATAACACAACATGTTTAATGCACCCACCACCAATCTGCAGGTAGATGGCTGCTATTTTCTGGTGTATGAATGGCTTACGGTGGCTGCTGTGGATTGCTATTTATTAAGCTTTATTTTGCTGGTCTGCCTTACTCAATGGGTCTGCACAGAAGGGGCATTAGCATTACCACTCCCNNNNNNNNNNNNNNNNNNNNNNNNNNNNNNNNNNNNNNNNNNNNNNNNNNNNNNNNNNNNNNNNNNNNNNNNNNNNNNNNNNNNNNNNNNNNNNNNNNNNNNNNNNNNNNNNNNNNNNNNNNNNNNNNNNNNNNNNNNNNNNNNNNNNNNNNNNNNNNNNNNNNNNNNNNNNNNNNNNNNNNNNNNNNNNNNNNNNNNNN…
>scaffold353808
AAAATTAATTCAGTTAAAATTACAAACACCAAATCAACACAAGATGTAAATTAGAAGGATCACGCATATAATTTACTCTTTATTTATTTTTTTAACACTTAAATTTTCTTGGGGTGTAGTGCACAAGAAAACATTTTTGGTGATGTAAAGCTCATTCTGAGGTGAAAGAAGGAATCAGGGTTTTTGTCCATTTGTGACTGAACACAAGATTGATCAGAATATTCAAAACCCCCAAGGTGATAGATATATCCAGAAGTAAGGGCCAAAAATCTGAATGAGGGCATAACCTTTTACACCCCAAAATGTAAAAATGAAAAGAAATAAAGATTCACATGCATCATTTTACTCTGTTGAGTGTACTTTACAACATTCTACATATTTACCATTGCCAAGCTGTAT…
>scaffold353838
TATATTAAAATATTATATAAAATAATAAAATAACTGTATTACCCCTATGTCCCATGCCTACCGACAGTGACGATTGATGGCAAAACATACGGATTGCTTGAAAGATGTGTGGTGGGCAGACATATTTGAGAAGATATATATAATTTTTGACCAAGGATCCTCTAGAGTGAAATTTTTCTAAAGTTTCCTAGAGTGCTATATTGTGTGGTTGAGATTTACTGGCAAGTCACATCAGAAAAATTGATGTGACTTACCAGTAAATCTCAACCATACACTGTAGCACTTTAGAAAACTTTAAGAAAAAATCATCCTTGCTCATAATTTTTATTATTTCTTTTAACAGATGTGTCCTGTTTCCAGCTTGTACCATCACTTTTGGTGCAAAATTGTTTTTTTTGT…
>scaffold357317
ATAGGAATATTCCATGTAGCACTTTATTAAGAGTTCCATGTTTTCCTCTCTTACCGATGTGGGACAAAGCCNNNNNNNNNNNNNNNNNNNNNNNNNNNNNNNNNNNNNNNNNNNNNNNNNNNNNNNNNNNNNNNNNNNNNNNNNNNNNNNNNNNNNNNNNNNNNNNNNNNNNNNNNNNNNNNNNNNNNNNNNNNNNNNNNNNNNNNNNNNNNNNNNNNNNNNNNNNNNNNNNNNNNNNNNNNNNNNNNNNNNNNNNNNNNNNNNNNNNNNNNNNNNNNNNNNNNNNNNNNNNNNNNNNNNNNNNNNNNNNNNNNNNNNNNNNNNNNNNNNNNNNNNNNNNNNNNNNNNNNNNNNNNNNNNNNNNNNNNNNNNNNNNNNNNNNNNNNNNNNNNNNNNNNN…
>scaffold357692
CTGAATTTATTGTCATTACGGAAGGTTACAAAGAAGATTTATAGTTAAAGAAATTTTTGCAAGAGTTGGCTTTGAAGCNNNNNNNNNNNNNNNNNNNNNNNNNNNNNNNNNNNNNNNNNNNNNNNNNNNNNNNNNNNNNNNNNNNNNNNNNNNNNNNNNNNNNNNNNNNNNNNNNNNNNNNNNNNNNNNNNNNNNNNNNNNNNNNNNNNNNNNNNNNNNNNNNNNNNNNNNNNNNNNNNNNNNNNNNNNNNNNNNNNNNNNNNNNNNNNNNNNNNNNNNNNNNNNNNNNNNNNNNNNNNNNNNNNNNNNNNNNNNNNNNNNNNNNNNNNNNNNNNNNNNNNNNNNNNNNNNNNNNNNNNNNNNNNNNNNNNNNNNNNNNNNNNNNNNNNNNNNNNNNNN…
>scaffold360300
GGCTTCCAATATTTTCTTCTGCAAATTATTTCTTGTAAGCTACAGTTTCACCACTAACTCGTGTTGAAAATTTTAATTTAATGACATTTTTAATGTATTTAATCATTTTAATTTATAGGAATTTAAGGACTCATTTATTGTCTTTGCTATATTTAATTTGACAGAGATTTACTCAGAATATTTATCTCTGAAGTAGTGAGGATGTCTCGGCAGAGACAGTTTTATGGTTCCCTGTGCTTAAAATCACCACACAAAAAAAAAAAAAAAAAAAAAAAAACCCCATAAAAATGAGGTCATTTAATGAAATCCTGATTTGGTTTTATATTATACTATATTATAAATGTCAATGTTATTTTAAATGCTTAAAGAATTTCAATGCGCTCATTCAATTTCAAAAGC…
>scaffold361110
GTGCTCTCACTCATTTTCCTTATAATAAATCTAAAACCATCGATGTGGAAAAAAGAATGGTACAAGACTAACCAACTGCTTAGCTATTTATAAATGGAAAATAATAATGACATGAACAACAGTGGCAANNNNNNNNNNNNNNNNNNNNNNNNNNNNNNNNNNNNNNNNNNNNNNNNNNNNNNNNNNNNNNNNNNNNNNNNNNNNNNNNNNNNNNNNNNNNNNNNNNNNNNNNNNNNNNNNNNNNNNNNNNNNNNNNNNNNNNNNNNNNNNNNNNNNNNNNNNNNNNNNNNNNNNNNNNNNNNNNNNNNNNNNNNNNNNNNNNNNNNNNNNNNNNNNNNNNNNNNNNNNNNNNNNNNNNNNNNNNNNNNNNNNNNNNNNNNNNNNNNNNNNNNNNNNNNN…
>scaffold361300
CCAGCAATCAATAGCCACCAATTTTTGACCTTGACGCCATCTTATTAGCATGCAATTCATAAAATACTAGAATAATGTTATATATAAATGAACTTTTTATTACATACGAGTAATGGAAGCCACATTAATAATTATGCATGAGACTTAGTGCATTTGAATTTAATAGTAAAATAATGGTGATAAATCTGTTNNNNNNNNNNNNNNNNNNNNNNNNNNNNNNNNNNNNNNNNNNNNNNNNNNNNNNNNNNNNNNNNNNNNNNNNNNNNNNNNNNNNNNNNNNNNNNNNNNNNNNNNNNNNNNNNNNNNNNNNNNNNNNNNNNNNNNNNNNNNNNNNNNNNNNNNNNNNNNNNNNNNNNNNNNNNNNNNNNNNNNNNNNNNNNNNNNNNNNNNNNNNNNNNN…
>scaffold364096
ATTTATTCTTAGGATAAATTATACAAATAGTGTTGTAATTTATACAATGTGTTAATTTGATCTTTATTATTTTAATTTATTTGATTTTGCCCATTAATTTATCAGATTTTGTCATTTTAGTCCAATAAATAACGGTTGTTAAGTTTGGTAGATGAAAAGTCAAATTATGTGTCAATTTAGTTCCTGTAGTTTACACAATGTGTCAATTTGATTCCTGCCAAAATCGAGCAATTAAAATAGCAGGAACCAAATTGACACATTGTGTAAACTACAGAGACCAAATTGATACATTGTGTAGACTTTTCATCCATCAAACTTAACAACTGTTATTTATTAGATTAAAATGACACAATCTGTTAAATTAATCGGCAAAATCGAGTAAATTAAAATAACAGAGAC…
>scaffold36452
CACAAATATTTTAATTTTTAAGTATATTTATATTTTATTTTTTAAAGTAGAAGAAGTGTGTTTAGATTAAGTGAATAAAAAAAAATTTTAAATTAAATATGGAAAAAAATTCATTAAAGACAAAAACAGACATGAAAAATTAAAACTAAAAAAATTAAAAAAAACTAAAAAATTCTATCTCTAACTTTGAGAGTTTCTTTCTCTACACGCTTCTCGCCTTAGGGTTTAGGCGTGAGCGACGGCTGGAGTGGGGCAAAGGGTTTTCCGCTGGCCTCCTGCTTCTTCTCCCCTCCTCTTACCCCCCTCTCCCTCTCTCTCTCTCTCTCATGCTTTCTACACAATAACTTGGAAGCTTTGGGCCTTCCACTATCTCCCTCTTTTGTGAAGTGTTTATCTCCC…
>scaffold365356
TATTATATAAAAAAATCAAAACCACATCACTACTAAAATATACACTAGCCCATCACGGGTCCGTGAAGGCTCGAATCTATGTCTGATTGGAAAGGAAGCCTAGCCCATTAGAAAATGACAAGACATGTCAAAAATCTCTCAATGGCTGACCCAACACGAAGAAGACTTGAGATACCATCTGGTTGAGACCTAACTCTTAAAGAAATTGAAAAATGTTGCATCTCAGATCTTAATTTTTCACATGTGATGGATAAAGAGTAATTAGAATTAAAATTAATACGGTAGTCTTAAACGAGTAAATAATTTTCCCTCTAACGAGTAACCCTATATATTGTTTGCAACAATATTAGGAAAATAAATTTAGACATTAAAATGTACATGAATAAATAAAATTTTACA…
>scaffold366852
CCTCTCGTTCCGGGTCACCGGCAGTGACCGCCGCACTTCCACCTCGTGGAACATCGTCCCCGCCAACTGGCAATTTGGTCAAACCTTCTCCGGCAAGAACTTCAGAGTTTGAGTATTTTGAAAAGTTTCTTGCCACATAAAATTTGTTTTTATTTTTATACCCATTTAGCGACATTTTTTAAAATGTTTTCAGTGTAATGTATTATTAGTCTGTGGTTGATGGGGGAATGTGAAAATTGAAAGCAAAATTGGAGTGGGATGGGAGAGATTTTGAAGAGAAGTGTGAGTACTTTTATTTTATTGGTTGTGAGTATTATGATTGTAAGGGGGAGGGAGGGTATAAGTGAGAAGGACTTGTTGGTAAAATGGAGCTGAGGCGGTTACAGAAAGAAAAATGTA…
>scaffold368730
CTTCGGTTTCAACGGATCCTTTTCTTTCCTGCTCTTCCTCTATTGATCTTTGAGCCATAAGATATAAGGTGGAGGTGACCTTTTCATTTGAGAGCCTCTCACAGCCTCAAAGGTCTAAAAAAGGTCACCTCCACTTACATCCTATTGCTCAAAGATCAATGGAGGAAGGGCAGGAAAGAAAAGGATCCGTTAAAAGCGAAGCAACCAATGTTTGCTTTTTTCGCGTTCACAACTGAAGCCATGAAATTGTTGGATGAAGAGTAGTATCTTCAATTGAAAACAAAGTAAGAGAGGAACTGCTCTTCCTTCAACAGCTTCATGGCTTCAGTTGTGAACGCGAAAAAAGCATACATTGGTTGCTTCGATTTCAACAGATTCTTTTCTTTCCTGCTTTTCCTC…
>scaffold368877
GTTCAACAAGGACACCAACATGTCACGGACTGGGCGCTTGTCATCCTCCAAAAAAACTAACTCCACGAGTGGTACAACAGTCCAGTCTGTGACATGTTGGTGTCCTTGTTGAACATGCCNNNNNNNNNNNNNNNNNNNNNNNNNNNNNNNNNNNNNNNNNNNNNNNNNNNNNNNNNNNNNNNNNNNNNNNNNNNNNNNNNNNNNNNNNNNNNNNNNNNNNNNNNNNNNNNNNNNNNNNNNNNNNNNNNNNNNNNNNNNNNNNNNNNNNNNNNCGACTCTCAATAGGAGAAACTGAAACTCCATATTACACAAACGCCATTACTAGAGGTGGGCTTCCTGTTATGATGAAAGGGATATTCATGATTTGCGTTGTCGGCAATGATGGTCCATTGTCTAAGT…
>scaffold369244
GAGGTAATTTAAGCTTTTAGGAAATGGGCAATGTATATTAAGCTCTAATTCCGTATCTCGTGTGCAACATCTACTTGTATGTGGAATGAGTCATATAGACAAATAAACAAACAAAATCAAGTGCGATTGCACAAAGGAAGCGAAGTCCACACGGACGAAGGGGATCAAATTTACATGGAGAGACTTGAACTCAAGACCTCTTAGAACCAAGAGCTCTGATACCANNNNNNNNNNNNNNNNNNNNNNNNNNNNNNNNNNNNNNNNNNNNNNNNNNNNNNNNNNNNNNNNNNNNNNNNNNNNNNNNNNNNNNNNNNNNNNNNNNNNNNNNNNNNNNNNNNNNNNCTACTCTGTACATGTTTGTGCACCCTATTCATCACGTATGAGACACTTGCATGGGAT…
>scaffold3699
AATCCCCCATGTGGGGGATAAGGAGTCCGGCGGGACCCCATGTCCAGCGGATTAAAAAAAAAACAAATAATGAACTACTTACTCCTTCGAATAAGCAATCCGAATAGTGAATAATCCCTCCCATCCCCTCAAGCAAACACACCCTTAATTCACTTCTAGCTGCAAAGTAATGTTTCAAGATTCCTTTGTTCCAAAGTACTCATCACATTATACGATCGAGAATGCATTAATTATTGGAAAATGTTTGAGGGCCCTAATTTCTGTGGCTCAAATGGCTCGAATTTGCCAAAACGAGGAATTAGGGCCCTCTATCATTGTTGTTAATTGTTGGAGATTCGCTAATTAAATTTACGACAATGCTACGTAGCTCAAATTTTGTGGTTCAAAAGTGGCTCAAAT…
>scaffold376852
AACGATATATATCTCTAATTTGAGAGCTCTAAGTGAAACTCTAGTCAAGTGGAAGAGAGAGAAAGTAAAGAGAGGAGCGTGGGACCCACCTTCACATGGGTACTCTCCACATCATTAGAGTTGCATTAGAGTTTTCAAATTAGAGCTCTCAAACATTATTGTAAGCTAAAATAACCAATAAAAATAAAATATACTAAAATAACTAATAANNNNNNNNNNNNNNNNNNNNNNNNNNNNNNNNNNNNNNNNNNNNNNNNNNNNNNNNNNNNNNNNNNNNNNNNNNNNNNNNNNNNNNNNNNNNNNNNNNNNNNNNNNNNNNNNNNNNNNNNNNNNNNNNNNNNNNNNNNNNNNNNNNNNNNNNNNNNNNNNNNNNNNNNNNNNNNNNNNNNNNNNNNNNNN…
>scaffold37740
TGGTAGAGAGAGGGTTTGATGGTTGGGCCGGGTCAGGTTGCCCACAGGGCCTGAATTTTTTTTGGGCCGGGCCAACGGGCTAGGCTAACGGGCTTGGCCGGGCCCCAAAATGGAAGGCCTAGGCCCAGGCCCAAGGTACTGGGCTGGGCTCGGGCCAGGGCTTAACCGGGCCGAAATGGGCTGGGCCCACCTCGGGCTTTGGGCGGGCTTCGGGCTGCCAATGGGCCTCAGGTCATTTTTACACCCCTACTTAGAAAGTATGCCAAGGAGACGACTTGGGTGATGCGTCAATGGGACGGCTTAGAGAGTACGCCAAATGAGGCGACTTAGGGAGTGCGCCAAGGAGGTAGCTTAGGTGGTGCCCCAATGAGATGGCTTACAGAGTGCACCAGTGAGATG…
>scaffold382690
GTAGTAGTGATATGAACAGATAGACAAATTAGATGGATAGATAAGTAAAACATGAACAAATAAAGGGATAACAAGTGGACAGATTAAACTCAAATTTAATTTTAAATTTATAAGCCCAAATTTAAAAATGAGATGAGTTTCACCACCTCATCTTTGGCCCACATTAGTAATTTTTTATCTTGTAAAACTTATTTAAAAAATTAAGTTAATTGGACATTTGTAATCATATAATCGAATTGCAAATTTTTTTGAAAATAATAGACAACACATCATTTTGAGAATAATCGACGATCTTAGCTTTGTAAAAAAAATATATATATATATCCTTATTGTGTGAGTGTNAGACGATCTTAGCTTTGTAAAAAAAAATATATATATATATATCCTTATTGTGTGAGT…
>scaffold384312
ATGGAGAAAATACATTTTTGTGTACTGTTATAAAGGTTATCCTATTTGGTTTGTTTCATCAACCCTTCCTAAATTTAGAAAGGAAAATATTTTCTTATTTTTGGTAGTNNNNNNNNNNNNNNNNNNNNNNNNNNNNNNNNNNNNNNNNNNNNNNNNNNNNNNNNNNNNNACCAGCAGCCATTAGACTTTAGACATTATAGTTTTAATGTAACATTAATTTTTAAATGACTTAAGCCTGAGTTGCTAACCTTCTATTAAAACAATTCTAATCTCGATTATTTTAATCCAAACACACATTTTTGTGAATTTCTTATCTTAATTTTGCCTTTAGCCCAAAATTATTTCTAAAAAAGAGGCAAATTTTGCCTCTGAATTAATTTGTGGTTTCATTTTTCAGGT…
>scaffold38819
TTTGAGGGCCACAATTTTGTGGTCACAATGGTTCAAAACTGTTTTGGGTGCAAAACATGTCAAAACGATATCGTTTTGGCAATTTTGAACCATTGTGGCCATAAAAATTATGACCCTCTAACATTCTTGATATATTTATTTACATTTGACTCACTTTCCACAATTTTCACCTTAATCAAACTCAACCCTAAGAANNNNNNNNNNNNNNNNNNNNNNNNNNNNNNNNNNNNNNNNNNNNNNNNNNNNNNNNNNNNNNNNNNNNNNNNNNNNNNNNNNNNNNNNNNNNNNNNNNNNNNNNNNNNNNNNNNNNNNNNNNNNNNNNNNNNNNNNNNNNNNNNNNNNNNNNNNNNNNNNNNNNNNNNNNNNNNNNNNNNNNNNNNNNNNNNNNNNNNNNNNNNN…
>scaffold391117
TTTTGGATTAGAGTGACATTATTGAAAATTTACACAAACCTAGTGTTAAACTTTATATTCATTAATTTCAAACGAAAAGTCTCAAAAAATGACTAATTTGCCATTTACGCATCATTCTGGTACAGTTTTTGTTTTGTTTTTTTTTTTAAACAAAAATTCTGCTGGAAAATTATTTTCAAAATAAAACAAAAAAACCAAATAATGGCGTCATTTGTGTATATATATCTCTCCATAGAATCCCTCCCACCCACTGTTAACCATCTAGTTGTGTTCCCTAACCCTCTCTCTCTCTCTCTCTCTCTGTCTCTCTCTCTCTCTCATCTTAGTATGTTTTGAAAGGCAGATCTCAGGCGTGTTTATCTGCCTCTGCCTTTCTCTCTCCCATGTCTACTATTGCTA…
>scaffold391767
TTTAACACCCTCATAATAGTAACAATGTGGACCGTCACACGTGTTTGGATAGTCACAACCTTCCGTTCATCTTTTCTCTCTACCATACGAATTTGAGGTGGCTTCTGTACGAGATCCACAATAGTTAGCCGTGGCTTGGAATACTCAAAAAAAAAAAAAAAAAAAANNNNNNNNNNNNNNNNNNNNNNNNNNNNNNNNNNNNNNNNNNNNNNNNNNNNNNNNNNNNNNNNNNNNNNNNNNNNNNNNNNNNNNNNNNNNNNNNNNNNGTCTGATCGATTCAGATATGTAGCTGCGTTTTTTCAGAAAAATTGCACAGTTGAGGTGCAATTTTAACACATTGTTGTTCAGTCCGTGGGGACTTTATCATGGGTCCCGTTTTGATAATCTGAACCGTTCAAT…
>scaffold392386
TGAACTTCGTTTGGTATGGGTTTCATATTTTGTTGTCTGACCATACAGTACTGAAAGAAGAACTGTGTTAATTCTTAAGAAATTTTGTGATGATTCCTAAGACATTCTATTGCATTTATTTTGGTTTCCATATATGATTGTGTTGTGCTATATAAACATTATATCACTGTGGTTATCAAGCTACAACTCGTACATGCATAAAAAAATGTGAATTTAACAAAGTAAAGAAACANNNNNNNNNNNNNNNNNNNNNNNNNNNNNNNNNNNNNNNNNNNNNNNNNNNNNNNNNNNNNNNNNNNNNNNNNNNNNNNNNNNNNNNNNCGAACCCTAACATGGCACGGGAAGATATTTCGGCTCTTATCGATGTAGGTGATATAAGGTTGGTGGTGCTGGTATCAT…
>scaffold395454
TTAATTAGAAGGTGTGATTAAAAAAATGTATGTATAATCACACTTAATTGACAAAGTGATATAAAAAATAAATGTTATTATTCAATCAAATTAAGTGTGATTAAAATATCAATCTAATTTTTTTTATCACACTTTTAATAAAAGTGAGATTTTTTTTTTTTATCAAATTGTAATTTTTAACTATTTTTGTAATAGTGAAAAGGAAAAGAGAGGAGATTCATTTTAGTGGGTGAAAGTTCAAAGAAATGGGAGGCTAAAGTAAAGAGGTAGGTACCAATANAAGAAAAGAGAGGAGATTCATTTTAGTTGGTGAAAGTTCAAAAGAAATCGGAGGCTAAAGTAAAGAGGTAGGTACCAATAGTGGTTTTCTTTTCAAATGGTTGCCTTCTTTTGTCTCTT…
>scaffold397533
TAATTGAAAAAAATTTATTTAAAAAAAATAACTAAAAAAAATATTTTAAAAAAATTAATTGAAAAAAAAAATTGTTAGTCAAATTTTTAAATTTCTATTTAAAAATCAACATAAACTAATTTTTTGAGTATATGTTTTTTTTTCAAATTTACAAACTGAGACAACTATTTATAAATCAAAAAAATTATCAAACAAATTTTTATGACAATTTTTTAAATTTTCGTAAATAAAAATTAAAAATTAAAAACAAAATAGTTACCAAACACACCCTAAGTAATGATCATTTCCTTACACACATGAATGAGGATTTCATTTACAAAATATTTTTCATTTTTCTGTTATTTTTAGTTAACCAAATAAAACACCATTTCTAACTCTTACTACAAAAGTTCCAGATTT…
>scaffold39778
TGTTGTATAAATTGTGTGATAACATAAAACATATAGATTCATATTCGTTAATTAAAATTTCAGAACAAGCAAACCNNNNNNNNNNNNNNNNNNNNNNNNNNNNNNNNNNNNNNNNNNNNNNNNNNNNNNNNNNNNNNNNNNNNNNNNNNNNNNNNNNNTTTTAAATAAAATAAAAAAATTCTAGATATGCATAAAATTTGACAAGAATAATGTGATAATTTTAATTAATGTGTATTCGACTTTATTGNNNNNNNNNNNNNNNNNNNNNNNNNNNNNNNNNNNNNNNNNNNNNNNNNNNNNNNNNNNNNAATCTTAAAAANNNNNNNNNNNNNNNNNNNNNNNNNNNNNNNNNNNNNNNNNNNNNNNNNNNNNNNNNNNNNNNNNNNNNNNNNNNNNNNN…
>scaffold400262
ATTGAGCGGGTTTGAAATTTAAATTTTTTTTCGGATTGGGTTTAGGATAGCTATATTAATCCCAATATTGTGTTGGGGTTTAGTTGACACATAATTTTTCTATCAAAAANNNNNNNNNNNNNNNNNNNNNNNNNNNNNNNNNNNNNNNNNNNNNNNNNNNNNNNNNNNNNNNNNNNNNNNNNNNNNNNNNNNNNNNNNNNNNNNNNNNNNNNNNNNNNNNNNNNNNNNNNNNNNNNNNNNNNNNNNNNNNNNNNNNNNNNNNNNNNNNNNNNNNNNNNNNNNNNNNNNNNNNNNNNNNNNNNNNNNNNNNNNNNNNNNNNNNNNNNNNNNNNNNNNNNNNNNNNNNNNNNNNNNNNNNNNNNNNNNNNNNNNNNNNNNNNNNNNNNNNNNNNNNNNNNN…
>scaffold400581
AGCAAGTATAATGGTATGATCAACAGGTCTAGGAGTATCAAAAAGAAAGGAATTACCAAAGACATAGGAACTAGCACCAGAGTCTAGGAACCAAGCTTGAGGGGACTTAGCCACACATGCAATATTACNNNNNNNNNNNNNNNNNNNNNNNNNNNNNNNNNNNNNNNNNNNNNNNNNNNNNNNNNNNNNNNNNNNNNNNNNNNNNNNNNNNNNNNNNNNNNNNNNNNNNNNNNNNNNNNNNNNNNNNNNNNNNNNNNNNNNNNNNNNNNNNNNNNNNNNNNNNNNNNNNNNNNNNNNNNNNNNNNNNNNNNNNNNNNNNNNNNNNNNNNNNNNNNNNNNNNNNNNNNNNNNNNNNNNNNNNNNNNNNNNNNNNNNNNNNNNNNNNNNNNNNNNNNNNNN…
>scaffold402898
TAAAATAATTATAAAATAACATGACATAATATACTCTCCAAATTAAAAATCTTAAATTTTGTTCAAAATTNNNNNNNNNNNNNNNNNNNNNNNNNNNNNNNNNNNNNNNNNNNNNNNNNNNNNNNNNNNNNNNNNNNNNNNNNNNNNNNNNNNNNNNNNNNNNNNNNNNNNNNNNNNNNNNNNNNNNNNNNNNNNNNNNNNNNNNNNNNNNNNNNNNNNNNNNNNNNNNNNNNNNNNNNNNNNNNNNNNNNNNNNNNNNNNNNNNNNNNNNNNNNNNNNNNNNNNNNNNNNNNNNNNNNNNNNNNNNNNNNNNNNNNNNNNNNNNNNNNNNNNNNNNNNNNNNNNNNNNNNNNNNNNNNNNNNNNNNNNNNNNNNNNNNNNNNNNNNNNNNNNNNNNNN…
>scaffold405964
TTTTCACAGCTCTACCAAACGGGGCCATTATTGATCTCCCAGCGGCGGAGGAAGGGGCAGACAGAGAATAGTGTAACTGCTGTGCCATTGCATCTCAATTGGAGGTTTATTATGGGTTTATTTTTATGATCCGAACCATTTATTTTGTAGGATCCGTTGAGTACTTCATTCCTATCAAAAATCATATTAATCGGATATTAATAACTATATGATTGAATTGTATATTTTTTATGTATTTTTGAAAAGAAAAAGTTATTTATTTATTTATTTTTATAATAGTTATTGATATCCGATTAACATGATTTTTGATAACATGACATACTCAACGAACCCTACAAAATGAACGATTCAGATCATAAAAATAAGCTCATAATAAACTTCCAGTTGATGCACAACAAC…
>scaffold4065
GTCAAAAAAATCAAAAAGCCTATTTCAAACGGGACTTTTTAGCCTGGACTAAAATAGTCAAAAAATTAAAAAAAGTCAACCCACATTCCAAACGAACCCATAGTGCCATCAATCTTGTAAATTACAAAAAGGCTATAAAATCAAATAATTACTATTTTGAAATTTATTTAAGCCCCATTTGGCATATGGGTTGAGATTAAATTAGCCAATAAAAAGATAAAATAAGTTAATTCAGTTAATAATACAAAATATCACATTCAAATCTGAGAGGGTAATTTATAATTGGGCCGAGCTAAAGGCCTCTTTGCAAGTTGGACCGCATAAATGGGCCGGGGTAAAGGGATGACATAGCCCGGTCTTTGAGCTAACGAGTTGGACCCAGGCGAAGTTGGACCGAGC…
>scaffold406751
AGATAGGATTATATAACATGTGATACTTCTTTTTATTATTATTAATTAGGATTATATAACATGTGATACTTCTTCTTCTTATTATTAATTTTGATTGTAAGGCTCACAACATTTATATTTGGTGTTTAAAAAATAATAGATATATATTTATGATTAGTAAAAAATAGTGTTACGTAAAATCCTATTACCATATAAAAATTTCTCTATTAGTACTGTTTGCAACTACTTGCAGTANNNNNNNNNNNNNNNNNNNNNNNNNNNNNNNNNNNNNNNNNNNNNNNNNNNNNNNNNNNNNNNNNNNNNNNNNNNNNNNNNNNNNNNNNNNNNNNNNNNNNNNNNNNNNNNNNNNNNNNNNNNNNNNNNNNNNNNNNNNNNNNNNNNNNNNNNNNNNNNNNNNNN…
>scaffold40684
AAGGGGATTGAACCGTGTAGCTCAAGCTCATCAACTCATTACAAGTCTCGTTTTGATAATTTAATCCGTTTATTTTATACGCACTTTGTATGGATAATCTATATTAAAAAAAAAATGATTGATATGATAATCATACCTATATAATTTCATCAAATATGTATTTAATACAAATAAATAACAAATATAATTTTATAAATATAGGATCCATTTTTCAAAGTCAAATATGATGAAATTATGAGGCTATAGTTATCATAGAAATTAATTTTTTTTTATCATAGATGATTTATGCATAAATATATAAACTAAATTATTTGAGTTATCAAAATGGGACTCAAGGTAAACTCAAGGGACTAGAGACGAAGAAAACTCTTAGGCATTAACATCATATGCATTATCTAA…
>scaffold408361
TCTTTATTTAAATTATATTATAAATATATTAATTATATATTAAATAATAGTATAAATATATTATTTATATATTAAATAATATAAATAATACTTTTTATTTAAATAATATAAATAATATTAAAAAAATTATCGTTCCGAACTCGAGTTTTATTAATATTAACGAGTCGAGCCGAGCCGAGTTCAAACCTAGTTTCTTATCAAGCCGAACTCGAGCTCAATAAACAAGCTCGATAAGTAAACGAGCCGAGTTTCAACTTAACAAAACTTGACTTGACTCGGTTCATTTGCAGCCATAACGAAGATTCTGGTCCAGAGCACATGGGAAGTGAGAAAAGGAAGAGCATAAGAAGACAGTTTTTGACAGCTAGAAGAAGCCCCAAAAGGTTATCTATGCAAGTC…
>scaffold409968
CGAGCTTTTGAGGGATTTTATGTTTCCAAATGCAGGCCCAAGGAATTTGAGGAATCTCCCCAGTAGTGATGATGTCATAGGCAGCTTTTGGGGGAGAAGTTACCAAGAGGAGAGCCAAGCCAATGGGGTTTGTCAGGAAGAGTGATGAATCTAGGTAAAAAGACCTTGGTGAACATCACCACTACTTGATCTCACAGATGGTGTCTCTTTCTAATATTAAGCCTGTTCCACCAAAGTCTGCCAAGTGACCACTTTCTATAAAAGAAGCCCAGCCTCTCTTCCACTACATTTCCCTCTTCTCTCCTTCCATTCAATATAACCAGGAGAAAAAAGACAAAAATGATTAATTGCATGCACACAACAAAGGGTCGCACTTATCTAAAATGAGAATATTACAAA…
>scaffold410284
TAAAATCAAAAAATCAGAAAATTTAGATTAGAAAATTAAAACTCCCACAAGACTTAGATTAAAAACACCCTTTTACTTAATATATAGTATAGATAGGTCCTTGATATTGTTAGGGATAATACATATCAGGGCAAATTATACTTGTAGTCTGTATAATTTATTTCTCGTGTCAGTTTGGTCCTTATAATGTTAATTATGTCAATTTTATTCTTAAATTTTTTTGTATTGTATCAATTTAGTTTAATTGATGCTTTTTGAAATTTGACGAAATTCAGGGGCCAAAAAGTCAATTACTCTATTCAAAGAGATTAAGATGTTGATGGCTAATTTAAGATAATTAATTTCATTTTAAATGAATCATTTTACCTTTGAAAACTGTTTATAATTTCTTATTAAATG…
>scaffold411
AATGTAAATATGGCATTAATTTTAACAGTCTCGCGGGGTGAGTTCGTTGAGAAGATTGAGTTCGGAGTGTTGTTGTAGTGCTGTTGTCAGGCCATCGATGTCTCCAGCTATAGCTGCCTTGTATATTGCAGCTTCCATAGAATTAGATCTCCCAAAATCAGACGTCTTATATTCGTATCTGTCATGTGTATCCCGATCCTTTGTTTCAGTAACATATATTCCCTTCTCTGCTTCCATCTGTATATCAGATAAAGCAGCCTGCTTTACAACGGCCCACGTTCGAGCCGACCTTACAGGCTCTGTAGCCATTGTATCCATTTCAGACGTACGGTTTGCACCTCTCTCTCTCTCTCTCTCTCTGTGTTGTGTTTGGTTGTTGTACTCCTGTGTTAGTGTGTT…
>scaffold411144
TATATTAACTTTTATTAATGAAATATTTTTTGTAAAATCAAAACTGAAAAAAATGACAAAATAATCATTTNNNNNNNNNNNNNNNNNNNNNNNNNNNNNNNNNNNNNNNNNNNNNNNNNNNNNNNNNNNNNNNNNNNNNNNNNNNNNNNNNNNNNNNNNNNNNNNNNNNNNNNNNNNNNNNNNNNNNNNNNNNNNNNNNNNNNNNNNNNNNNNNNNNNNNNNNNNNNNNNNNNNNNNNNNNNNNNNNNNNNNNNNNNNNNNNNNNNNNNNNNNNNNNNNNNNNNNNNNNNNNNNNNNNNNNNNNNNNNNNNNNNNNNNNNNNNNNNNNNNCAATAACCCAAAAAAATAGATCAATTTTCACATAAAATTGGTGAGCATCTAGATTTGCGTGGAAACAGA…
>scaffold412884
AGAGAGAGAGAGAAGTAAATAATGGGGAAACTACAATATCAAGTTTTTGAATAGTCAATTATGGAGGATGCTTGAAATTCATGTGTAGGAAAATGACCAAAAATCACATGTTACGTGTATACACAATTGTGCTCATGAGTGCGTGTGTGTGTGTGCATGTGCCAATGTAAATAGATTTATTTTCGATGAAGTAAAAATTACAATGAGATTTCTTTCATATGATTACCCAATTTTCACCAGTGATTGGCAACAGCTGCCATATCCAATTTGTTGTAGCGGTTTACTTGGCCTCTGCTGGATGAACTGCTAACAATTTTTTTTGGTGTCATTTTGATCGTATATTCAATTTGTCGATGCCAGAACCTGTGACTATGGAAATGACACAAAACCTCAATAAGT…
>scaffold414512
CTCTATAATTTATACGATGTGTCAATTTGGTATTTGTTGTTTTTGGTTTTGCCTTTTAATTTAATAAATTGTGTCATATTAGCTCAATAAATAACAGATATTAGGTTTGATAGACAGAAAAACGATATATCAATTTGGTTCTTGTAATTTACACAATGTGTCAATTTGGTCCTTGTCAAAATCGAGTAAATTAAAATAATAGAGACTAAATTGACCCATCGTATAAACNNNNNNNNNNNNNNNNNNAATTGTTTGACTTTCCGTCCACCAAACCTAATAGCCATTATNNNNNNNNNNNNNNNNNNNNNNNNNNNNNNNNNNNNNNNNNNNNNNNNAGGAAAAAAACGAATAAATTAAAACAATATAGACTAAATTGACACATCGTATAAATTACCAAAG…
>scaffold414649
ATAAAAGGAAAAATGTTGAGATTTTTTTTTTCTTTTTTTTTTTCCCCTTCCACCCCTAATATGTAGGGATTGGTTAACTTTTTACTTTTTTTTTTTTTTTTTTTTTTTTTTCTTATCACTCACTGTGCTTGTAAAAGTTGTGGGGTTAAAAAAAAAAAAAAGAGATCTCTATCATTTCTAAAAATAAAAAATAAANNNNNNNNNNNNNNNNNNNNNNNNNNNNNNNNNNNNNNNNNNNNNNNNNNNNNNNNNNNNNNNNNNNNNNNNNNNNNNNNNNNNNNNNNNNNNNNNNNNNNNNNNNNNNNNNNNNNNNNNNNNNNNNNNNNNNNNNNNNNNNNNNNNNNNNNNNNNNNNNNNNNNNNNNNNNNNNNNNNNNNNNNNNNNNNNNNNNNNNNNNNN…
>scaffold41761
ATCCTGTAAAACTTAACGCAACCTTGCAACTAACTGAAGATGGAGAATTGATCTTAGTAGATGCTGATGGCACTTTCGTTTGGTCTACAAACACTGCAGGAAAGTCGGTCTCAGGCTTAAACTTGACTGAAGAGGGCAACCTTGTGCTCTTCGATCAGACCAATGCAACGGTTTGGCAGTCTTTTGATCACCCAACNNNNNNNNNNNNNNNNNNNNNNNNNNNNNNNNNNNNNNNNNNNNNNNNNNNNNNNNNNNNNNNNNNNNNNNNNNNNNNNNNNNNNNNNNNNNNNNNNNNNNNNNNNNNNNNNNNNNNNNNNNNNNNNNNNNNNNNNNNNNNNNNNNNNNNNNNNNNNNNNNNNNNNNNNNNNNNNNNNNNNNNNNNNNNNNNNNNNNNNNNNN…
>scaffold423689
AAAAAAATTTAAAAAAATTAACTTTTAATTACCTCCCAAAACACTTCAAATTTGCTCTCCTTTGTAGACTATAGGCCCTTTTCATTCTTTTGTTTTTTTTGAAACATGTGATTCTTATCTTCTTTAGTTTAGGGGTTGTTTGGAATATCTTAAATAAGNNNNNNNNNNNNNNNNNNNNNNNNNNNNNNNNNNNNNNNNNNNNNNNNNNNNNNNNNNNNNNNNNNNNNNNNNNNNNNNNNNNNNNNNNNNNNNNNNNNNNNNNNNNNNNNNNNNNNNNNNNNNNNNNNNNNNNNNNNNNNNNNNNNNNNNNNNNNNNNNNNNNNNNNNNNNNNNNNNNNNNNNNNNNNNNNNNNNNNNNNNNNNNNNNNNNNNNNNNNNNNNNNNNNNNNNNNNNNNNNN…
>scaffold425530
AAATAGCACCATTTTTTTATTTAAATTATATTTTTCATTGTTTTTCTAATGAGTCAAATATGAAAATGAACATTCTAAACTATTCCATTCCATTTTCATTCTAATAAACCAAACACTAGCTTAGGATTTTTTCCCCTCATTAATGAACAAGTTTGCCCAAATCATGATTTATTGCCACTTCCATAAGATTTAACTTAACAAACCAAAAAATGTAAACAAAAAGTCAAGCATATAAGTAAAGAAGACACTACATGCATGGAAAAAGACTAGTTAGAATTTATTGTAAACGAACTTAAATGTACCAACTGTTCAAATTCTAGTTTCTGAAAGAATACATGACCGATTTAGTACATACATGCTATGTATATATCACAAATTACAAATGAAAAAAACAATCTG…
>scaffold425992
AGACGGGTGTATACAATAATGTTAGGCATCAAATATCATGAAAAGCTTTCATAAAAATTCTCGACTCTATTGTATGTCATGCAATCACCCTTCACTCTTGAATAGTTTATAGCGTTTTATTGTATGTTATGCAACTACCCTTGGAATAATTTCATGAAACTTTTCATAATATTTTTTTCATGATACCTAACATTACTCCAATACGCTCGGTTCAGGAGAATCATGGGCATTTGTTTTTTTTAAAGAAAAATTNNNNNNNNNNNNNNNNNNNNNNNNNNNNNNNNNNNNNNNNNNNNNNNNNNNNNNNNNNNNNNNNNNNNNNNNNNNNNNNNNNNNNNNNNNNNNNNNNNNNNNNNNNNNNNNNNNNNNNNNNNNNNNNATTATGACATTTTTTTAGAA…
>scaffold429309
ATCTAGAGATTAGATCTGAAAAGGAGAAAACTAGAAAACAAATGGGGGCTCAAGATTATTAGAANNNNNNNNNNNNNNNNNNNNNNNNNNNNNNNNNNNNNNNNNNNNNNNNNNNNNNNNNNNNNNNNNNNNNNNNNNNNNNNNNNNNNNNNNNNNNNNNNNNNNNNNNNNNNNNNNNNNNNNNNNNNNNNNNNNNNNNNNNNNNNNNNNNNNNNNNNNNNNNNNNNNNNNNNNNNNNNNNNNNNNNNNNNNNNNNNNNNNNNNNNNNNNNNNNNNNNNNNNNNNNNNNNNNTTGTAGGAAAGATTTGCCATGGATTAGTAATGATTTTAGTCAATAAATGGAGGAAAGAGCTTATAATCCCTGAAGTTTGACATTTATGTGGATTAGCTCTAGAATTT…
>scaffold429642
CTGAGCAGAATTATGGTTACCGTCCACGTCCCAGTTCCAAAACGATTAGAGAAAATTTGTCCGACTTTTTTTAACTGTGTAACTTATATTTTATACTTACGTTTTTTTTATTTATTGTCTTATTTTATATTTACACTTTTCATTTATACTTTTTGTGTTGGTTGCACATGATGAGCACCCAATTTGTCTGACGTCACAAATAAAAATTTCANNNNNNNNNNNNNNNNNNNNNNNNNNNNNNNNNNNNNNNNNNNNNNNNNNNNNNNNNNNNNACATCAAAATTCGAATTTACCGTCGCAGATGGTCTTAATATATTGCGATTGAAAGAATAAAATATATTGCGATTGGTTTCGAAAAAAAAGCAACTACCAGTCCTTTTACAATGCTTTCTTACAACGT…
>scaffold43109
TTTAATATATATATATATATATATATTACGTTACGTTTCGATTCTGGTTACGGTTGAACCGGTGATCCGTCCACCTGATTCCTTTTTCAGTTCGCTCACCGGTCCGGTTTTTAAAACGTTGGTGCTAATGTTGTGGTCGTCTTTGTTACTTGAACTAGGGTACGGGTGCTGGGTGTGTATCTAGATGTCAGGTACGGGTGTTGGGTGTGTATCTAGATGTCAGGCCCTCAAACTCAAATTTGAAAGTGCAGAGACTTGGCAAAAAAGGGTCATTTCTTTACATTTTTATTAATTATGTGAGATAAAACATATAGTGTGAAAAAGGTATTTTATTCATTTTACAGCAACCATACAACAATTTATAGGAATAATGATAGTGTTAAACACAAATATATAAGG…
>scaffold432219
ATACATAAAAATATAAAAAAAATATATTGAAGCTCTTGTTTTTTTGTTTTTTTTTTTTGTATTTTTGGTNNNNNNNNNNNNNNNNNNNNNNNNNNNNNNNNNNNNNNNNNNNNNNNNNNNNNNNNNNNNNNNNNNNNNNNNNNNNNNNNNNNNNNNNNNNNNNNNNNNNNNNNNNNNNNNNNNNNNNNNNNNNNNNNNNNNNNNNNNNNNNNNNNNNNNNNNNNNNNNNNNNNNNNNNNNNNNGAAAATCAGAAAGTAAAACTTTCTGAAGATCGTTTTTGGAAAAATGGAACCATGCAAAGTGAGATTTTTTTCAGGAGGAATCAGNAAGAGCGTTTTTGAAAAAATGGAACCAAGCAAAGTGAGATTTTTTTCAGGAGGAATCAGTCTAAATTTCAA…
>scaffold434974
TTATTTTATGTTTTTTTTATTATAATTTTACCTTAATTTAAAATTATCAAACAAAATAAATAAAAAATTTTAAAAAAAAATTCAAACTTAAAGATAGACCAGAGTTTAAACNNNNNNNNNNNNNNNNNNNNNNNNNNNNNNNNNNNNNNNNNNNNNNNNNNNNNNNNNNNNNNNNNNNNNNNNNNNNNNNNNNNNNNNNNNNNNNNNNNNNNNNNNNNNNNNNNNNNNNNNNNNNNNNNNNNNNNNNNNNNNNNNNNNNNNNNNNNNNNNNNNNNNNNNNNNNNNNNNNNNNNNNNNNNNNNNNNNNNNNNNNNNNNNNNNNNNNNNNNNNNNNNNNNNNNNNNNNNNNNNNNNNNNNNNNNNNNNNNNNNNNNNNNNNNNNNNNNNNNNNNNNNNNNN…
>scaffold43596
ACAATCCTAAGAAAATAAAATTATGATTTAACGCTGTGTGTTAAAAAATATTTTATTTAGTAATTATATTTGCTATTTATGAAATATAAAAGTTGGGCTTTCTTTTTCTTACAAAAAATGAATAATCAAAAAATTTGAGTGTACAATAATAAAGAATTACTGGAATAGTTTGAAAAAAAGGTCCAAAATAATAAAGCCTAAACCGCCAAATCAACCCGCATCCACCCTCCAACTTGCATGGCCCACTCAATCCGCATTTGCTAACTAAGCAGATTGATATGAATTGAACTTTTCTAATCCGTCTAAGTTTAGATGGATAACGAATGAGAGGGACCTAGCCCAACTCAATCCACAAACAACCCTACTTTATATATTTAAAAAAACTAAACTAAAACTAGC…
>scaffold440023
TCTAATATACAGTTTTCGTTCAGAAATCTTATATTGAGATCCTCAATTTCACTTCATCCTTTAGCTCATATGTGTAAGCGAGGTCACCTATAGGCTATAGTGCCACTAGCCCGTGGGGTCTCAGTCACAATGCTCGCCTAGCGCATGTCTAGGCTATCACTAGCTTGGCTACATTTTTTGACAGTCGCACATAGTTAACCTTTCCAATTGAGCCTCTACCATAAGAAGTTACATCGGTTCTTTGGAGGCATGGCTTCCCAATGCCACAAAAGACTTTGAACCGAGCTCTAAAACCAAATGTCATGGACCAACACTCTTTCACTAGTGTAAAACCATGCGAGGCTTACTTGGTGATCATTCAAGGCAAGCCTCGCACGGTCCTACACTAGTAAAGAGTGT…
>scaffold44338
GGAGGCAAATTGATTTTTAAGATATAGTTTAAGAGCAAAAATGAAATTCCAAATGAACTTTGATACTATACCAGCACATTCTGTCCAATTATAGATGAAANNNNNNNNNNNNNNNNNNNNNNNNNNNNNNNNNNNNNNNNNNNNNNNNNNNNNNNNNNNNNNNNNNNNNNNNNNNNNNNNNNNNNNNNNNNNNNNNNNNNNNNNNNNNNNNNNNNNNNNNNNNNNNNNNNNNNNNNNNNNNNNNNNNNNNNNNNNNNNNNNNNNNNNNNNNNNNNNNNNNNNNNNNNNNNNNNNNNNNNNNNNNNNNNNNNNNNNNNNNNNNNNNNNNNNNNNNNNNNNNNNNNNNNNNNNNNNNNNNNNNNNNNNNNNNGAAGACAATGATGATGCCAGATCATCTAC…
>scaffold443918
TCAAACCCTCTACCTACCTTGGTTCCAACAAAAGTTTTTTACAAACTCGCAATTTGCTCGGTGTAGATGTTTTTTGGGATCAAAAGAAGACCTGNNNNNNNNNNNNNNNNNNNNNNNNNNNNNNNNNNNNNNNNNNNNNNNNNNNNNNNNNNNNNNNNNNNNNNNNNNNNNNNNNNNNNNNNNNNNNNNNNNNNNNNNNNNNNNNNNNNNNNNNNNNNNNNNNNNNNNNNNNNNNNNNNNNNNNNNNNNNNNNNNNNNNNNNNNNNNNNNNNNNNNNNNNNNNNNNNNNNNNNNNNNNNGAGTCTAATCTTCGAGCACGAACCCAGGCGAGAGCANNNNNNNNNNNNNNNNNNNNNNNNNNNNNNNNNNNNNNNNNNNNNNNNNNNNNNNNNNNNNNNN…
>scaffold444949
AAAAAAAAAGAAAGAGGCCCTTAAATATCATCTTTCTGCCTTGGATTCTAAATAAAGTCGTCAAACCATGTGATTTTGAGTACTATTGAGTCTTGACCAGGGCCACAGGTATGGCCATGGTATAGTCTGTTCTAGGACCTTTTAGCTCCAGCTTTAGTGGCTGTTTGGTCAACCAGAATGTAAATCTCAATGAAGCCTGGGTTTGCTGGAAAATTTTAAAGGATTTTTTGAAACTCCATGAAGAGAAATGCTGGCAAGACTATTATTTATTCAAGAAACAATTAAGTTGAAGTAAGGTCAGGAATGATCTCTTCATGATAAACGGATTCATTTACAAGTTGGCTATTATGGGTAGTTCCAACAAAAGAATGGAGCTAGCAATGTATAAAATATTTAAAT…
>scaffold446191
AGAGAAAAAATAAAATAATTATAAATGAAATATGATATTTTATTTTATCAATTATTTTAATATATTTTAATTTTTAATGAATTATTTCTGTACAACCCTCTTTCCAAACGGCCACTAAAAACTTTAGAGAAAAGTTTATTCACGGTTGAACCGTGATTGTACAAATTACGGACTACCACTTCAATACTGACACCACATCAATTTTGAGCACAATTCACTGTATACTTGTTTTCAGTAGGAACATGGCTTTAGGCCTATTTTGAAAAATTGGTTAAAAATTAATTTTTTTAATTTTTTTTAAAAAAAAAAAATATGTACAAAAGTATAAAGGTGATAAAAGTCAATAATTTAATTCTTTAATCCAATTGTCAAAATAGGCCCCGTAAAGTTCATTGCCTA…
>scaffold448094
TTTAAATACAGTGAAAATTGTCCTACAAAATATGCACATGAGCAACATATATCATGTTTAGAGAGGCAAAATAGTAATCTTGATCAGTATACTTAGGCCAAGTTTGGGAAGACTAANNNNNNNNNNNNNNNNNNNNNNNNNNNNNNNNNNNNNNNNNNNNNNNNNNNNNNNNNNNNNNNNNNNNNNNNNNNNNNNNNNNNNNNNNNNNNNNNNNNNNNNNNNNNNNNNNNNNNNNNNNNNNNNNNNNNNNNNNNNNNNNNNNNNNNNNNNNNNNNNNNNNNNNNNNNNNNNNNNNNNNNNNNNNNNNNNNNNNNNNNNNNNNNNNNNNNNNNNNNNNNNNNNNNNNNNNNNNNNNNNNNNNNNNNNNNNNNNNNNNNNNNNNNNNNNNNNNNNNNNNNN…
>scaffold448221
TATTTAAAAAAATTATCAAATATAAAATATAATATATATGTATATAAATTCAGTATATTTTTATATAAAAAATGCTATAAATCTCAAATGAATTACCAAATATTCTACCAAACCTCTCACATGGGTGTGGGACTCACACACATGTGATTTGTGTAAGTCCTCATGTGAGAGATTTGGTAGAATATTTGGTAATTCATTTGGATTCTCTAGCATAACTCTTTTTATATTCTATATATTTGTTGAATTTNNNNNNNNNNNNNNNNNNNNNNNNNNNNNNNNNNNNNNNNNNNNNNNNNNNNNNNNNNNNNNNNNNNNNNNNNNNNNNNNNNNNNNNNNNNNNNNNNNNNNNNNNNNNNNNNNNNNNNNNNNNNNNNNNNNNNNNNNNNNNNNNNNNNNNNN…
>scaffold450694
TGTGAGAAAATATCTATAAGGATAAAATTGTCTACAAAAGACCTCAAATATAAGAATTGGAATCTGATGGAACAAAATTCCAAAAGAATAGGACTAATTGAAATATAAGAATATCTTAGGAATTGATTGATATACAAGTGTGCATGAAAGAGGATTTTCCACTAAATTCTCCTAGGAAAAACTGTTTTCATTTTTACAATCAAAGGAACCTAATTGGTTTAGTAAAGTCCTTACAAAGCAATAAGTTTTCTCATTAAAGCACTTTGAGTACTTCTAATGCATTCAAAATATTACCGAAATTGATTTGAAGTTGAATATTCACATTATTTATCCTCTTTTTTTTCTTTTGTTTTCGATACTAAAACATTTTTTGACCTATAAACTATGGAAGATTCTGAT…
>scaffold450726
AAAAAAATCAAACGACGAAACGACGTCGTTTTGTAATTAGTGGGGTTCGGGAGGGCTCAATTCGAGCTCTCTAGCANNNNNNNNNNNNNNNNNNNNNNNNNNNNNNNNNNNNNNNNNNNNNNNNNNNNNNNNNNNNNNNNNNNNNNNNNNNNNNNNNNNNNNNNNNNNNNNNNNNNNNNNNNNNNNNNNNNNNNNNNNNNNNNNNAAAAAACCACAAGAAATTATATAATTATGTATAAAAATTATATATGGATTTTTTTATTTGTATAATATTATCTAAAAAAACAAAAGGCAGACAAGATGAACTATCAATTATTGTTGATGAAGAGGAAAGCTGGGGAATCTTCTCTGCAACACTGCTTCACTTTTCACTACTTTAATTCAGATGTCCAAATATTT…
>scaffold451656
ATATATATATATATATATATTTATTATAAAAGAGCAATTTTGGTTTCTTATCAAATATCAGCATTTTGATAATTAAAACTTAAAAATTTTCTCTTTCTCACAATTTCTCATNNNNNNNNNNNNNNNNNNNNNNNNNNNNNNNNNNNNNNNNNNNNNNNNNNNNNNNNNNNNNNNNNNNNNNNNNNNNNNCATTCAAATGATAAGAGATTTCTCCCCATTAAATCCCCAAATCCAAACCAGTCATAATATTTCTCACTACTTGTTATTCAGAAGCTACAAACTCAACAAAATTTAATAAATTTTGCTCACTTTTTTACTCAAATTAAAGAAAGCTCACTTTTTGACCCAATTTTTTTTTTTTAATCCAAATTTAAATTTGACCATTTAAATATTTTACAT…
>scaffold452169
TTTTTCATTCACCTAAACAAATTTAGGACTACCTTGAGAAATAAAGCCTCCCCCTCACAAGGGTAGATTAAAGCACTAAACAAGGATCTGCACCCAAATGGGTTATCAGGGTCAGGATTATATTGACGGCATGTGATATTTTGCAAGTAGTGGGTAATTTTGCAAGGATTGTCTTTGAATACAAATCCAATGAAAAGTTCAAATGTCTAAGGGTAGAGTCAATGAAGTTTGGTTCCAATTAAAACTTTCATGAATCAATTCTTACAGTTCATCCGGATTGGGTGATTTGGGAAGGGGAAAAAAAAAGAAAAAGAAATGCATTTTTCTCACCTGTTTGTATTAGTAAAAGGAGTGAAATGGGAATAAATAAAAAGAAATCCATTTCTCTCACAACCGTTA…
>scaffold452644
AAATTTAATCCAGAAAACTCAAACCAAACACCATAATTATTGTGTTTCTCGCAAAAACACAAATTACAAGAGCACTAATCACAATTATTATAAGAAAAAAACATGTAATAAATACTAATGTACAGACAAACACACACAAAAAAAAAAAAAAAAGTTGAAGGGGTTACACGTACCCCTCCTCGCACAAATCTTGATGATGAGAAATGTTAGGGACCATGAAAAATTTTTCATGAAAATGATCATGAAAGATTTGTGACCCTTAGATTACCTTGATTAGTGTGTGGTGTTTTATTTTAAATGTAATCCAAATGTCACAAATCTTCCATGATTATTTTTATGAAAGACTTTTCATGACACCTAGCATTACTGCTTGATGATACCTAGAGAACAAATAGAACA…
>scaffold452828
AGGGCAGAAGTTATTTTTCAACTAAATACCCTGTGGGTATATTGGTCCTTGTACAATTTTTTTTTCTTTAACAAGTATTTGTGTCCTTGTACAAGTTAAAAGTGCCCCATTAACATCCATAAAAGTAAATGCAAAACACTATCCAATGCTGCCTTAGATCAGAAGTAAAAGAACTTAACACAGTAGCAATTGCTCACTCTTGCAACTTAATGCAAGTTAACAATATTCATGGCTTTAACTCACTGAATTCAAACTTCAAAAATTCAATCACCCAATTCCCTCTAAATGAACCAGATTTACCACCACCATAATATAACTTTGCAACAACTTTCTATTTTCTCCAATGCCTCGTATTCTTAATAAGTGGTGCTTTCTAGAACAAATGATGAAGTTATGCAT…
>scaffold460454
TTATATATTTTATTACCTTTTGTTTATTATATATTTTATTACATTTTGTTTATTATGTTATATATAATTATTATATTAATTTAATAATTTTACCAATAATATGGCCTTATTTGGTATCTCCTAAAAAAGTCAAAAAATTAAAAAGTTACTATCTTATTTAAATCATACCATCTTATTTAAATTATATCACCTCTCTACCACATCACTTCAAATTCAACTCATACCCAAACCACATTTCATAAAAAATAAAAAAATATACTTATTTAAAACATCCCAAACAACCCCTATATATAGTAATAATACAGACATTGACCCATTTTGAAAAGTGAATTCTAATTCACTTCCTAAATTATAACACACTTTTTTTCTCACAAAAAAATTACTTATAAGTAACTTTTA…
>scaffold463268
TTTTTACATATTTTTTTTTGTTTTCTTTAAAATTTTTTTATCAAATTAATTTTTAGGATAAATTATACAAATAGTCCCTGTACTTTATACGATATATCAATTTGGTCCCTATAGTTTCAATTTGCTTGATTTTGCCCTTAATTTAATGGATTGTGTCATTTTAGTCCAATAAATAACGGTTGTTAAATTAATTTAACAGAATGTCCAATAATGTGTCAATTTGGTCCCAGTATTTTACACGATGTGTCAATTTGGTCCCCGTAGTTTTAATTTTCTCGATTTTGACAGGGACGAAATTGACAGATCGTGGAAAATACATGGACCAAATTGACACATTNNNNNNNNNNNNNNNNNNNNNNNNNNNNNNNNNNNNNNNNNNNNNNNNNNNNNNNNNNNNNN…
>scaffold46413
CGCGGGATTCTTATATTACTGTTGCAGGTCAATCAGGTGACATCTATTCTCCCAGTGCTCTCCAGCTAGTTACTAAGCGGGCAGTGTGGTCGGAAAATCACCCACACATATATGTATCTCTACAATTTTCATAATTAAAGAAATCAATACATTCAAATTAACAAATAATGAANNNNNNNNNNNNNNNNNNNNNNNNNNNNNNNNNNNNNNNNNNNNNNNNNNNNNNNNNNNNNNNNNNNNNNNNNNNNNNNNNNNNNNNNNNNNNNNNNNNNNNNNNNNNNNNNNNNNNNNNNNNNNNNNNNNNNNNNNNNNNNNNNNNNNNNNNNNNNNNNNNNNNNNNNNNNNNNNNNNNNNNNNNNNNNNNNNNNNNNNNNNNNNNNNNNNNNNNNNNNNNNCCAA…
>scaffold468152
TATTATGCCAAATAACTGCTTTTCATTAGTCCTAGGTTGCAATGTTACATTTCTCATACATAAACCTTCATATGAGCATAACTAACAAGTACTGCACTACAGTTTTTTGTTACAAGGCAATAAGGAAGAAAAATATTCAAGTTATTATTACAATATATCTTTCTACAGGGAAAAACTCTTCAAATCATGGAATTTTTTATTTTTCTAATTTTGATAAGTTCTGTAAATCGTAGCAATGAGCTCAGTAAGGCTTATTTGTTGCTATATTTGTTGCTATATTTGTGAATTCTCGAGTTGGTTAAGCTTGGCTCGGATATATNNNNNNNNNNNNNNNNNNNNNNNNNNNNNNNNNNNNNNNNNNTCTAGGTAAACCGGTCAGTAACAACCATGACCTTCCCC…
>scaffold47062
GAAAAGCTGCTTATAAGCAGCTTTTTTGTGAAAGAGGATGTGAGTTTTAATCTGAGAAGTGGATTATACCCAAAATAGGCCTTAATCTTTTTCCTTCCAANNNNNNNNNNNNNNNNNNNNNNNNNNNNNNNNNNNNNNNNNNNNNNNNNNNNNNNNNNNNNNNNNNNNNNNNNNNNNNNNNNNNNNNNNNNNNNNNNNNNNNNNNNNNNNNNNNNNNNNNNNNNNNNNNNNNNNNNNNNNNNNNNNNNNNNNNNNNNNNNNNNNNNNNNNNNNNNNNNNNNNNNNNNNNNNNNNNNNNNNNNNNNNNNNNNNNNNNNNNNNNNNNNNNNNNNNNNNNNNNNNNNNNNNNNNNNNNNNNNNNNNNNNNNNNNNNNNNNNNNNNNNNNNNNNNNNNNNNNN…
>scaffold471329
GGGGAAATAGGTAATGGTTAGTGAAGGAAAAAAGATAAGAAAAGAGCAAACAGACGGTATTTTTGGCATTTTATTGCAAAAGTTAACGGTGTATACGGAAAAGTTAATACAAGGGAGGTATTTCTATATTGTCAATTAAAATAAGAGAAGTCAGTGTAATTTTCAAAACCTCAAGGGAGGTAAGTGTAATTTACNNNNNNNNNNNNNNNNNNNNNNNNNNNNNNNNNNNNNNNNNNNNNNNNNNNNNNNNNNNNNNNNNNNNNNNNNNNNNNNNNNNNNNNNNNNNNNNNNNNNNNNNNNNNNNNNNNNNNNNNNNNNNNNNNNNNNNNNNNNNNNNNNNNNNNNNNNNNNNNNNNNNNNNNNNNNNNNNNNNNNNNNNNNNNNNNNNNNNNNNNNNNN…
>scaffold473253
TTTTGGGTCCAACCCAATAAAATAATGAAACCGGGGTGATGAAGAATGGTTCTATAAGAACTCAAAGTTCCAAAAACCTGCAAATCAATCACTTAATCAATCAAGAAATAAAATATAAAAAAAAAAATGTTTCATCCATCCATAGCTTATGTTTTGTCGGATATTCATCTTAGGTGGAATTGTTTCCATGAAAAGCATTTTTNNNNNNNNNNNNNNNNNNNNNNNNNNNNNNNNNNNNNNNNNNNNNNNNNNNNNNNNNNNNNNNNNNNNNNNNNNNNNNNNNNNNNNNNNNNNNNNNNNNNNNNNNNNNNNNNNNNNNNNNNNNNNNNNNNNNNNNNNNNNNNNNNNNNNCCTTTTTTGGAGGACTCCTACAACCCCCAAAGTGATTCACATCACTCA…
>scaffold474403
CAATTTTTTAGAAATTAAGTTTTTTGTTTTTTATATTTTTTTAGTGAATATTTTAAAATTTTCAAGTTTTTTTACTTTTCTAAATACATTTTACTTAGATATATCTAAAAAGTAAAATATTTATAAAAAAATATTTAAAAAAATCAATAAATATACAAGAATACAAAAATACACTGAATTTTTAAATTTTTTTTTACAAATATTATACCTTTTAAGTATATTTATATTAGGTGTATCTAAAAATTAAAAAAATATCTTAAAATATAAAAAAATTCAGTGAAAACAAAAAAAATACAAAAAATAAAAAATTTCAATTTTTTGAAAAGTGAATCTAGAAAATTAAAACCAAACAAGGTGATTTAATTTCCAAATTACACTTTTTAACATATGTAACATTCA…
>scaffold47519
AAATAATAAAAAATAAAATAAAAAACTAATAATTTTAAAACGGCGAGAGTAATCAAAGAAGAGGACTTGTGGATCCCTTGTTTTTAGTACAAATCTCACAAACCAAAAAATAATCTTCCAAGACGTTGGACAGATATTAAAGTTAAAATAAAAATTTTATTTATGCAGAGCAAAAGAGTAAAAAAAAAAAAGTATATCCCAATTCCATCAATTGATATTAATGCAGAGCACCATACATATTAAAAAAAAATTTTTTTTTGAGGCAGAGCAAGACAAACTTTCATTAAAATAACAGAACACAATAAGGATACACTAAAAATAAAAAGGTGGGACACGAATTTAGGCTTGTGGATTCCATGTCTCAACCTTTTCTTTTCTTTGAAGACTTTTAACAAACAT…
>scaffold476545
TATATATATATATATATATTTTTAAATTATCTTTTTTTTTTCCCTTTCACATACTCACACTATAAAAACATAGTAATCACAATAAAAAATGAAACAAAATTATTGAAATTCATGGAGGTTGGGTCATGTTTGATTATTGGATTAAGTTGGGTATGAACATGAGTACAGATAGATTTATTTTTGTTTTGGTGATTTGATTCATATATTTGACATTAAAATGAAACTTAATGAATTACAATTATAATAATGAAAATACAACACATACCATCAATATAAAGAAAGAAACAAGAGTTATATTGATGGGGTGTTTGATAACGTGATTCAGCCTTTAAAACTGAATGTATTAAGTGATAATTAATTAAGTCAGTTTGATAAAAACAATTGATATTACTTAAAAAT…
>scaffold47723
AGAGAGAGAGATACCTAAACAGAGAGAGCAGTGATGGAGGAGCGTCGGTGAGGGAGGATCAGAGGATCACCGGTGAGGAGGGAGGCGAGGTGGTGACAGATGAAAGAGAGAGGGAGAGANNNNNNNNNNNNNNNNNNNNNNNNNNNNNNNNNNNNNNNNNNNNNNNNNNNNNNNNNNNNNNNNNNNNNNNNNNNNNNNNNNNNNNNNNNNNNNNNNNNNNNNNNNNNNNNNNNNNNNNNNNNNNNNNNNNNNNNNNNNNNNNNNNNNNNNNNNNNNNNNNNNNNNNNNNNNNNNNNNNNNNNNNNNNNNNNNNNNNNGTGAGTATGTGTTTGTGTCTCTGTGTCAAACCCTAAACAAATACAAGCATATATATATATATCCAGGGACAAAACGGTAATT…
>scaffold47862
CAAAAAGTATATAAGATTATCGTACAATCCAATGACCTCAGAGAAGTTACTGCACCCTGCATTCTACCATGCTACTTTGCCCATTGGGTTTGAGTTAACATTTTATTTTACTGGACTTTTCCTTATGAATTACACAAAAATTTTGTTTTTCTTTAGCACAATGAAAATACACAAAAGAACAATCAATNNNNNNNNNNNNNNNNNNNNNNNNNNNNNNNNNNNNNNNNNNNNNNNNNNNNNNNNNNNNNNNNNNNNNNNNNNNNNNNNNNNNNNNNNNNNNNNNNNNNNNNNNNNNNNNNNNNNNNNNNNNNNNNNNNNNNNNNNNNNNNNNNNNNNNNNNNNNNNNNNNNNNNNNNNNNNNNNNNNNNNNNNNNNNNNNNNNNNNNNNNNNNNNNNNNN…
>scaffold482956
CATGGGAATGCTAATCCAACCTAATCTAATTTGCCCAAACAAACATGACCTAGGATACCAACATCCTAATCCAATAATTAAAAGGAGGTAGAGAGCATACAATTTATTATTATATGTATGAATAATAAAATTATTTTTATATATAAAGGGTATAAACACCACATCCCTTTGTAACAGGCAAGTTTAGAAACACAAAAATAAATTACAAAAAAATAAATAAATTACAAACACAGATGAATTAGCCAACTCTCATTAGTACGATATTGTCTGCTTTGGGTGTACCCTCACGGCTTTGTTATTCTCTTAGGAAAAAGCCTTGTGCTAATTTAAAGAAGTTAGTCAACTTATGTAGTGGAGTGTAGTTTTTTCACGGAGCGATGTGGGATGGACATCCATTGG…
>scaffold487488
AATTTTCATGATCTCTAACATTTCTCATTTGGAAGAAGTAGCACATGAAGATTCTTTAATTTGCATATATAAATGCATATGGTTTCTTTCCTCTTCAAATTAATCACCTTTAATGCTTTGTCTCCTTAATGCATATGGTTTCTTTGCATATATAAATGCATAATGGTGATTAAATGCAAATGGTTTCTTTGCATTAAAGGTCACAAAGCATATGGTTTCTTTGCATTAAAGGAGACAAAGCGTATGGTTTCTTTGCATATATAATGCATATGGTGATTAAATGCATATGGTTTCTTTGCATTAAAGGTGACAAAGCATATGGTTTCTTTGCATTAAATGCATGTGGTTATCTTAAAAGCAAGTAAACGTTTTTCGAGTGCAAAATGAATAAATTAATGG…
>scaffold48970
CTTCCCACATCATCACTACTACACACACTATTCACTACATACAAAAAATTATACTTTATTGAAATGTTAGAAAAAAATAATTAAAAATTGAGTAATTACACTTATCTTATCTTGAATTTTTTTTTAAAAATACAATTAATACCATACATTATTTATTATAAGGAAAATTACCCTTCAGTATAGTTATTTTAATAACTAATATTTATAATATTTATTATTTTTTGTAAAAAAATATTTCTGGCACTCGTTGTAATTTAATTTCTCNNNNNNNNNNNNNNNNNNNNNNNNNNNNNNNNNNNNNNNNNNNNNNNNNNNNNNNNNNNNNNNNNNNNNNNNNNNNNNNNNNNNNNNNNNNNNNNNNNNNNNNNNNNNNNNNNNNNNNNNNNNNNNNNNNNNNNN…
>scaffold489790
ATGCGGGTTCCGTAAGTTTCCACAACTCACGCTAGTCCCTCCCTAGGTGTTTGAGGTGTTCCCGGCCCTTCTTGCGACTGTTACATGATTTTGGCCCCCCGATGGCCTAGCTTGAAAATAGGCCACTAGGAGTCAAATTCGTGTAACAGTCACGAGAAGTCCAAGGGAACACCTCAAACACCTCGGGAGGGACCAATATAAGTTGTGAAAACTTACGGAACTAGCACGAGACTCGCGGTTTGAAGACTAAATCCAACAAGGCAATTTTCTCACACTTAAGCTTGAAAATAGGCCATCGGGGGGCCAAAATCGTGTAGCAGTCTTAAGAAAGCCCCGGGAAGTAATCAAACACCTCGGCAGGGACCAATGTAAGTTGTGAAAACTTACGAAACTAGCACG…
>scaffold491199
GGGGGACTACTGACATGGACAGGCCCACAAAAGCTATGAACCACTATAAGCAACCCGAGCCCATCANNNNNNNNNNNNNNNNNNNNNNNNNNNNNNNNNNNNNNNNNNNNNNNNNNNNNNNNNNNNNNNNNNNNNNNNNNNNNNNNNNNNNNNNNNNNNNNNNNNNNNNNNNNNNNNNNNNNNNNNNNNNNNNNNNNNNNNNNNNNNNNNNNNNNNNNNNNNNNNNNNNNNNNNNNNNNNNNNNNNNNNNNNNNNNNNNNNNNNNNNNNNNNNNNNNNNNNNNNNNNNNNNNNNNNNNNNNNNNNNNNNNNNNNNNNNNNNNNNNNNNNNNNNNNNNNNNNNNNNNNNNNNNNNNNNNNNNNNNNNNNNNNNNNNNNNNNNNNNNNNNNNNNNNNNNNN…
>scaffold495319
ATAAAAGAAACAAATTTTAAAATATTAAGAGTTTTAAAAGTAACTATATAATTCTTATTGTTTTAAAAAAAAGATTAGACTGGAAGGGTCTATCATCAAATCCCCTTTTTCTTTTCAGTTACATACATATTCCTTTTAGCAAACCAATCCCGAGTTTTCAANNNNNNNNNNNNNNNNNNNNNNNNNNNNNNNNNNNNNNNNNNNNNNNNNNNNNNNNNNNNNNNNNNNNNNNNNNNNNCCTGTTTGGATGAACAGGATGGAAGGTGTGGAAACTGGAAAGGAAAATGGAAGAAATCTAAGGAACTTCGTAGAAAATTCAAATCGAGGCGTGAGATTCATCCCTAAACATATGCGGTTTTTATTTAATTTGGAAGAAATTAGTTAGAACTGTTGTATAAC…
>scaffold499358
TAAATCATTTATCTATTTTTGTTAAGTGAAATCAATAAAAAAATAAATATTTTAGTCATTAAATTATATGAAATGGTATTTAAGACATTTTACGAATATCTATATTAAGTTTGATGACTAAAATATTTTTTCTGTCGATTTCACTTAACGAAAATTTGCGAATGGTTTATATTGAAATGAAATCAAAATATTATAATTTAAATTTATAAAACTAAATATTAAAAATTTATTTTGTTACAAATCTAAACTTTCATATATATATATATATAGGAAAATGTCTTGTAACTCAAATTTTGTGGCTCAAAAGTGGATTATGTTGTTCTGTACTCAAAACGACGTCGTTTTGACCATTTGAGCCACTTTTGAGTTACAAAATTTGAGTTACGTAGCATTGTCGAT…
>scaffold50509
TTTTGAGTAAAAATTATTTAAAATTTCACTAGCTATAAAAAATTTAGTATTTATTAAAAATATAAATATTTCTTTTAAAAAAATTATTTGAAAAAAAATACTATTAAAAATATTTTAATTCATCTTATTATAAACTAGCCAATGCAACTTTTGAAAACAAAAAAAAAAAAAATCAAAAAAAAAAAAAAAAACTACATGAAATTCCATAAATACCGTCATTCTAAAATCCTATTTGATGTAAGACAAGGAATATAATGTTCTTTCAACCATTAATCTCATCACTAAATTTCTAATCTTATGTATTTTCCTTCCATGCTAGTCCAATCATGGAGGGGATTGCTAGCCTCTTTAGAATGTTAGTCCCACTACAACCATCCACGACCAAACACTCTTTATGGG…
>scaffold509948
TAAAAAATAAATAAAAATAAAAAATTTCTATTCCGTCGGAATATTTTTCTAATATCACGTTCTGGAGGCCTATCTAAATCCCTTTAGGGAGACCTATCCCAATCCGGAACTTACTATTAATCTCCTACCCATCTCTCAAAACAAACATAATATTAATAGGCCACACCTCACTGCCAATTTCAATCCTTTCTCCAACTCTCCAAACAAACGGACCATAGTGTACTAATTGTTGATTTCAAAAACTCCTTTCTTTTACTGCATCATGTATGTTCCTTCTCCATTCTAGAGTTTCATTTTCTTATCGCTACAAATTTAGGGTTTCAAATACATTGTATCAATATCTACATGAATATATCTAATTCTAAATACAAATACTCCCTGTTTTAATGTTTTGTGTAT…
>scaffold51037
AAATTTAATTTATTTTTATTTGATACATTTATATTTATGTGCTAAATTGATTTGTAAAACACCTCCCACCTTCTTTCCTCTTGCCATGCTAGAATAGTCTTTCATAATTGCGACCGCTCCATGTGTGCTTCCCTGCAGTTCAATTCTATTTTTCTAATGGAAAATATTTGGTGGCTATAAATTCTGTGGCTTAAATGACTTGAAATTATCAAAACGATGTCATTTTGCGTCGTTTTGCACCCAAAACAACGTCGTTTTGGGTGTTTTGAGCCATTTGAGTCACAGAATTTATAGCCACCTAACATTGTTGTTTTCTAATAATATTTAACTCCTATATCTCACTAATATTTTACTAATTTAAATCACAAAATCTTCAACTTTACCTTAGTCATTCACATT…
>scaffold51569
TTTTTTAAATCGCAGATAGGAGATGAACAAATTTGATAACCTGTATAGCAATAGTTTTTTGTTGATATTACCAGACACGTATCCATCACAGCGTAGTTTTATTTTTTTGTTGATATTACCAAAACACATATTTNNNNNNNNNNNNNNNNNNNNNNNNNNNNNNNNNNNNNNNNNNNNNNNNNNNNNNNNNNNNNNNNNNNNNNNNNNNNNNNNNNNNNNNNNNNNNNNNNNNNNNNNNNNNNNNNNNNNNNNNNNNNNNNNNNNNNNNNNNNNNNNNNNNNNNNNNNNNNNNNNNNNNNNNNNNNNNNNNNNNNNNNNNNNNNNNNNNNNNNNNNNNNNNNNNNNNNNNNNNNNNNNNNNNNNNNNNNNNNNNAACGTTATATATTAATTTCCTAATAC…
>scaffold518224
AATAATTTAACAATCTCATCACTAACCATATCTCATACTATCAATAAACATACTTTTACTTAATTTCTTCAGTAATAATTCTCACATTAACAATTTCTTTACTAATTATCCACTAATTGATAATCTTATCCAACCTGATCCAAAAAACAAACGTGGCAAAAAACACATAACTAAAGGAGGAAATATCATTTTGCCCCCCAAATTATCATGCATTTTTCACGTTGACTCCCATACTTCGATTTATTTTAATTTAGTACCTGAACTTTTCACAAATTGATCAATTAGACCCCTGCCATCACATTTCTTCTACAATTGGATAGAATGTGCTGATGTGCCATTTAAAATTTCATTTTATCCCCTAAATTATACTTTAAAAATTAATTTGCTCCCTACATCAGC…
>scaffold518492
ACGCTGCTACAGGGCCCGAACATTTCAAGCTTGAATTTGCCCCGAATTCAAAACGACGTCATTTTGGATTATCTTATCGGTAAAAGAATTGTAATATATCTTATCGGTAAGAGAATTTTATTACATGTTACCGGTAAGAGAATCCAAAACGACGTCGTTTTGAATTTCAACTCAATTTCGAACCAAACAATTTCAGGCCTTCAAACATTTTTCAAATAAATTTAGTGGTCATTTGGCAACTTTAGTTAAAAGCTGCATTGGTAGTTTGGGGATAAAAAAAAATTACTTTGCCTTTTTTAGCAAGAAGTGATTTGGGATGTCCAAAAAATTACATGTGGAATTACAATTATACCCTTCATATTGTTTAGGGTTATATATGAGTAAAAATGTAAATTTCTA…
>scaffold519136
ATTAAATTGATAAAATATGAGATTTATAAGTGAAATAAATGACTTATTAATTATTATTTCTGAGTAAAATTAGATGGATAATTTTGAATTTATAATATTGTTGATTTTTTTTTTTNNNNNNNNNNNNNNNNNNNNNNNNNNNNNNNNNNNNNNNNNNNNNNNNNNNNNNNNNNNNNNNNNNNNNNNNNNNNNNNNNNNNNNNNNNNNNNNNNNNNNNNNNNNNNNNNNNNNNNNNNNNNNNNNNNNNNNNNNNNNNNNNNNNNNNNNNNNNNNNNNNNNNNNNNNNNNNNNNNNNNNNNNNNNNNNNNNNNNNNNNNNNNNNNNNNNNNNNNNNNNNNNNNNNNNNNNAGAAGAACTGGCCTAAAAAAGTGTCAAATCTAAGATCTCAAAACTTTTATA…
>scaffold524924
TTTTTGTATTTTGTTTTATTATTTTTTCTCTCATTTATGGAGGCTTTTCTTCCTCTTTCATGGAGGTTTGGCTTTGTCTCTTTTGTTGGTGGCCACAGTATGTTGTGGTTATGGTTGTTGGTTGATGGTCGCAGTTGTTGGGTGTTCGTGTGTTCGGGTTTGGAACACTGAACANNNNNNNNNNNNNNNNNNNNNNNNNNNNNNNNNNNNNNNNNNNNNNNNNNNNNNNNNNNNNNNNNNNNNNNNNNNNNNNNNNNNNNNNNNNNNNNNNNNNNNNNNNNNNNNNNNNNNNNNNNNNNNNNNNNNNNNNNNNNNNNNNNNNNNNNNNNNNNNNNNNNNNNNNNNNNNNNNNNNNNNNNNNNNNNNNNNNNNNNNNNNNNNNNNNNNNNNNNNNNNNNN…
>scaffold52801
GAATTTTAGCAGGTGCTAATAGCAGCACTCTATCTTTGACCACTTTTTCACTTTGCCCCTTAAAGTTTATTTCTTCCCATTTTGACCCTTTATATTTCAAGTTTTTCCTGATTAACTCCTAAAACTAAATTTTATTCAATATTAAATATAAAATGTCATAATAATTGTCACATAACATAAAAAATATATTATTATATTGCAGTTTAAGTTTATGTTAGATATGTGAGTTATATATAATAAAATATTTATATGCCCCGTGAATGTCAATATGTCATTTTTTGTCTAATTTTTAACAAAAATTAGTTTTAGGAGTAATTGGAAAAAAAACTTAAAATATAAAGGGTCAAAGTTAAAATAAATAAATAAATAAATAAAATTTAAGAGTCAAAGTAAAAAAGT…
>scaffold529736
TCAGCAAAAGAAAGCTTTATTGATGAAGAAAGAAATATAAGTGAAATCTTACATCAATAAAAAGACAGTGCAACGAACATCATAACTAAATTCAACAATCCCAACGAGGTTGGCACCAGAGAGCTAGCTCAATCATGTGCTAGCACAAACCCAAAATTGGTGAGAGACCAATCAAAACAACCAAAACAAATTGAAACAGAGTAATCATACTAACACCAAGGCTAATTAATATTAATTTGAAATTCTAACGAACTGATGATCGGCATAGCTGATTATAACTCTAGTACTTTACTCAGTGTACTCAAATTTTCACACAGAGGAGACTTTCTCTATTTAGACACCTCCANNNNNNNNNNNNNNNNNNNNNNNNNNNNNNNNNNNNNNNNNNNNNNNNNNNNN…
>scaffold530329
ACATCTAATCTCATGACTAAACAAACATAGATACAAATCCAATCCAACCGAATAGTCCAGGGACAATGTATCCCGGGACTAACAGTCTGATGGATTACAATTGCTCTTATCCAGTCCGTCCAAACAAACATATCCTAATATTTCAATAAATCATAACTAAATATTACAAACGTCATAATGTGATTGGTCCAATAAGAAAAGAAAAAAAAAACAAAAAACAAAAAAAATAAAAAATAAAATAATATGATTAGTTCACATCATTTTAGAAGTCATTGGCGGTCTCCAAGTCATGAGCATTTTTATATATGTATTATAGAATTTTTCAAAATGAAATTATCAATTTTTTTTTTTTTTTTTTCCAAAAAGAAGAAGAGGTAGGGTTGACTATCCACTAAATTT…
>scaffold532612
ATGGTGATGGAGGTGGGGCTGACAAAGGCCCCTTCTGATGGGTTGCTATGCTCATGGTTGTTCTAATACTTGCAATGATGATGCTAGTTGAAGATGGTGAGGCTAGTTGGACATGCCCAGATGAGAACAAAAGTGTAAGAGAGAGAAAGGGGAGAGAGGAAAAAGATTTATTTATTTATTTGCATGTACTTAGATAAGGGTAATATATTAATGGTTGTTATCTTATAGGAGGTGTCAATGTGATTTCCAAGAATAAAAGGGGTGACAATTTAATTTAGAAGTATAGAAGGGTGTTAGTGTAATTCAAACCTAAAATATTAGGAATCTCTAGTATTTTTGTATAGAGAATAGGAATTTGGGTGAAAAAGATTATATTTGTTTATCTGATTTAATTTTGAT…
>scaffold53351
GGGGTCCGAAGCATTTTTCTTTTAAATTATCAACTATTGCACCAAACAAGCCCAATGGGCCTGTGATCTCACCCATGTAAAGACAACCACTGTGGGGCCAAGGATTCTGATGTAATCGGCCCTTATTGGGCCTGGGTTCTCCAGGTTAGTTCCTCTAGGGCTTCGGCCCACAATTGCACCCCTAAAACAAAAAAAAAGTTTCTAGTGCTCCGACGAATATAAAGGGAAACCCTAACCCATGTCTCTCTCTCTATATATATAGACCCAGAGAGAGAACCAGAACTATCTTCTTCTCTGGCTCTCCGCCGACTGGTTCTCTCTCNNNNNNNNNNNNNNNNNNNNNNNNNNNNNNNNNNNNNNNNNNNNNNNNNNNNNNNNNNNNNNNNNNNNNNNNNNNNT…
>scaffold535483
AATACATCAAAACAATATACAATCAATAATATATAATTTATTCTCTCTTTCCCTATACATTAATTCTTACACCTGGCTTGATGGATAAGATGTCAGATGCTATAAAAGACTTAACTAAAACCTTTTTCATCATCAATTGGTTTTAGAAAAGTTAATGGAACCGATTAACTGTGGTATCAAAATTAAGTTGTCATGGATTCAAGATTATTGGTATACAATATTACTCCGTGCAACTTCTCTAAGAATAGGCCTGTGGGGCCAGATATCCGCTCAACGATTCCTTTCACTTTCTTTGGCATTGATAGTTTGATTTAGTTTTCGCATCAAAAGGGTTTGATCCTCGGTGCGTCTGAAAATACTATTATAAAACTTCTTTTTACACCTCTCTTTCCTCTTACA…
>scaffold536832
GTCGCCTCCGGCCCCGCCTCCACCTCCTCCTTCTCCTCCTCCTCCCTCTGTGAATATGCCCCCTCCAGTCCTCCTCCTTCCTCCTTCCTCCTCCTCCTCCTCCCTTCTCTTCTCCTTCTCTTCTTCTCCACCCTTCTTCTTCGTCTTCCTTCTGCAACAAAAACATAGGAAAAAGAAAAAAAAAACAAAACAAAACAAAGACGCCAAAACGACGTCGTTTTGGTGTCGAGGCACAGATTCGAGCCACGGATTCGAGCTACGTAGCGGGGTCGCTTCAAAAATTAATGTCTAGCTTGATGGACTTAAAAATCTAAAAACTAGATTTATGAGCAAGCGCCCTGTTTTTTTTACCAAGCAAAAATAAAATAAAATTGACAGAGTTCCCTATAGTCAATAGCA…
>scaffold538222
AAAAAAAATTTACAATTATTTTACTTTTAAGGTGTATGTTAAGCGCGCCTAAAAAATAAAAAAATTACTGAAAATATTTAAAAAATTCAGTAAAAATAAAAAAAAAAACACGAAAAAATTATTAAGTAAAATTTTCTAAAAAATATTTTTTGAAAAGTAAAAACAAGCAAGGTGATTGTTTAGGAAAACATAAGCCCAAAAAGATTTTTGTAGAACATGTACATGTAATTACATCCAGATAAGTTACAATAAGAGGTTTTTTATCTTCTAAACACTGGGCCAAATCGTCAAAAGTGAATAAACATATTCATCGTTTCTGTGCTAACTTCATGTACATTTTTAGGACAATTTTTAGTAGTTGAAATTTATAGTACAATTTCTAAAAAAAAATTGCATCTT…
>scaffold538786
AAAATTTTTGTAAATATAAACAGAAAACTGACCAAACAGCACTTTAGGGTTTATTTTTTTTAACTCAAAAGGTGTATATTGAGATTTTTTTTATTCTTAAAAGATGTGTACAGAAAATTTTTCTACATAATATTATGGTGTTGCTGGATATCTATTATGATCATTTTCATTTAGGATATAATTATCATTAAATTAATATTTCATTAAGTGTGTGCCATGAGCTAATTAGGTGTATGAAAATAGAATTTCTCTTACTTGAGTCTTAGAAACTTCTATTTACACACGTCTTTTTATCTCTGTGCACACAATTAATGAAATAAAATTTTAATGATAATTTTATCATGAAATGAAATCATTATAATGGATATTAGAACTTACACTAAGGCCTTATTTGTCATA…
>scaffold543588
GCTATCGGTGGAGGATAGCCATGATTGTTATCGAATTACATGATGATTAGGTAAATTAATCCTAATCAATTGGAATATGTCATTGAAAATGGCGGTTGAATTAACACATTGAATATGTGCTTTAATTGATCATTGTATATAATAAAATATTTAAATATATTATGTGGGAAGAGATATGAGATGTACTCTTTCTAGTGACTCCAAGATTNNNNNNNNNNNNNNNNNNNNNNNNNNNNNNNNNNNNNNNNNNNNNNNNNNNNNNNNNNNNNNNNNNNNNNNNNNNNNNNNNNNNNNNNNNNNNNNNNNNNNNNNNNNNNNNNNNNNNNNNNNNNNNNNNNNNNNNNNNNNNNNCTTTAACTAATAATTTTTAATATCATGGAATAAATTAAAATTTTTTTT…
>scaffold544216
TTATTTGAAAAAAAATGAAAAAAAAATTAATGTAAAAATAATTGAAAAAAAATTTAATTGGGAANNNNNNNNNNNNNNNNNNNNNNNNNNNNNNNNNNNNNNNNNNNNNNNNNNNNNNNNNNNNNNNNNNNNNNNNNNNNNNNNNNNNNNNNNNNNNNNNNNNNNNNNNNNNNNNNNNNNNNNNNNNNNNNNNNNNNNNNNNNNNNNNNNNNNNNNNNNNNNNNNNNNNNNNNNNNNNNNNNNNNNNNNNNNNNNNNNNNNNNNNNNNNNNNNNNNNNNNNNNNNNNNNNNNNNNNNNNNNNNNNNNNNNNNNNNNNCCTTATATATATCTTATGTTCTATTCGGAAAATAAAATAATGAAAATAATGATACAATTTTATATTTTTTAAGTCATAATTA…
>scaffold547492
TCTCTCTCTCTAAACTAAATTTTCCAGGTATTTCTAGGAGAAATATGCAAGTTTTCACAACAATGATTTAGATTATTAAAAAATACACCACTAAGGCCATGTTTGTTTGGGCGGACTGGATTAGCATTTTCATGACTAATAGTCCTAGGATTACGAATCCGTTGGATTATGTATCCTATCTTAACTAATAGTCAAGTTTAAAATAATTAGTCATTATTTTAATTGTTTAATCAAACATCGGATTAATAATTTTATTAGACTATTAGTCCAATTCCAAGCTCATGTCCACCCAAACAAACATGGCCTAATAGTACTAATGTATTGAGAATGGCCAAAAAAAAAAAAAAAAAGGCATAAAAAATTGACAAGATCTACTACCACATCATTAGTGCTCCCCTA…
>scaffold54805
ACGTAGGACAAAATGTATTGGTAGGAAACATTGATGATTTTCTTCTCTAACTCTTATTTCGTAGTCACATTTTTGTCATATGATTGGATTTTGTTAAAGATTTAAAAATAAAATAATAGAAGAGGGACATTGTGGGATTTGAGTAAAAGTACAGGGGATGACTGTTACGATTTCATGTGTAGGGACTAAAGTGGGATTTGACCAAAAGTGTAGGGGTTGACTATCATGATTTCATGTGTAGGAGACAAAGTGAGATTTGGTGCAAAGTGTAGGGGTGCAAAATGTAATTTACTCTTATTTTTGTAGATACAAATGTGAGTGGATGAAAAGATTAACAATATCCAATTAACTTGATTTTTTTGTAGTATCTCCACTCAATGTATTCTAAAATGTAAATAG…
>scaffold549024
TTATTTATTTATTTATTATTTTTTTATTTTTAAAATCTCTATATAAATTCACAGTTCAATTTTAACGGAAGTGTGAGAGAGATACTACAATTACACAGAATATCACCTACTGTTGTTTGACAGGAAACCACACAAATGGGCACCTTGACGATGGTCCACCTTCTAACGCCATTGCAAATGCCTGAAATAAAACAATAATAATATAAACACAATTTTTGTTTTCCTTCTCAAAAAGTACACATAATGCTAGAATAGAACGTAAAATTTCCGTGTTTTATAGCATTACCCGAAACAAAAACGTCCTTGACAAAATTAAAGCGTGATATTCCCAATTCCAAATATGAATACAGTCAATTGAAAATGGTGAATCTCTGATTATTTTGTGAGGCTATAGAAAAT…
>scaffold550208
GTTGCCCCCTGGACCCCTGCGAGCTGAACGGACAGCTCGATCTCTATCATAATCAGCGAAGTGGCAATCTTNNNNNNNNNNNNNNNNNNNNNNNNNNNNNNNNNNNNNNNNNNNNNNNNNNNNNNNNNNNNNNNNNNNNNNNNNNNNNNNNNNNNNNNNNNNNNNNAGTGCGAAAATAAGTACAACTGAAAGGAGTTTTGTCAAACGGGAATGCCAAGAATAAAAACCTAACAGTGTGTAAATAGAGACACCCATGTTTTCCACCAATATACACTTTATCTCAAAAAATAGATCAAAATATGACTGTATTGGGCTAAAACAAAATACAGATTGTAAACAATTCAAAAGATAAACTAGGGTTTTGCATAAATTGGAATCATGAAACTCTGTTTTTCATGA…
>scaffold550516
AAACACAAACCAAACAAGCCTGTTTTTGATTTTATGTTTTTGAATATGTAAGAATAGATTGGTGATATAAAATTACAGCAATGGTTGATGGCCATAATTTTTGTGGTTCAAATGGCTCGAAATTATAGATTGGTGATATAATTTTTGTCGACATCGTTTTGACAATTTCGAGCCATTTGAGCCACAAAAATTGTGACTCTCAAACATTTTTCATAAAATTAATAGCGACTTATAGGTTTAAAGTTTTGTGATTTAAGCTACGATTAAATAAGACTTGACTATAAATTTTTCATATATTTTTTATTTTTTTTTAATTTTTTTATATCATATAGTAAAAACAAAGAAGGAGATGCTCAATGCAAATCCGTAATGGTCTTGGGTAAACCATTTTATAGGAAA…
>scaffold550861
TTACTTGTTTTCTATCTTTTCTTGCTGATTTGAACTTTTTTTATACGATTTTTATGGGCTAAAACATGTGGCTTAAAGCTACCAAAAAATAGAGGGCTTAACCACCTTTCTTTGAACCTTATTCTCTANNNNNNNNNNNNNNNNNNNNNNNNNNNNNNNNNNNNNNNNNNNNNNNNNNNNNNNNNNNNNNNNNNNNNNNNNNNNNNNNNNNNNNNNNNNNNNNNNNNNNNNNNNNNNNNNNNNNNNNNNNNNNNNNNNNNNNNNNNNNNNNNNNNNNNNNNNNNNNNNNNNNNNNNNNNNNNNNNNNNNNNNNNNNNNNNNNNNNNNNNNNNNNNNNNNNNNNNNNNNNNNNNNNNNNNNNNNNNNNNNNNNNNNNNNNNNNNNNNNNNNNNNNNNNNN…
>scaffold55330
AATGGGTTTTATGTATTATTTTGGGGGCGTTGCATGTACACTTTATTCTCTTGAATATATTGTCAATTTCTTGTATCATGAATGTATGAAATTATGGGTTTATTTTGAGGGCGTTACATTAACTTTTTAGTTTATTTTGTTTTTTTTTTAAAAACTATTTTAACCAAAAAAACCAACCTAACCAATATGCCAAACAAGTACGTAATAATTTGAGACTAAAATAACTACAAAAATACAAAATAAACTAAAAAACTAATAAGATAAAATATTATATCCAAACTATAGTTATTTCATTTTATTTTTTTTACAAAAGTTTAAAAAATCAAAAAAACTCATCCCAGACAAAACTTTTTAACTCCAAACTAAAATAACTAAAAAACCAAAAAACCAACCCACATC…
>scaffold55475
AAAATTGGTCACCAAAAAAAAAAAAAAAAAAGTGAAGTTAGAATGTAACTGAAAAAAATGAAAAAAAACATAATCTAATTAAAAAAAAAAAAAAAAAAAAACTTAAACAAGATATCAAAAATATAAGTTTGTAAGCCCTAAATACTTACATTGTCAAAATCGGTAAATAAATATTATAATTGATAGAAAAAACGGAGAGATTAATATGATCATCCCCACTATTTCACTATATTTTTACGATTAATATAACAATATCAAATGAACTCAGGAGTTCTCTCAAACACTTTAGTAGGAATTCATTCACCTCTTTTGAGGGAAAAAAGAGCCCCAATGAAGTGTTCAGGGGAGCTCTAGGGGACTTCTGATGTTCACTCGGTATCGCTCGCTTTGGCAGCTTGG…
>scaffold557156
CCTTGCTTTTCCTAATGCAGGTATGGTCCTGTACAAAAAAACATTTTCACTTCTATGTGGCCTTGGCCAATGCTTGTACGTTTATTGTGGGAATAAAAGAAGAGAAATGTTTATGTTATTCGTCAGTAAATTTATTTCAACTTTTTGCGTATTTTTATGTAATAGAAGTTGTCTATGTGTAGGACTTATTGAGGCTGTTTGGGGTAGTTTAAATGATCTAATTATAATTTATTTTAATTTGAGAGTTTTGTCGGACTATTTGGTGTAATTTTTGTTTATAATTATAAGACAAAAATAGTTTAAATAAGTCGAAAAAAAGTTAATTTTCTAAAACCTAAGGGAGGGGTGTTTTTGGTTTTTACTTTTTGATCATTAGTTTTTAACTTGCAGTAAATTGCA…
>scaffold560518
ATTGTTTTTGATTTTGATAAATTTTTGTGTCATAAGTGAGCAATATGAATTGTGTATATTTAATAGATAACAGAGAAGCCAAAAAGATGATACGAAAGAGGCAAGTAACTGTGAAGAAACAGAAGAATAGTGGTTGTGAATGATCTAATTTCATTTGATATAACCAGAGTAAAATTTTACTCTGGTTCTATTGCTCTGTTTTTTTCATTTGACAGAACCAGAGTAAAATTTTACTCTGGTTCTGTCAAATGAAAAAAACAGAGCAATAGAACCAGAGTAAAATTTTACTTTTATACAGAGTAAAATTTTACTTTTATACAGAGTAAAATTTTACTTTAGTTTCAGAGTGTAACATTTTACTCTTATTCAGAGTAAAATTTTACTCTGGTTCTATTGCTC…
>scaffold564713
TCTTTGTCTTTTGAATTTATCAAGTGAAATTATTTATTTTTTTATGAATAATTAAATGAAAAATATTTTTTTAATAGATACCTATTCTTTTTATTCTCATTTTTCTAACCTGACTTCAAACAAGAAAAAAAAATTTACTTTTTTTTTTGCTATTTTCTTTTTCTTTTGTAAAATTAAGATCCAAACACAATCAAATTTTACGGCTTTTCAAAATCCCTACATGATGTAACTTGTAAGAGATCTATCACATGGTTGGCCTTTGTGTAGTGCTAGGTCCAGGGGTGAGGGAAGGGGACAAGGGGACTGTGGACCCTGTAAAGTCTATCGAAATTTCCATTAGTGATGCATTAATATGTTGTCTACCAAAAGCAAAATTATAAATGGTCCCCTATTTGCAAG…
>scaffold567489
TTCTCTAGCTTTCTTCTTCCTTTTGCTTTTGCTTTTTGGACAAATTACAGCGGTAGTCCCTATAGTTTACCTTTTTCATGTTGGTCCTTGTTGTTTTAATTTGATCAATTTTGCCCCTTAATTTTACAGATTGTGTCATATTAGTCCAATAAATAACGGTGGTAAAATTTGATGAGAAAATCAAATGATGTTTCAATTTGGTCCTTGTAGTTTACAGGATGTGTCAATTTGGTCCTTCTTGTTTTGACTTTCTTATAAACTTCAAGGACTAAATTGACACATCCTGTAAACTACAAGGACCAAATTGAAACATCATTTGATTTTCTCATCAAATTTTACCACCGTTATTTATTGGACTAATATGACACAATCCGTAAAATTAAGGGGCAAAATTGATCA…
>scaffold568400
TGTCATAACTAATGTTAGTACACTAATTAATGAATATAGTACTATCGATATATTTATAAATTAAAATTTATGCGTAAACACTCTAAATTATAATTAATGTAAGGATATGACCATGCGGCCCATCAACATCGATCAATAATTTTTCTCTCGAAAAATGTTTGGTGGCCACAATTTTCGCGGCTCAAATGGCTCGAATAAAACGATATCGTTTTGTATTGTTTTGTGCTCAAAATGACGTCATTTTGACAATTTCGAGCCATTCGAGCCACTGAATTTCGAGCTCTCTACTATTGCTGTTTTTCCCTCTTTACCAAAATATGAGATTCCTGACATGCATGCGTCACCAGATAACCAAAAAAATAAATAAATAAATAGTTAAAACAAATCCTATTAAATTTT…
>scaffold568959
TTTCCATTATGAAAAGTGGGAGAGGGACCCTGACTAATTTTCCCTAAATTTTATACAAATATTTGGGAGTAATTATTTTATAGGTGGATTGGAAAATTAAAAAAGAAGATAAGTTGAGATAGAAATGATATATTTTAGTAGAGAAATTCTATAAAACATACCGCAAAAAAAATGTTTATCATATGTCGCAATTATGATTTTCATAGTCCATAGTTATAACACATTATAATGTTAGATATAATTTAGTTATAGCTTTTTGTGGTTGTTATTTTGGTTATGACTATATATCAAGTAATAGTTAGTTATGATTGATTCTTATATTAGTTATGACCTATTGCAATTTATTTTTTTATTTTTTATAATTGAAGATGNNNNNNNNNNNNNNNNNNNNNNNNNNNN…
>scaffold569267
TATTAAAAAAATCAATAAAAATAACAAAATATATAATAAACAAAAAAAATGAATTTTTTAAAAAATGAATTCTCAAACCAAACCAGCTGAGATATTTTTATTTCAGATCTACTTATTAATTCTTTGTTGAATTTTAGAATCACAGTGTATGGTTGAGATTTACTGGCAAGTCACATCAATTTTTCTGATGTGACTTGCCAATAAATCTCAACCATACACTGTAGCACTTTAGGAAACTTTAGGAAAATTTCACTCTAGAGGATCCTTGGTGGTGAGGTAAAACCGATCTGACCGCTATCCACCGCAGAATCGAAAGAAATGAGTGGTTCGATTTCGAACAGTGATTCGGTTGAAAATGGGTGGGCGCACAGCCAACTCGAACTGTTTGGTTCGGGTAGC…
>scaffold57310
GTTAATCATAAATGATGAACAATCATTGTTTCGATTATTAAAAATTTAATGGGATTTGAAATTTCAAAAAATCTTTATTAGGACTTGATAGAGTATAAGGGGTTATTTGAGATGAACTATATAGGTTCATTTTTTGACTTTTTAATTAAAATAGAGAAAATATAGTTTGAGATAATTTTTTAATTTTTTGCAAAAAATATGTATTAAAATATTGTATGAAATACCGAAATTACCGAACTACCCTTCTGACAGGCACATTTGCTTTTGTGCATGTCAGTGAATTGTGTTCATCACTACTCTGTTTTTGTTTTTCTTTAATTTTTTTTTTCACCTGTGTATGTTAGAGGAAGGGACAAAAGCAAGGGCAATTTTGTCTTTTTGTCCTCTGATTTTAAGCCA…
>scaffold576946
AGATACAGGACCGTGACAATTTGAGTTCGAAACTATAGTGAGGCCCAAGGGCGCGCCTACAGTGCCCCTCAGTAATTGCTAGAGGGAGCACGTGAGAGGTAGATACTGGACGAAATTGACACATTTCATTAAATTGAGGGGCTAAATCGCGTAATTGAAAATGTCAGTGATCAAAATGACACACGGGGTAAAATATAAAAACTATTTTTGTAATTTGCCCAAAAATTTAAGTTAAACTCGGATCTGGATACTAAAATTTTGACAAAAAAAAGTGACTTTGAAAACAAAATATTATTAAATAGAATAATTACAAAAATAAAAGTATTGAAAAGTTGATTGCCCTAAAAACATAAAATAAAAAAAAATAAAAAATAAAAAATTGCCAAAAAACATCTTAGG…
>scaffold580793
GCGCACCTGAAGAGTATCGATGACAAGCTCGATTTGATGGCGACTTGATGGCAATTCAAATCGAGCTTGTCATCGATACTCTTTAGGCACGCCATCAAGTCGCCATGCTCTTGTCGCTTTNNNNNNNNNNNNNNNNNNNNNNNNNNNNNNNNNNNNNNNNNNNNNNNNNNNNNNNNNNNNNNNNNNNNNNNNNNNNNNNNNNNNNNNNNNNNNNNNNNNNNNNNNNNNNNNNNNNNNNNNNNNNNNNNNNNNNNNNNNNNNNNNNNNNNNNNNNNNNNNNNNNNNNNNNNNNNNNNNNNNNNNNNNNNNNNNNNNNNNNNNNNNNNNNNNNNNNNNNNNNNNNNNNNNNNNNNNNNNNNNNNNNNNNNNNNNNNNNNNNNNNNNNNNNNNNNNNNNNNN…
>scaffold58320
ACAACTTAAGATACAATAATAAAACAAAAAAAAATATAAATTTATAGAAATTAGTATCATATTGCATTTTTTATTATCTTTTAATGATATATTCATATATATATATATAACATATAATAAATATATAAAATTATATATTCCGTGCATATTTCTCACGTGTCGTGTCTTGCGCTTTTTGAAAATTAGCGTGTCAACGTATCCATGTCGTATCAGTGCCGTGTCACATGTCTGTATCCATGCTTCTTAGAGGAAATAAAGCCCTCATTTTATAGTACCATGGAAGAAGGTTCTATTTTCACCAAAGTTACTCAAGAAACCAACCATATTTGGTCAAATTACTATGAGCTATCCTTAAGCCGGTTTCTTCTTCTTTCGTGTTGGCCTAGTATATCCTTCACC…
>scaffold587371
TTCATTTTCTTATAAACATAAATTATGTATTGTTAATCATGTAAAAAGTAATTATAAAATTTAAAATATTAATTTAGGCAATCAGATCATTAAATTAATTATATTTTTTTATTTTCAAATATAAAAATTAACTATAATGAATAATAATTAAGCTACAAACCGACTTAATTTTTTAAATTTATTTTTTAACAAGTTTAAGAATAAAATATTGATCCAATCTTAGGCCAAACCAAATTTAAAAAGAGTAAATATTATTTTCCCCCAAACTATCACGCGTTTTTCACGTTGATCCCCATATTTTGATTTATTTCAATTTAGTACTTGAATTTTTTACAAATTGATTAATTAGATTCCTGCCATCACCTTACGTCTATAATTAGACGGAATGTGCTGACGTGA…
>scaffold592131
ACTATCATTTTATTTTATTTTTTTTATTTTTTTTAAAAAAGCACTTGAATTACACTAGTCAACTGCTAGTTATCTTTAAAAATTAACATAAAATGATGAATTTTATTATTTAAATTAATAAAAACCAAGTTAAAATACCATATAAATTTTTTGTAAAAAAAAATTCATAAATATTATTTTTTTTTATCGAGAAAATTGGTGATAAATCAAATCTAAGAAATGTACAAGGCATTAGATCCAGTAAATATTTTTTTTTGGTGAGAAGTCCATCCTTTGTAAAATAATTTGATGAAAAATCTTAGAGAACATTTTATTTCTAATTTTACCTCTGGACTTCTTCTTTCTTTTCTTTTCTTTTTTTATTATCTATTTTACTTTTCATTGACTATCTATTCAAAT…
>scaffold59339
TAGTAAAATAAATAAATAAAAATTAAATATATAGGTGTAAATATTTTTTTTTTCTTAAGGCATTAAACATTTCATTGCAGAGAATGAAACTTGCCTTCATTAAAAGNNNNNNNNNNNNNNNNNNNNNNNNNNNNNNNNNNNNNNNNNNNNNNNNNNNNNNNNNNNNNNNNNNNNNNNNNNNNNNNNNNNNNNNNNNNNNNNNNNNNNNNNNNNNNNNNNNNNNNNNNNNNNNNNNNNNNNNNNNNNNNNNNNNNNNNNNNNNNNNNNNNNNNNNNNNNNNNNNNNNNNNNAAAACCTCTTCATGTGCGTGCTCTTTATATTCTTATGAGTAAAAGGCGTACAAGGCGCACCAAAGGCGTATATCTTAGACTGCGATGCACAAGCCTTAGGGGAGTATAG…
>scaffold600928
TTGATACTCAGAAAATATATCCCCACAATAAAAATCGAGAAACTTTTTTAATTACAGAAATGAAAAGTGCAAAATAATTGTAAAATCATGGATTATCAATTTTTATTTCCATTTTTTGTTCTTCTTTCTCTTTCCTTCTCCATCTCCATTGTCTCCCTTATCTACAAATACCTAACCGCCCTTCTCGACAACCAATGACCATCATTGTGTGAACTTTTGCCCCAAACTTTCGTCACAAACCACATTGTAGAGATGAGATCTTCATCTCTTCTTTTTTTTTCCCCTCTAATATTTTCTTTAATTTTTTTTCTTCTTTTTGTTGTTGTTGGGGGGGGCAGCCACGGGTAGAAAAGGCTAGGGGTCAAGAATGTTCAGGTGGTCNNNNNNNNNNNNNNNNNN…
>scaffold601304
AAAAACAAAAGACGAATATCACAAATTTATTTCAATTGTATCTCTATTGCTTTCTTTCACATAGTAAAATCTATCTAAATAAAGAGAAGAAAAAAAACACATACGTACAATCATTAAAGAGTATGAATATGAATTTATAAATCTTCAATACGACAGCAATAATAAATCCACTAAAATCCATTATTAAAAATAATATGCCTTTTTTTGTGAGAAAAAGAAGAAAGTATTCAATATTTCTTGCCATTTTTGTGAGGAAAAGAAGAAAGTATTCAACTTTTATGCTAAATAATGTGCTTTATTTCATGCCTTTTTTTGTGAGAAAAAGAAGAAAGTATTCAATATTTCTTGCCTTTTTTTGTGAGAACAAGAAGAAAGTATGCTTCATTTGCTTTTGTCAAG…
>scaffold606884
CTAATTTAATTTTCTGACTCCGCCACTAACATTATATATCTTACAAAAATGGACTAAGGTTTCTCATCTTTCTATAAAAAAAGACCACGTGGGCTCTAAAAGCCCATTAATCCAACTTTTAAAATTTGGACNNNNNNNNNNNNNNNNNNNNNNNNNNNNNNNNNNNNNNNNNNNNNNNNNNNNNNNNNNNNNNNNNNNNNNNNNNNNNNNNNNNNNNNNNNNNNNNNNNNNNNNNNNNNNNNNNNNNNNNNNNNNNNNNNNNNNNNNNNNNNNNNNNNNNNNNNNNNNNNNNNNNNNNNNNNNNNNNNNNNNNNNNNNNNNNNNNNNNNNNNNNNNNNNNNNNNNNNNNNNNNNNNNNNNNNNNNNNNNNNNNNNNNNNNNNNNNNNNNNNNNNNNNNN…
>scaffold606953
CTTCTGAAAGTACATGGGAGAAAAAAATAGGGGAAATGGGAATGGATAGTGGTGGCAGCTTGGAATTAGGATCCTCTCCTTTCTCTCTCCTTGCCTTCCTACTTGCAATGGTGATGATGCATCCAAAGATGATCCAATGGTCCAGATTTGGTTTGTTTCATATCTTTATTTTTTAAAGTAGCCAGATCTGGACCGTTGAATTATCTTAGGATGCATCTCCACCGTTGCAAGTAGAAAGATAAGTAGAGAGAGTAAGGAGAGAATCTGCACTCGACAACTTGATCTTATTATTTTTCTTTTATTGCAATATCATAAATAGCTACTAAATTAATCAGGAGTCCAAAAATAATCCACATACTTGAAAATATTTGCATGGAATTGTCATAATATTAATGGTTG…
>scaffold607221
AAGAAGAAAATAATGAACAAGGGAACGTATTGAACTCAAAATTCATTATGTATTTCATTGCAAATAAATTGCTCGGGATTGTTCGATAATTGAAAACTAGAGTAATTCTTTGATAAATGATCACCATAAGTCAGACTAAATAGAATTTGATCAATTATTTTCTGTGTCATTTGTGTGAGGAACTGAACCAAGAATTATCTTTCTTCATGCCACCGGCTATTTTTCGCTAGTTAATTCACAAAAAAGGAAAAGTCGACAGGAAATGGACGCGGGGAATGAGGCTTAGTCCAACACCAGCTACTATAGAAAGGCAAAAAAAAAAAAAGACCCTAAAACACAAGAAGTTAGTTTTTTTACTTATACAGAAACCATTCACAGAATTGGACACAAACACCTTAC…
>scaffold610208
CATATCTTTGCTAATATTATAATAAAAAAAATGGCAACAAAATTATTATATATACATGGAATTTAATTAAGAATAATCTCTCTTTATCTCATTTCTTTATACTATCATTATACTATATAGCTTCTAAATTGAAAATTCAAATTATTCTNNNNNNNNNNNNNNNNNNNNNNNNNNNNNNNNNNNNNNNNNNNNNNNNNNNNNNNNNNNNNNNNNNNNNNNNNNNNNNNNNNNNNNNNNNNNNNNNNNNNNNNNNNNNNNNNNNNNNNNNNNNNNNNNNNNNNNNNNNNNNNNNNNNNNNNNNNNNNNNNNNNNNNNNNNNNNNNNNNNNNNNNNNNNNNNNNNNNNNNNNNNNNNNNNNNNNNNNNNNNNNNNNNNNNNNNNNNNNNNNNNNNNNNNNNN…
>scaffold611025
ATATTTTAAAAATTAAATATTTAACGTATCTTGTACCCGTATCCCCGTTTGGATCCGTATCCACGTATCCTTAAATTTTAATTTTGAAGTGCTCGACCCCTAAATACGTACCGGCACCCGATACCCATACCCGAATCCGTGTAACGTAGGCATCAATTGAAAATGGTTTTCTAGCTTAGAAAATCAAACTTTTAGGAAGGGGGAAGGGCAGCTATTGCAGATGCATCATTTACAACATTGGTTGTTACACTGCTTAACAGTCAACGTTAAAAGTTCCTTGGAAGAATGACCATCTTGCTTGAGTTCGATAGCTATATAGTAACCTATTGATATAGAAATTACAGCTTAAAACAAGTTCAAATTAGATAATACTATAATAGACCATCAAGATATTGCTCC…
>scaffold613878
ATGAGTTGTGGTTAAGGATGAAATGCCACTCGAACCCAGGGTTAGCTAGTTCTCCCCAAAACGCGTTGAGCCGTAGCAATTGACTGGACATTTAGGGGTAAAGCACTGTTTCAGTGCGGGCCGNNNNNNNNNNNNNNNNNNNNNNNNNNNNNNNNNNNNNNNNNNNNNNNNNNNNNNNNNNNNNNNNNNNNNNNNNNNNNNNNNNNNNNNNNNNNNNNNNNNNNNNNNNNNNNNNNNNNNNNNNNNNNNNNNNNNNNNNNNNNNNNNNNNNNNNNNNNNNNNNNNNNNNNNNNNNNNNNNNNNNNNNNNNNNNNNNNNNNNNNNNNNNNNNNNNNNNNNNNNNNNNNNNNNNNNNNNNNNNNNNNNNNNNNNNNNNNNNNNNNNNNNNNNCGATCGAAC…
>scaffold61414
AAAAAAAATAGATATTGAAAATAAAACCTAACAAAGTCAAACTCAAACTATTTATAAACAATTTATTATTTAGACAGGAAAAGAAATAGGACAAGAATTAGAGATAGAAAAAGGGACAGAGAGAAAGAACGAGAGAGGAAAGCCAGGGAAGAGGCAGTGCAAGAGAAGAGCACCGACATATTTTATCAGTCAAAAGTGTGTTGATGAAAATCTCATCTCATGCTCTGTCTCGTCCCCGTCTATCCTCCCTCTTCAATCTTACCTTTTATCACTTTTCCAATGAATCAAAGAAAGAACTTTTGATATTGTAACTTTTGAATCGACTGCTGAATAATAACAGAATAGAAAAAGTTGAAGAGAATCCGGATCTAATTTATAATATGCTTTGTTTTTACATAT…
>scaffold614200
ATGTCATTTGCATTATTTTTTAGTTCTGTGATTCCATTGTATCTATAGAAAACTGTGATTGATGAATTGTCATGTAAGACTGCTGTNNNNNNNNNNNNNNNNNNNNNNNNNNNNNNNNNNNNNNNNNNNNNNNNNNNNNNNNNNNNNNNNNNNNNNNNNNNNNNNNNNNNNNNNNNNNNNNNNNNNNNNNNNNNNNNNNNNNNNNNNNNNNNNNNNNNNNNNNNNNNNNNNNNNNNNNNNNNNNNNNNNNNNNNNNNNNNNNNNNNNNNNNNNNNNNNNNNNNNNNNNNNNNNNNNGTAGTATTTTGCAGTATGATTGCAATTGTACTCCAAACCAACCCCAGATAGTATTGCTAGGAGACTAGGGCAGAGGCTTCATGAGCATGAAAACAATAGACAA…
>scaffold618817
ATTTATTTATTTTTTTTCAAATTTTCAATTTTTTTCATTTTTTATATTTGCTTAGTTGGGAATAATAAAAATATATAATTTTTTTTACAANNNNNNNNNNNNNNNNNNNNNNNNNNNNNNNNNNNNNNNNNNNNNNNNNNNNNNNNNNNNNNNNNNNNNNNNNNNNNNNNNNNNNNNNNNNNNNNNNNNNNNNNNNNNNNNNNNNNNNNNNNNNNNNNNNNNNNNNNNNNNNNNNNNNNNNNNNNNNNNNNNNNNNNNNNNGCTATAATTTGACAAAATAATACCATTCATTGCCAAATTATAACAATAGCAATAGTATTATAGCAACAATGGTTGGAGATGCTCTAACCAATGAAATTTTTTTTAATTTTTAAAATTTGAAAAATTTTAAAAATTAAT…
>scaffold619061
AAAAATAAAAGTTGGTCGCAAAAAGTTATGGGGGATAATTTTTTTAAAAAAAGAATACTACTGTAATTACATNNNNNNNNNNNNNNNNNNNNNNNNNNNNNNNNNNNNNNNNNNNNNNNNNNNNNNNNNNNNNNNNNNNNNNNNNNNNNNNNNNNNNNNNNNNNNNNNNNNNNNNNNNNNNNNNNNNNNNNNNNNNNNNNNNNNNNNNNNNNNNNNNNNNNNNNNNNNNNNNNNNNNNNNNNNNNNNNNNNNNNNNNNNNNNNNNNNNNNNNNNNNNNNNNNNNNNNNNNNNNNNNNNNNNNNNNNNNNNNNNNNNNNNNNNNNNNNNNNNNNNNNNNNNNNNNNNNNNNNNNNNNNNNNNNNNNNNNNNNNNNNNNNNNNNNNNNNNNNNNNNNNNNN…
>scaffold624589
ATTACCAAAAAGACCTTTTTCATTTCATTTTCATATGATGACTCCTTTTCCATTTGGTCATTAGTCTTAGTCCTACTACCTCTTGTTAATGTCGAGCCCATTACACTTGTTAAAAGACTATTAATTCAAAGACTTTACTACTTCACACAATCTCTTTCTCTCTCTCCCTCTCTCTCTCATCCCAACATCTCTTAACTTGGTCATTTATTATTATGGTCAAGAAAGGAGAGGGAGTGAGAGACTGATCTCCTCCATTCAACCTGATCATCCTATCAAGCTATTGATTCATTTGTAAACTCAAAGCATCCCAACTTTCATTCAACCAAGAAACCATGGACACGGCATGTGATCGGATCATCGACAAGAGAGATGATCGTCGTGTTTATTCTCCGGGAATCT…
>scaffold631678
GAGGGAAAAAATGATGAGGTGGTGAAAAAAGAGAGTAATTCACTACAAATAGTAGGATATGTAGGTATTTCTTGATAAAGCAAATAAGCAAGATTGAGTGAACATCAAGTGTTCCCTAGAGTTCCTCTGAACACTTCTTAGGACTCTTGAATCCTTACTGAAGTATTTGGGGGAACTCCTGGGCTCATTTGATACTACTATTAATTGTTGGAAAAAAAAAATGAGATGTAGGTGATGGTTATATNNNNNNNNNNNNNNNNNNNNNNNNNNNNNNNNNNNNNNNNNNNNNNNNNNNNNNNNNNNNNNNNNNNNNNNNNNNNNNNNNNNNNNNNNNNNNNNNNNNNNNNNNNNNNNNNNNNNNNNNNNNNNNNNNNNNNNNNNNNNNNNNNNNNNNNNNNN…
>scaffold632044
ATGATAATCCAACTACAACATAATTATATTTCATTTTTTTAATATGTTTTATAAAATTTCTATTTCTACATATTTTTATTTTCCAAATTAATATAAAAGAAAATAAAAAAGTTATAATTACTTTTAATTTTGTGTTATTAATTCTTCTTTTAATTTAACTATTATTTTTAATATAGATAATTATCCAAAAGTCTTAATTATAAATGTCATGGTAGCTCAGGTCCTATTTAAGATTTTTTGAACCAATAAGTCTTATTTAGTAAAATTGATAATATTATCAGTTTTTTTCAATTTTTAAAACTAAAAATATTATCAATTTTGCATAGTAATATTCTACATAAACTTTTCACTAACTGATGAAAAAAAAAATATTTTTGCCCTTTTATTTATTAGTTTGAT…
>scaffold633729
TAGGGGATTTCTAGATTTTTCATGACTAAAAACACAAGCATTCACTATATTTATAAAATCATATTTGAACTCAGAAAAAAAAAAAGAAAAAAAGAAGGACTAATCTTTAAAACTCAGCAACAATTCCGGACATGCATATAATAACATCAGTAATGCTAGGTATCATGAAAAACCTATCATGAAAATAATCATGAAAGTTTTGTGATCCTTGGATTACATTTAGAATAAAGCACCACACACTAATCAAGGTAATCCAAGAATCATAAATCTTTCATGATCATTTTCATGAAAAAACTTTTATGATCTCTAACTTTTCTCTAATAACATACATGTTTAGTAATTAAATTTGATTTGGAGCATGTCTGNACATGTCTAGTAATTAAATTTGATTTGGAGCAT…
>scaffold633942
AAAAATAATTAAAATATTAAAGGTATGTTTATTGCTATTACTTAGTAATTAATTGAAAAGGGTAAAATAATCATTTGAACATTTATCCTTCTCTGTAATATCCTAAACAAACATAGGATTCATATCCTATCAAACCAAATAGTCATTTATTGACATCTAATCCCGTAACTAAACAAACATGGGATACAAATTCAATCCAACCAAATAGTCTGGAGACAATGTATCGCAAAGCTAACAATTCGATAGATTCTAATCCCCTCTTATTTAGTCCGTTCAAACAAATACATGCTTTAGGTGTTCTATTTACCTTAATTTCTTGAATCTATTTATTTTAATTTCTTGATAATTAGGTGTCCGAGTGTCTGAATCTATGTGCACATCAATTAATTCCAAAGGATC…
>scaffold634123
AACTTAATTCAAAAAACTCAAAACAAACACAGTGATATTGGAAGGACACCATTTATCATTCCAGCTGGTGTACCAAGAAAACCAGGCATGACTTGTGATGATCTCCAGGCTACTGTCTGATGTGCATTGATATATTTAATATTTTTATGTTAAAAATGTTATTTTATTTACCAAAATAAAATATTATATGTAATTATATTGTCCAATGTGATTTAAATGAAAAAAATATATATAATTGTCATAGATTTAATTATTTATTTGCGAAATTATTTATAAAAAAAAACTAAAATTTGACCATTGTAACAAAATAAATCCTATATTTTTAATTTTATTAATTTAAATTCAATTTTTTTATATTTATTTTCAATTTAAACCAATCATATATTTTTATTAAGTAAA…
>scaffold643771
CTCTCTCTCTCTCTCTCTCTCTTTGTGAATCATTCACAATGCAAGTATGTGAGAGATCTAAGAGAGAGGAAGTGAAAACAGTAAGTCCTGTCATGCTTTTCCACAGCTTTCTTGAACTTCTTCCATATATTTCTTTTCTTTTTCTTCTTTTTATTTAAATTTGGGCGTGTATAGAAGTTCAAGAAACCTGTGGGAGAAAATGGCAAGTCTAGGACTTTTGTCAACCACTTGATCTTCCAAAGCTAAGTCCCAATTGGGTCAATTCTTATCTTCTCAGGTAATATTTGGTTTGTTGGAATAATTATTAGGAACGGAAATAAAATAGTTATTCATTTCTTGATGACCACTTTATGTTCATTTATTCAATGTAATTGTTGTAATTAGTGAAATAATTCAAAC…
>scaffold645976
TAATTATATTATATATACATATATATTATTTGTTTATATATATTTTTAATCATATCGAGTCGAGTTTAGATTAGAAAATTGATACTGACCCCGCCTCACTCTCTTTGTGAATAACTAAAATATAATTCACTCTCACCTCACATAAGTGTCAAATAAAATAAAATTTGCTCCATTCAAACAAATATGAACAGACTCTTACAAATCGGATTCAAATGACCATTCCTCTACTCGTTGAGAAATAGTAAAGATGTTTAGATGGTATGGTGATGATGTAGTGAGTGACAAAGTGTGGTGAATGTTCACCAAAATTTCATGTTTGTCGATTACAACAGCATGCATGCGTAGAGAGATCTCTGGGCCAAAAGTAAAAGAATAGTGATGTAGTCAGTGACATCATAG…
>scaffold64803
CAATTTCCAACTGTTTAAACTGCTTTAAACTACCCAACAGTTCCAGACAGGGCTAGTTTCTTCCAAGCAGGTTTGAAACTGCCCTACCAGTTATCTGTCCAAACAAATTTGAAACTGCCCAGCAGTTATTTGTCCAAAATTGTTTACACATGTTGAATACAAAAACCGACCTATTCGGTTTGAATTTCAGACCTGTTCGGGCCTATAAACAACTGGACCATTCCAGCAGATTTCCAGATCCGAAATTCACTNNNNNNNNNNNNNNNNNNNNNNNNNNNNNNNNNNNNNNNNNNNNNNNNNNNNNNNNNNNNNNNNNNNNNNNNNNNNNNNNNNNNNNNNNNNNNNNNNNNNNNNNNNNNNNNNNNNNNNNNNNNNNNNNNNNNNNNNNNNNNNNNNNNN…
>scaffold65099
AGTGGATATCCCTTTCATACTCTATGCAATAATTTCAGTCCTCCTTTGCGCTTGTTCCACCCGTTATTAACGAGCAAGGATCCTCTCCTTGCCTTATTGCTTGATCCCCTCCTTGCAATAGTTAAGATTTACTCTAAGAAAATTCAACGGTCCAGATCACTTTATTAAAAAAAACTAAAAATAAAAAAACAATATTTTTGGAATGATCTAGTCCATTAGATTCTCTTAGGGTGAATCTTGACCATTACAAAGAGGGAGCCAAGTAGAGAAGAGAAGGAGAGAATCCTTGCTCGTTATTAATGGTCCATGTGATATACGGAAATTTATTTTCAAAATAGAAAATTAATTTTGAGTGTTAATATTTTGTGTAAAAAATTTTAATAATTAAAAAATAATACA…
>scaffold652156
ATAAAAATTAGAATTTGGTGGATCAAATATTCAAATAATAGAATTATTGTAATATAAAAATATGTTATGAACTAATTGAAATATAAGTATTTAAANNNNNNNNNNNNNNNNNNNNNNNNNNNNNNNNNNNNNNNNNNNNNNNNNNNNNNNNNNNNNNNNNNNNNNNNNNNNNNNNNNNNNNNNNNNNNNNNNNNNNNNNNNNNNNNNNNNNNNNNNNNNNNNNNNNNNNNNNNNNNNNNNNNNNNNNNNNNNNNNNNNNNNNNNNNNNNNNNNNNNNNNNNNNNNNNNNNNNNNNNNNNNNNNNNNNNNNNNNNNNNNNNNNNNNNNNNNNNNNNNNNNNNNNNNNNNNNNNNNNNNNNNNNNNNNNNNNNNNNNNNNNNNNNNNNNNNNNNNNNNNNN…
>scaffold652210
GGGGTGTCTACAGCAGCCTATGCAAAAGTTAAGGTATTAAAATAAAAATAAAAATAAAAACTCGCTAGGTTGAAAACCCAGAAGGGTGGCTTAGGCAAAAAATAAAAAGCAAGCATGCTAGGTTGAAAACCTGAAAGGGCGACCCAGACAAAAGTTAAGGCATTGAAAATAAAAATATGAAAAAATAATAATAATTAAAAAAATAAAATAAAAATATAAAAAAACCAAATATAAGCTGACGGCCCACCAACGGTATTATAAGTGGTTAAACTGCTAAAATACCCACTGAAGTCTAAGGTGGTAAAACATTGGATACTCTTGGCCCGTAAGAGTATAAACTGTGTACGGCCAAAACATAAGTTGAAGAACCAGCAAAGGTATTGTACGTGTTTAAACTGT…
>scaffold655054
ATTTTTAATTTTTAATTTTTTTGGGAGGTACGAAATTATTGGATTAATTAGTTAGATTACTACTATATACCTATGTGCCCGAATATCGTCCTATCAACTTGAATTTAAAATCTCACTGCATCATGGGTGACTACAATGTTATTAGACTATCATCAAGATTAATTTAGTTGTATTAATTAAGCAAGAAATGTAAAATTAGTGTCATGTAAAATGTTACACGAGATGATATTGCCTCTTTTGGCAACAAGGATATTTTGACTAAAAAATTGTAAAATTGTAAAAAAAATCAAGAAATTAAAAAAAAAAGTCACTAAAAACCAAATCATACGTTTTTTCAATACAAATAAAAATAAAAAGTTATTTCTAAATACAGTACTATTTTCNNNNNNNNNNNNNNNN…
>scaffold663779
TGCAACTAGAGACAAGTTCATCAAAGCTATAAAGATTCTTGAATTACAATGGTCTTATTAACTTAATCCTCCATAGTGATTCCTACAATCATTATTTGTCTAGTCCAGTTGAGAAAAGCAGTCAAGAAGAGACAGGATTGAAAATCATTGTCTACTACAAAGGAAAGGTTCTCATCTTATGATTGGTTAGGGGAAGAACAAAACTAACAAATGATTCTAGGTGAGAAAGAGAGCACCTTAGCATTGCTTTATACCATTTGCACCTCTTTTGCTTACACCATACCAACAAATTTTTTTTTTTAATTCTAGCTTTATGAATCATTATAAATTCCTTGCTATTATGCATATGATTATCAACCTTGGCTTTCACACATTCCAATAGTCTATATTCTTTTTCTT…
>scaffold666521
TCTGGCTTCGTTGGCTTCTTGCTAACATGGGCGTTTCCCCCTCTGGCGTTACCGCCCTCTTTTGTGACAATCACAGTGCTNNNNNNNNNNNNNNNNNNNNNNNNNNNNNNNNNNNNNNNNNNNNNNNNNNNNNNNNNNNNNNNNNNNNNNNNNNNNNNNNNNNNNNNNNNNNNNNNNNNNNNNNNNNNNNNNNNNNNNNNNNNNNNNNNNNNNNNNNNNNNNNNNNNNNNNNNNNNNNNNNNNNNNNNNNNNNNNNNNNNNNNNNNNNNNNNNNNNNNNNNNNNNNNNNNNNNNNNNNNNNNNNNNNNNNNNNNNNNNNNNNNNNNNNNNNNNNNNNNNNNNNNNNNNNNNNNNNNNNNNNNNNNNNNNNNNNNNNNNNNNNNNNNNNNNNNNNNNNNN…
>scaffold666940
GAGAGTGAAGAGATATAGTGAACTGCTAAGGTGGAGAGGGAAGAGATCGAGAGAAGAGAGAAATTTGTACTTTCGAGCCANNNNNNNNNNNNNNNNNNNNNNNNNNNNNNNNNNNNNNNNNNNNNNNNNNNNNNNNNNNNNNNNNNNNNNNNNNNNNNNNNNNNNNNNNNNNNNNNNNNNNNNNNNNNNNNNNNNNNNNNACTGTGTTACTTATAGTAGATAAACCCTAATACAAGCAAATTTCCCAATTCTAATGGATGTAAATTTAAAATTACATCCACACCCCTACATTTTAATAGAGATTTTTTTTTGACATTATCTTAATTACAACCCCTACATGTAATTTTTAATCGCATTTTCATGTTGGATTCCAAAAAACTCTTATTGAGGATGAATTCT…
>scaffold668179
GTTTATATGTATTTTTGTGTGGGATTTTTTAGGGGTGCAAGCCCAGCCCAATTTTTTTTAGGATTTGGATGAGATATTTTTAAATTTCGTACAAATTTGGATAAAAATTTAGAAATCTGAATTAAATTTGAGTGGGTTTAGGCAAATATATCAAACAATTCAAGCAATTTGAAACCCGAATTATACATGCATAAATATATAAAAATATTAAATATACGTACNNNNNNNNNNNNNNNNNNNNNNNNNNNNNNNNNNNNNNNNNNNNNNNNNNNNNNNNNNNNNNNNNNNNNNNNNNNNNNNNNNNNNNNNNNNNNNNNNNNNNNNNNNNNNNNNNNNNNNNNNNNNNNNNNNNNNNNNNNNNNNNNNNNNNNNNNNNNNNNNNNNNNNNNNNNNNNNNNN…
>scaffold679
TCAACGTTGTTGGATTGGCATTGGCATTACTATCCTTTTTCGCTTCGGCCTTTGACTCCACATTCGTTTACTTTTCATGGCGAGGATGAAACTTCTTTTCATGGCGGCATTGTATGAGACCTCTCTCTCGTCTTCTTCGACTAAAAAGGGGCCTTTAATGCAGGGCAATATTCCAATGCGTAAGACAACCAAATTCAACCAAATTCTAAAAAAGGGTCTTTTCATGGTGAATAGCCCAATGGAGCTTTTCAGATACAACCCTTTTTAGGGTTTTGATTGAATTGCTTGTCTTATGCATTGGAATATTTTCTTGCATTAAAGACCCCTTTTTAGACGAAGAAGACAAGGGAGAGGTCTCATACAATGCCGCTATGAAAAGAAATTTCATCCTCGCCATGA…
>scaffold680376
AGGCCAAATTGTCTTTAATTTTTAACCAATCAAAGGTGCTTGTTGCCCAATATGGGTCCAAGATCTCACATTTGTTAGAACCGTTTTCTTCAGAACCCAACAAATGTAAGATCTCGAGTCCACATTTGTCAGGATGAGTTTCCCTAATTGACCCAGATCAAAAATCTATACAATTCTAAATAATCCTTCAAGAATAAAAAAGAAAATTACAAAAATAACCTTATTCTGACTAATTCCACAATTTGCATTCACTTAAATATAGTTAGAAAATACCTTTATTAAACATTTCTCTGACTATAATACCCTTAGAAAACCCATATGTTGAAGCTTATCTCTTTCTTTTTCCTTGAAGTTTTGTTCTTTGGATATTTGATCGCATCTAATATTTGATATGATATA…
>scaffold68374
TTGAAGTTAATTAGATGGAAATGTTATATTTTTATCTATTTTTTCATATGAATTTATATCAAATTCATGAATTTGACGATTCATTTCCTTCATTTATTTACNNNNNNNNNNNNNNNNNNNNNNNNNNNNNNNNNNNNNNNNNNNNNNNNNNNNNNNNNNNNNNNNNNNNNNNNNNNNNNNNNNNNNNNNNNNNNNNNNNNNNNNNNNNNNNNNNNNNNNNNNNNNNNNNNNNNNNNNNNNNNNNNNNNNNNNNNNNNNNNNNNNNNNNNNNNNNNNNNNNNNNNNNNNNNNNNNNNNNNNNNNNNNNNNNNNNNNNNNNNNNNNNNNNNNNNNNNNNNNNNNNNNNNNNNNNTTATGAACTATTAAAAAGTATTATTTTAACTCTCTAAACTATAAAAA…
>scaffold690727
TATTTTCATATCTTATCTCTTGTTGTAACATTTGCTTTAGATTCAAAATTAGACTTATGAATTTATATTTGTAAATGTTTCCCTCTTTTTTTACAANAATTAGACTTATGAATTTGTATTTGTAAATGTTTCCCTCTTTTTTTACAAATAATTGAGATTAATGGAAGATAACTATTTCATCGCATGTTATTATGTAATTAACATTGTGGGTGGATAATCACAATTATTTTGGGGCGTTACAGGATCCTATTTCAATGGGAACTTGATGAGTCGATCCACCTACATATCTTGATTTTACTGCTATATCGAGAGTTACTCTACGTATTGCTTGACGTAAAACAGAAAGTGGATTTGTTTTTGTCTTTCGTTGAATCTTTTTCATGCCTTGATAGATAATTC…
>scaffold691183
CTAAAAATCAAACCATATATAACTTAAGAATTTTTTGATAAGTTGTTTCTTAAATTATTTAATTATTTATTAATTTTACGACATATTTGCCATCTAAAACCTGTTTGATAATCATTTCGTTTTTAGTTTTTAATTTATATTCATAAAAAATTTAAAAACTATCATAAAAACTTATTTGATAATTTTTTAATTTATAAAATGACTATCTCAATTTACAAATTTAAGAAAAAAAATGTAAATTTAAAAANNNNNNNNNNNNNNNNNNNNNNNNNNNNNNNNNNNNNNNNNNNNNNNNNNNNNNNNNNNNNNNNNNNNNNNNNNNNNNNNNNNNNNNNNNNNNNNNNNNNNNNNNNNNNNNNNNNNNNNNNNNNNNNNNNNNNNNNNNNNNNNNNNNNNNNN…
>scaffold694160
TTAATTATATAAAAAATAATCCATTTTATAATTATATTTTAATTAATAATTCATTAAATTTTATGATTATATAAAAAGAATAGTTAAGATTTTTATTTTTTCCGTTAGTTCTGTTAAATAAATTTTTTTAACAAGAGAATATTTGTAATTTTTAAAATATACGTAGCAATTCGTATTTTAAGTAAATTTTAAAAATGTATAATTTACTCATAATATATAGCCATCAGAATCACTTCCATCAACAAGAAGTTATTTAATCGTCTTGAAGTATTATTTCAGACGATTTATTTTTTTGATAAGTGTCTTGTCTCCTCAAATGGGACACTAAATGATGGTAAAACTCATTATTTTAACCAATAATATTTAAGTTAGAATACTACCTACACTTGCCCTAGATCA…
>scaffold69439
CCCCTCCTCTTTCTCTTCTTCTCTCTTCTTCTCTCCCTCTCTCATCTCCTCTCGCTTTCTCCCTATCTCGCTCTTGCCTTCCCCCTCTTCAGATGTAAACAAGAGAACAAAAAAAAAAAAAAAAAAAAGGGGATTTGGTGAAAAATCATATTTCTTATTATTATTATTATTATTATTTTATTATTGTTATTTTTAAATCTTCACACGTATTAGTTCCAAAACATCAATTTAAAGTTCAAAACCCTTCACACCCTCCACGACATTGAATAGCAGCCGAAAGCATTAAACCCATTGAATCTATTAAACCCATTGAAACATGAAAGCCGAACCCAAGCCACCTTTCATGGATCTATCATGGACCTAATTCTCAGTATGTCCGTACCTGAAAGTACGGTATAA…
>scaffold696401
TCCATCTAGATTAGTTTCCATCATTTTAACATTGGGTTGTTTTGATAAAATGGTTAAAAATTGATTTTATGATTTTTCTTTTGAAAAAATGTATAAAAAATGTTAGAGATGATATAACCCAAAATGAATTAAAAGTTGAAAGATGGCTTTTAATCATATTCTAAAAATAACCCATTATTAACATTGGAGCTGATTGGTATAAATATATCAAATTTGTGAGGATTATTATATTTTTTGTAAACTTCAAAAATGGTCAAAGTAACATATCCAAAAATATATTATATATATAGATATAGTCATTATTGAAAATAATATTTACTATATATATTGTTTTTGTAAACAAAAGTATTAAAAGCCGACCTTAGCTCAGTTGGCAGAGCGGAGGACTGTAGTGGGTTA…
>scaffold700639
ACTACAAATTTAGTCCAACTAAATAGTCTCGGAACAATATATCACAGGACTAATAATCTCATAGATTACAATTTCTCTTATCCAATCCGTCCAAATAAACGCACCTATAAATTATTAGAATCAAAAACAAATAAANNNNNNNNNNNNNNNNNNNNNNNNNNNNNNNNNNNNNNNNNNNNNNNNNNNNNNNNNNNNNNNNNNNNNNNNNNNNNNNNNNNNNNNNNNNNNNNNNNNNNNNNNNNNNNNNNNNNNNNNNNNNNNNNNNNNNNNNNNNNNNNNNNNNNNNNNNNNNNNNNNNNNNNNNNNNNNNNNNNNNNNNNNNNNNNNNNNNNNNNNNNNNNNNNNNNNNNNNNNNNNNNNNNNNNNNNNNNNNNNNNNNNNNNNNNNNNNNNNNNNNNN…
>scaffold70477
AAAAAAAATAAATTATTTGAATTATAAATTCAAACAATATACTGTCCAGTTTGGACAGCAAAAAAACTAAGCCCTATAAGAACGTTTTCAATAGTATATTTTTTCCATTTANNNNNNNNNNNNNNNNNNNNNNNNNNNNNNNNNNNNNNNNNNNNNNNNNNNNNNNNNNNNNNNNNNNNNNNNNNNNNNNNNNNNNNNNNNNNNNNNNNNNNNNNNNNNNNNNNNNNNNNNNNNGCGTTTCAACCGAGAAACACCAATCGACCGGGTAAATGTTTAACTGGTAAATTGGTTATTGTAATTTTTTCACATATTTTTATCTTGAGGTGGTTATTTGGGAGACATCATGTGGTAAAAATTCAACGATTATAAATAGTGATTTGATGAAAGGTACATCCATCC…
>scaffold706388
TGAATCTCTTGGTTGAATTTCTCACATTCGGAGCTCTCTCAACCAGAGGTGAGACATTCGAATTTAAAGGTTTGGAAAACAGAGGTCAACTGGAGTTGCGACAATCGAAGTTCAATCGGTGTGACAATTGAAGCTCTTAGTTATCTCTCTAAAGGTTTGGCTAAATTTAAAACTTACTATTTTTTGCTATTGGTTTCTTCTTAAATGTTGGTTTTTTGTTGATTTATTTATTTATTTATATTCTTTATTTTTTGGAAAATGGGTCAACTTTGCTCAAAGTTTTTGAAAATGGAAAATTTTGGTAAAATCTATTTTGGGGTTTTTTTTAGGAAAGGTGAATGGATGGATGGTGAGAATACTGTTGGGGATGATGATGTGATAGATTTGGTAATGCCAAAG…
>scaffold70752
ATTATCCATGATACACTAGTTATACGGAATATTTTTTTTTTGATTTTACTCGAAGTTAATTATAAACTTTTATATGAAATACTTTTGTAATAATTTATTTAAATTTTTGTATTTAATATTAATTCAAAAATTATTATGTTGGTTATGAGGAAAAAAAAAATTATAATTATAATTAATAAGTGTCCCTTTTGATTTAGTTTTCTGACTCTACCACTGGTACGTACATATATCAATATTATACGTACAATCTTGTTAAGTCTCTCTCTCTCTAACTCTCATTGTATTGAACTTGTTAAACTTCTCATTACAGATTGATCACTTAATTAGGATATGTTTCCTAACACACTTGAAAACTGGGCAATAATAATTAACCTAATCTGGCTTTATATTTGCAGGAAT…
>scaffold709885
GGAAAAAAGTAACCAAACTCCTAGATAAAAAGAACTTTATAGGTTGGGGCAAGAACCAAAAAACCCAAAAAAATGGATATAGAGATGACTAAAATGTCATCAAAAGAGTGAAGATAATAATTAAAAGAAAACAAGATCTGAATAATATAAACCAGTAATATTATTGAATTGTTTGGTTAGAGAGAAACAAATATATTTGGTAGGAAATGCACAATTTAAACAAATTAACAAAAAGGGTAGTTAGAGTTCTTCTCTGGTTGTTGGTAAAAGTCCAAATCTACCCGCAAGAAACCCTAGGAGAGAGAGGAGAGAGAAGTGAAAAAGAGAAGAGAAAGCCAGATCTGATAACAGGCATAAGCAGACAGATCAGATTCTGGAAGACATGATGAGTAAGATCTG…
>scaffold717891
TTACTTCTCAATACAATTTTTTTTCAAATTCCTTAAAATTTCATGTATTGATTCTTGATTTGGGGTGATTCTATTTACACCCATCAAATTTTCTCACCACACCCCCTATGTGATAGCCCAGTTCCCCGTGCATGTGAGAGAGAGCTGGATGAGGTGAGAAAATTGGAAGGTGTAAATAGAAGCACTCCATTGGCTAACAATGTAAGTATGCTTGTAGCATTTGGTGAAACACGATGATGATGCTATTCAAATATCCTAAATTATCTATTCCTAATTCTGCAGGAACCTCTACGATTTGTTCTTGCAGCTGGAACAGGAACCCTTTTTCTTGTGTCACTAATAGTCCTTAGAATTTATCTGGTATCTTCTCCTTCATGTTAAAGCTATTTCATTACTGGA…
>scaffold720879
TTGGATCATCACGGCACATTTGGTCTCAAACTGTTCATGGTCATTTACATAGTAAAAAATGGGATCCAAGTTCCATCATTTCACCTTTTCGAGGAGTTGAGTCCCGATGAAGTGGGGCTCATGGTTTTGTTTTGTCGGGACTCACCTCCTCAAGAAAGTGGAAAGGTGGACATTAGACCCCACTTTTTCTTTGTAGCCCGATCTAGTTGGGACCAAAATTGACGTGGTGGTCCTAAACCATTGAATATTTCTCCCTTAGTAGCATTAAAGGCATTCATTTATACTTTATAGTATACTATTCTGCCATGTATGTTTGACTAATTAAAAATGAAGAAGCTCGCAATTAAATTCAATGAAAAATATTCATTTACTATTTTAATGTGGACAATGATTTTGGGA…
>scaffold728146
TGAATTCAGAAAATTGAAATCAAACACACTGTTGATTTTATTATTTTTTTAATTATTATTTATAAATAAGAAACTAATTATAAATATTCATATAAGAAGTGATTGTAATATTATTAAAAAGTACAAACCACAAATATTTTGATTTGAAATAAAAGAATTATGAAAACCATATCACCGTGTATGAAAATACAATGTAATTAACAACTTTGTTTGTATGACATTAAAATTACATGAAATAGTGGAAATGATGAAGCGCTTTTATTAATTCTTATTGTCATTAAAGATTACACCAAGGATCTTCTAGAGTGAAATTTTCCTAAAGTTTCCTAGAGTGCTATATTGTGTGGTTGAAATTTACTGGCAAGTCACATCAGAAAAATTGATGTGACTTGCCAGTAA…
>scaffold730961
TTGACCCTTGGATGGGCGCACCTTGACACATGGGCCGACTTGTCTGCAACCATGGATTTGGTATGGGCCACTGACTCGTACTCGGCCAGTTTATGACTTAGAGTCTCATTTAGTCGACCACCACAGTTGAGATTGTAAACATGTGTTCCTAAGTTACTTGACTCAAGGTTGGTTAACTGATTTAATCTGAGTGAAAAGGAATATATAATACATATCTGACCGACAATATACCAAATGTGCAAGCATTTGAGTATGTGAGTGTGTAGAATGTAGTTACAAATCATATCTGGTACATAACTATTATAACGTTTTTTGGCTTATGTCACACCGGATTCTAGGTGGAAGAGCCAAAGGCCCACCCTTTTGTCAATAGCCCCTAACATTTGTTGCCACAAAGGC…
>scaffold731069
CTCTCTCTCTCTCTCCCTCCCCTTCTTCTTCGTTTCTTTTCCCTCATCGATGGTGTGTTCTATATTGAAGATGAAAACCCTAATCTTCAATGAGCATCACAAAGCCCTCTTCGGTTTCATCTTGTCCAACCCTCTGTTCTTTCNNNNNNNNNNNNNNNNNNNNNNNNNNNNNNNNNNNNNNNNNNNNNNNNNNNNNNNNNNNNNNNNNNNNNNNNNNNNNNNNNNNNNNNNNNNNNNNNNNNNNNNNNNNNNNNNNNNNNNNNNNNNNNNNNNNNNNNNNNNNNNNNNNNNNNNNNNNNNNNNNNNNNNNNNNNNNNNNNNNNNNNNNNNNNNNNNNNNNNNNNNNNNNNNNNNNNNNNNACCATCTTCAAATCCAGGTATTTTTTGTTTAATATTCGC…
>scaffold732286
ACATCTAGGAGGTTTCTAGATTTTTCAAGGTGTTTATGTGTAGAGATGTGCCAAAAAACTAAACATTCCGTGCTAACTCATCGTATAAAATTAACAAAATTTAACCAGCAGCGTAACTGATCAGTCAATTAAATTGGACTGGTTGAGTGATAAAATTGACTGATTAGTTAGGTTGTTGGTTAAATTTTATTAATTTCATATAATTTTATACGATGAGTTGGTGTGAAATGTTTAATTTTTTGACACATTCCTCCACATAAGCCACCCTTAAAAAAAAACCAAATAAAAAAAANNNNNNNNNNNNNNNNNNNNNNNNNNNNNCAGCCACCACTCAAAAAAAGTAAATAATAAAAAAAAATATTTGTGGTCGAGGCAAATTCGAGGCCTCTAGCACCGCTG…
>scaffold73326
CCAGTTCCTCTCATTGTTGTAGAAGTTTAGGGAAATTGTTTTGGGCACATCCAGTGAGTTTGGATTNNNNNNNNNNNNNNNNNNNNNNNNNNNNNNNNNNNNNNNNNNNNNNNNNNNNNNNNNNNNNNNNNNNNNNNNNNNNNNNNNNNNNNNNNNNNNNNNNNNNNNNNNNNNNNNNNNNNNNNNNNNNNNNNNNNNNNNNNNNNNNNNNNNNNNNNNNNNNNNNNNNNNNNNNNNNNNNNNNNNNNNNNNNNNNNNNNNNNNNNNNNNNNNNNNNNNNNNNNNNNNNNNNNNNNNNNNNNNNNNNNNNNNNNNNNNNNNNNNNNNNNNNNNNNNNNNNNNNNNNNNNNNNNNNNNNNNNNNNNNNNNNNNNNNNNNNNNNNNNNNNNNNNNNNNNNN…
>scaffold739205
CCAATACCCAGAAGATTGCAAAAGCAATTGATCCAAGTACCACTTTCACAGTTGGAGCCATGGCCATCTTTTCAAATTATTAGTAGTAAGCCCAAAATCCTTTTTTCCCCAAAATTGAAACTCAACTTTTCAGCATATTAATAGTGGAGACTCAAAGCTGGGGTCAATGTCAAATTCTCAATACAAAAAAACAAATACCTGAAATTGAAAAAATGAACCCAACATCAAAATATGAAAAATTCAATATTCTGCAAACAGTTACACACAATCTGAGAGTCCAGAAAGTATAGTAATTGCAGACCAATGCCCAAAGACATGGCGTGCCAAAAGCAAGTCAGTCTCGTCATCATCAATGCCTCTTTCATAATTCCATTTAAGGTGGTATAAAGTATTAAGCTC…
>scaffold742879
CTAAATTGTTAGTAAATATCAATTTATTCTTCATCTATGAACCCGTACATGTTAATCCTTCAATTCTATATATCTTCGCCGATCACATCCAAAAAGATCATATTTGTGCGGTTTTTAAATTGACAAGTTAACATGTACGAATTCATAGATGAAGAATTAAAATAATATTAATTAATAATTGAAGAAATCTTGGTAATTAACCCAAAAGATTTTCAAAGTTTCGTATTTTTGTCAAAATATACAACATACCCATNNNNNNNNNNNNNNNNNNNNNNNNNNNCACTAAATTTTAACAAGAAAAAACTTTCCTGCCGGGGAAATTTTCAAGATAGAACAATCTAGGGAAACAAACAGAGATCAAAATGAAAACAAAGTCCTACCCTCCACAGCCGTTGCCGC…
>scaffold744306
AAAATTATTTCCAAACCAACCCTATAAGAGCTGATTGGATCCTGAATTTTTGAGGTCATTCTTTAATGGTCTGACCTTTTGCTTCTTGAAGCCAAAAGCCCAAGGAGACGGAAAGTAGTCACCAAGGATCCTCTAGAGTGAAATTTTTCTAAAGTTTCTTAAAGTGCTACAGTGTATGGTTGAGATTTATTGGCAAGTCACATCAGAAAAATTGATGTGACTTGCCAGTAAATCTCAATCATACACTGTAACACTTTAGGAAACTTTAAGAAAAAATCACTCTAGAAGATCCTTACTCGAAAGTAGTGGCTGCCAAATTTCTCCTTAAGTGCTTGCCCATGCCTTCACTCTGAGTGCACTTCCCAACTACGCAGCCCTATAATTAATCAAGGGTTTTAT…
>scaffold74498
AGGCATCACAATACAACGAATAACCCAAACTACTCTCTAGAATAATCAAACTGGAGTAGTAGTGAGTCTAACCTTAAGCTCTTGGAACGACTTCTCACAAGTCTCGTTCCACATGAACTTGACCCCTTTCCTCATCAATCTGGTCAATGGTGAGGCTAGCCTAGAGAAATCTTTCACAAATCGACGATAATACTCGGCCAACCNNNNNNNNNNNNNNNNNNNNNNNNNNNNNNNNNNNNNNNNNNNNNNNNNNNNNNNNNNNNNNNNNNNNNNNNNNNNNNNNNNNNNNNNNNNATCCACAGATACCACATGGCTTAAGAACTAAACATCTCTCAGCCAGAATTCACACTTCCCAAATTTAGCATACAGCTTGTAGGCTCGAAGCAATTCAAGTACTAC…
>scaffold748263
AAAAAATATATATATATATATATAAATAAAGGATAAATTAAAAAAATATAAAAAAAAATCCAGGTTTCGTGTTTTTCAATTTAAAAGTTCTGTTTAGAGCCCACCAATTAGGACTCCATTTGGTTGGAACCAGTCTGGATATATAGAAAAAGCAATCCCCTCGTCATCATGATACATAGTACAATGTTAGGTTTTGTCTTTGTTTTTTTTTTTTTTTTTGGGTTTAAATAAGCCACTTTCTCTCCCCATTCCAATTTCCAAACATGAAGAAGAAGAGGAAGACGATGACGATTTCCTGCATTGAAAGGTTCTCTACGCAGGAGAGATGATGCCAACATACATGCCATTTTTAGAATGAGATGGCTGGTGTGTTGGCATCATTGCTCCTACGTAGCAAAC…
>scaffold748473
TGGCGGTGCGGTTCGGTGTGGTTTTGACAGTGTCAACGGTATTATGCACACCCCTAGTGTACATTTCTAAAAATGTACCGACTAAATTGGACCATTTCATTGGATTGACATGGTATATGATAACTATGTTATTTTAATTTCTCTTTTTTGCTATTAATGTGTCAAGGAAATTCATTGAATAATGTTATATATATCAATTAGTGTACTAATTAATATATTAATTAATATATCAATTGATGATCTGACATAATTTAAAAATATTTTTGATACTTGTAATTCAATGATAAGTGGGATCAATAAAAATGTCATAACTAATGTTAGAATATTAATTAGTGCATATAGCACCACCGAAATTCATTAAGTTTTCAATAACGATGGTACTACATGCACTAATTAGTA…
>scaffold75253
CAAAACAGAATGCTATAATCATAAAAGATGTTTACTCTCAACCCCCCGCTAAATCCTAATAAATTTGGTGGTTGTTTGTTATGGAACTTGAGCCAAAAAGTCCAAAGAGAGCTACATACCAAATTTTCATAGATTCACTTCTTCAGTCTAAGAACATAGTCATTACTTTGCTTGGCCTGTAATGCACCATGCATCACTTTTCTCTCTCTCTCTCTCTCTCTCNNNNNNNNNNNNNNNNNNNNNNNNNNNNNNNNNNNNNNNNNNNNNNNNNNNNNNNNNNNNNNNNNNNNNNNNNNNNNNNNNNNNNNNNNNNNNNNNNNNNNNNNNNNNNNNNNNNNNNNNNNNNNNNNNNNNNNNNNNNNNAAAATATGGATGGATGATATGTTGCTTTTGGTGCCA…
>scaffold755069
TTTTTTTTCGGCTCAAGTGCACTTACTGAACGAAGACTTGTAAAACCATGGTCTGTTTGCAGCATGCTAGAAACCTCTAAGTCGATAAAGCTCTAATCCATCACTAATGAGGTAGAAAAAGACAACAAAAAATAAAAAATCAAATAAACAATTAGTCCACATCATCAGAGATGATACTAATTAATCCTCTCACTCTCACTCATTTTCCAAGTATTTGATTTAGCTTTAAGAGAGAGTTTTGAAAAAAAAAATTCAAAAAAATGTTCAGTTTGAGATTTTTTAAAAAAAATTTCAAAAACACTTTTCTTTCTTACAATTCAATCAATTACTTTTTTTTTCACACANCTTCTTTCTTCCAATTCAATCAATTACTTTTTTTTTCACACATCTATTCAATTA…
>scaffold760170
AACTTCTTCCCCAAAGAGAACACTCTCTCTCTCAGTATTCTTCTTCTCCCTCAAGTGGACTGACTTGATCGTCGGAGGGTCTATCCGGCACACCACCGCCGGGCAGCTTACCGTTTCTGTGTTGCCAGGTAGACGTCGTCAAGAGAAGTTTAGAGTACAAGGACTACGGAAAGCAGAGGATATTTCGCCCCCGTACAGTTTCGGCTCACTATTTCTGTATTGTAATCTTCTCACTTAATGTTGTGTTTGGTTCGGGGATTTGAAAAAAGATTTGAAAAGAAAAATGAAAAAATATTTGAAATGTAAATAAAATATATCTACATTTCATTTAATTTTATACACTTTTTCCTTTTTCCTTTCCAAATCCTTCTCTAAATCTTCCAACCAAACACAGCGTAA…
>scaffold76286
TTGCATGTAAACATCGATATCTCTACCTAGTCCTTGTGGTATAGGGATAAGCAATGACAACATACCAAATGGTTGTTTCATACATTTCCAATGAGGCAAGTTGTAAGGCACAACAATCATAGGCCACATACTGTATGAGTTGCTCATGTTCCCAAAAGGATTAAAACCATCAATGCCCAACCCTAACCTCACATTTTGAGCCTCTTGGAAAAACACAGGATGTTGCCTATCAAAATCCTTCCACGCCTCACCATCAGCTGGGTGTCTCAATATCCCATCATCGACTCACTTTTCTTTGTGTCATCTCATATCTATAGCTGTTTTTCTTGACATATATAATCTCTGCAACCTCGGTGTCAACGGGAAGTATCTTAAGATCTTATGAGGAATTTTCTTACC…
>scaffold763048
AGTCTGTCACCAACACACGAGAGGAGTAATTATATTTTCACTATACAATTTTCCTTTTTCTTTTTCAATAATACTCTTATATAAGACATGTTTGATTCAAAAGACTAACAATGAGGTATTAATAATATGTTTGTTTGGGTGGATATGAGTTTGGGATTGGACTAATAATCCAATAAAATTATTAATATGATATTTTGTTAAACAATTAAAGGACGGGCTAATTATTTTAAACTTGACTATTAGTTAAGATATGATACATAATCCAACGGATTCGTAGTCCTAGGACTATTAGTCATAGGAATGTTAATCCAGTCTGCCTCATGTTTGTTTGGGCGGACTGAATTAGCATTCTCATGACTAATAATCCTAGGACTACGAATCCGTTGGATTATGTATCAT…
>scaffold764126
AATACTTTTTTAAAAGATTATATGAGTCTTGCAGTGGGATCCTTTTTTTTTTTTTATTGCTTTTTAACTCATACATTCTGTCTGCTAGGTCGTCAAGTGTTCTAAACACCTAAAATATTTTAATAAATAATTAAATACTTTATTATATTCTCTTACACTTTGACTAATGAACGGTCCTGAATCCAGACACTACATTCTTTGACTAATGAATGGTCCTGAATCCTGATACTACATTCCAGAAGTTTTATGATCAGTAAAGAATTTCTTTATAGGGTATAAAAGAATTAATAATTTGTATTTAGAAAAATCTCCTACAAATCAAATGTAAGACATAGGCCAATTATCATGTTCATTCCGTTTTAAAATGTCAATTTTTTATTTTATTTATTATATCAAAAT…
>scaffold768949
GGGCGATTTATTATGAAATTATAAATCTCAGGGGTGAAATATAATTTCCAGAATCACAGAGGCGATTCATATTTTAATAAAATCTTAAGGGATGTATTTTAATTTATTGAAAAAATAAAAGGAAAGAGGGAGGAAAGTGAGAGAGAGAGAGAGAGAGAGNNNNNNNNNNNNNNNNNNNNNNNNNNNNNNNNNNNNNNNNNNNNNNNNNNNNNNNNNNNNNNNNNNNNNNNNNNNNNNNNNNNNNNNNNNNNNNNNNNNNNNNNNNNNNNNNNNNNNNNNNNNNNNNNNNNNNNNNNNNNNNNNNNNNNNNNNNNNNNNNNNNNNNNNNNNNNNNNNNNNNNNNNNNNNNGATATTTTTAAAAATATAAATATAATATAAAAGTAATCTTGTGACTTTTA…
>scaffold77005
ACAAGAAGGTATATTTCTTTCCCGTACAATTTTCATTATTTTCTAAATATGACAGGTCTCATATATATACATGACGTTTATTATGTGGATGTACATAAGAAATACTAATTATAAATGATAAAAATAAAAAATAAAAAAAGTGAGATATTCATTCAGGGATAATACAGGCATTGTTCGAGAAATTTGCTATTTTAGTTGATTTTTTGACAATTATGTTTGAGTAGTTAACTTCTTTTTTTTTTTTTTGTAGTTAATTTTATAATNNNNNNNNNNNNNNNNNNNNNNNNNNNNNNNNNNNNNNNNNNNNNNNNNNNNNNNNNNNNNNNNNNNNNNNNNNNNNNAAAAAAATTAGGTGAAATGTGAATAAAATATACTTATATTTCACCTAATTTCACACAT…
>scaffold774376
AAAATAAAATAAAAAAACCTTAATTTTTTTTAAAAAAAATAAATATAAAAAATTGAAACCAAACACAAGGCTTGTTTTGGCAAGTAGGTAAAAGTCATTTTTTAACTTTTAGCCTATTTTGAGATACATTACTTCTTAATTTGTTTTTACATTTTTCAAAAAAATAAAAAAAAATAAAAACTTTTAACATATTTTTCAAAACAAGCTCATCCGACCAATTGGATTTGCAATAATCTAGAGTTTGGTGTCTCAAATTTCATTTTATTTTGGACGAATTACACTAATGGGCCTATAATTTAGACTTTACGTAATTTTAGTTTTTAATTTTTTAATTGTAATATATTTAATCATAAATTTTAAGGAAAATGTTTGAAGGTCACAATTTTTGAGGTCACAATG…
>scaffold775425
CCTCACTATTTTTTTAATCCCACCCAAAACTTAGCCAAGTTAATCCCTCTATTGACTAGGATTACTAAGCCCCTTGGACTATCAATCCGCCCTCCCATTTAACTACCAAACATGTTGTGGGTAAGACCCACAACCATGATAGCCCAATCCGCCCACTCAAGCCTCAAAACAAACATGGTCTCAGGGTCCGTTTGTTTTCAGAAGTAGAATAGAGAGTATTGTTAGTGAATGAACTATTAGTGATGGGACTGCTAGTGAGGGTCTAAAAAAAAATTATGTATGTTTGATAACCAGTAGACTAGTAATAGTTCATGTTTGTTTTGAGCTATAGGTGTGGTATTAGCCATGTAAAATTCCACAAATATCCTTTGCATATTATCAAATTTGGACTTATACCAA…
>scaffold775717
CAATGAAGACGGTACCGATTGGTTTTGAAACGGTAAAGTGTGTGAATCGTATTTTCTGTAGTATATGAATTAATTTTAAAATTGTTATATTGTTGCTTCATAAATGGTACAAATCTTAATTGTGATGTAGATGTTTACCACCAAGGATCCTCTAGAGTGTTTTTTTCCTAAAGTTTCCTAAAGTGGTGTATTGTGTGGTTGAGATTTAATGTTGAAAAATTGATGTGACTTGTCATTAAATCTCAACCACACAATGCACCACTCTAGGAAACTTTAGAAAAAAAAAACTCTAGAGGATCCTTGCTCGATGTTTACATCCATATTCTGTATTTACGAGTCCTTTGGTTTACATCTCATTAAAGGATATAAACTCATATAATATTTGATGTGGATGATAGT…
>scaffold778191
TAAGGAGGAAAGCATGTGCGTTGGTGGGTTGAAAAGTGAAAAAAAAAATGAGAGAGAGTGACAGTGTGTGTATGTCTTCTACGTGTATGGTGGGTATGGTGTATGTATAGTGTGTAGTGTATGGTGTGCATGTGCGTGCTGGGTGTGTGTGCTATGTGTCTCAGTCNNNNNNNNNNNNNNNNNNNNNNNNNNNNNNNNNNNNNNNNNNNNNNNNNNNNNNNNNNNNNNNNNNNNNNNNNNNNNNNNNNNNNNNNNNNNNNNNNNNNNNNNNNNNNNNNNNNNNNNNNNNNNNNNNNNNNNNNNNNNNNNNNNNNNNNNNNNNNNNNNNNNNNNNNNNNNNNTTTTGCACCTCTATTTATGCCAGGTAGACTGTATTGATCCTTATGGGTATTATCATTC…
>scaffold780507
TTAGGCTGTGTTTGGATTTAGGATTTGAGGAAGCTTAATTTTTATAACGTTCCTTTCTCTTTTCCTTTCACAAATCCTAGATCCAAACACAGTCTTACTGATGTCAATGTATATTTGTATTTTATTCTTTAGTGCCTTGTTTTCTGCTGATCTAAAGGAAAATATTGAAGTTATGCATGCTGACTCTATATTTATTTATTTATATATCCAACAAAACAATTGAATTTGAAATACTTGCATTTCTAGTTTATGATTATGTGTTACATTTTGTGTTTTGTTATTGTTGGACAAAGGCCCTAGCATATCCCAAACCCAAGCATATTGTTTCGTGTAGTCGTGCATAACTTCATGAAACAACATGCCTTTGGTAAATTAGTTCCAAAGACCTCGTGTTTGATA…
>scaffold781327
CAATTTTTCCCAAAAATTACCCTCTCACTACAAATCCTAAATAAATTACTAAATATTTAGGATCCGTAACATTGCTCTTATTATTATTATTATTGTTATTCATTCTTTCCTCCCTTTTTCTGATTCTTTGAACAACCCTTATTTTTTATTTATTTTTTATTTTTTTTTAAGATAACAACTTCATTATTTCTGCTTCACTACAAGTGATATGGTCGTCTGTGGGTGGAAAGACGATTGTACCCTTCACTGGATAAAACCAAAAGAATCTATGAAAATGGACTTCATTAGTTGTATTTAAACAAGTGGGGGACCGACCTTAAACCAACCTCTTCAACTTATCTATTCCACAGAGTACACTGATGGAGACTAATGATATAGATTTGGCTTTCATGTATATAT…
>scaffold782247
ACTGTCCTTCCTCATCCGGAGTTGGGGTTACTGCTATGTAGCCCATGCAGCAGCAATTGAAGTGCATCAAAATAGGGTCATTTCGGGATCTATTTAATAATTTAAGCTATTCATATTTTAAAATATATCAAATAGAAGATATTTATAAAAAATTAAGTTAATCGGATATTGTTTATTCATTTATCTACTCATATTTGTATCTACAAAAATAAATAATAATTGTGATTTAAAGTATTAAAATGAATATAAATGTGAGTGGATGAATGAGTAAACGATAACTAATTAATTTAATTAATTTGATTTTTTGTAAGTATATTTTNNNNNNNNNNNNNNNNNNNNNNNNNNNNNNNNNNNNNNNNNNNNNNNNNNNNNNNNNNNNNNNNNNNNNNNNNNNNNNNN…
>scaffold783695
TTTTTTTTTTTTTTTTCTTCAATCACTAACTCTTACGTGTGTGTGGAGTAGTGGGGGAGATAGTGGGGTCTAGTTCAATATGATTGTTTAATAATTAAATTGTTATTATATTTTTTCATGATTTTATTAAAAAATTTATTGTACCACTGTACAGTTATTTGTCCAAAATTAAAATTATATCATGGTCTAGGGGTACCACGTGGACTTGTCTCTGACCAATTGCAAATCACCTTGTTTCTTTCCTCTTATTTTTCGATCACTCAACACAAAATCGTAGATTTCACTCTTTTCACCAATCACAATTCATCTAAGGCATAAGTGAGTTGTGATTGGTAAAAAGGGTGGGATTTATGATTTTGTGTTAGGTGATTGGAAAATAACAGCAGGAGGCCTGGTATA…
>scaffold784589
AACAAGAACTAGCCCTACATGTAGAGGCCATGGAGCCAGGGATTCTCCCATTTCTAAATTTTTTTATCCTTCTATTTCAATAGAGTTATAATCGTACAATGTTATAATAAAATCATAATAAAAAAATGTTGAGACATGATTGTATGATTAGAAGTACATTATAACAAAGAATTGAAAAATTTTAAAACAAAAAATTATTGTATAAAAAAGTTATGATACCTGTGCATAAACTAGAAATTAGATGATAAAAACACAAAACATATAAAGACTAGTCAAATATTGATGAAGAGAAAGAGATGTGATCATCTAGACAAGTTACGCGATATTGGCACGGCTCAATTAAAAAATAGATCTCTATATTTAGAGGACTAGTTTCAAATTGAACCGCACCAATATTCC…
>scaffold786181
TGTCCCACCATCTCTCTACCAGGGCCTCGTAAAGCCAAGACTCAGCCCTCATCTGTATATGCCCGGAGCAAAATGGCCCAAAGCCAGTAGCATCTACCAAAGTGCAGACCTCTACAGGACGCCGCTCGTACCAACGTCGGGAGCCAGATATAGAGCTGTAGCCGCCTATCCTCNNNNNNNNNNNNNNNNNNNNNNNNNNNNNNNNNNNNNNNNNNNNNNNNNNNNNNNNNNNNNNNNNNNNNNNNNNNNNNNNNNNNNNNNNNNNNNNNNNNNNNNNNNNNNNNNNNNNNNNNNNNNNNNNNNNNNNNNNNNNNNNNNNNNNNNNNNNNNNNNNNNNNNNNNNNNNNNNNNNNNNNNNNNNNNNNNNNNNNNNNNNNNNNNNNNNNNNNNNNNNNNNNN…
>scaffold787725
ATATTTATATTTCACCTAATTTCACATAACTTTTTTTATTTTTTTATTTTTTAAATCTCTTCCCAAATCCCTTAACTAAACGCAGTGCAAATTCAAACATTCAAATTGATTATCACAAGCCCTAAATCAATATATATACATATATATACACAGAGAGCTTGTATATATATATATANNNNNNNNNNNNNNNNNNNNNNNNNNNNNNNNNNNNNNNNNNNNNNNNNNNNNNNNNNNNNNNNNNNNNNNNNNNNNNNNNNNNNNNNNNNNNNNNNNNNNNNNNNNNNNNNNNNNNNNNNNNNNNNNNNNNNNNTTCAAATCTTTTATTCCCTCCACATGGATTTCACAATGAATTTTCCGTACTAAAAAGCTATTGGGTAATTATTGTACGTGTTATCCTCA…
>scaffold79248
TAAAAAAATTATTATTATTAATATTAATAAAAATTTATCAATAAGTTATAATTAGTTTTTAAATTCTTTTACAGATTTTAAAATTTTCCTTTTTTTATTATTATTTCTTTTATTTTTATAAAAAGTTTTCCAACAAACACAAAGGCGTGATGTCTAGCAAAGTCCAAAACTGCTCACATCAAGTGCTGAACGAGTTCTCTGACACTGTTTGGGCCTTCTGGTTGTACGTTGATTAGAGGCACGCCGTCCTACTAAGGCTCCGTTGGTTAAGAGTTAAACGGATTTTTTTTTAAGAAAAATGTTTAGGGGCCCTAATTCTGTGGCTCAAATGTGGTTTAAATGGCCAAAACGACGTCGTTTTGGCCATTTTGATGTTGTTTTGTACTCAAAACGACGTCG…
>scaffold793980
AAAATAAATTCGGTACGTAATTTATTTTTTTATTTGTTTCAAATTATTTATTCTACACAGAAAATTGTTTCAACAATAAATAAGTATAAATAAAATATAATTATATTTTACTCATTTCCTTTCTTTTTCTTTTTAAATATTTATCTAAATGCCCTAGAATAATATAAAATTGAAATCTTAACAAAATATTAATCACCATTATCATGCATTTTTTATCATTGAATCATCATACACGTGTATGGCTTGCGATAGGATGCAGTGTAATATTTTTTAAAAATTTCTACATCTGAANNNNNNNNNNNNNNNNNNNNNNNNNNNNNNNNNNNNNNNNNNNNNNNNNNNNNNNNNNNNNNNNNNNNNNNNNNNNNNNNNNNNNNNNNNNNNNNNNNNNNNNNNNNN…
>scaffold7964
TGATTTAAAAAATTAAAATTATATCATTTTTTGTTATAATTATAAGGTGCATATTTTGTTGTCCATAAATAAATAGTAGTACTGATTTATAAAAAAGGAGGAGGTAAAAGGTCACTATTGATCATAACACCCTATTTTTTTATTCATTACCACCGTAGACGGTAGATCCATTTCAAAGGACCCTTCACTTCTTTTTGACAACTACAGGAATATTGATATTACATACACACACAAACATTAAAATCACTTCCACAATTTTAAAAACATGATGACAACAGACATAGTTGGACTTTGTTGTTTTTCTTTGTCTTTTATGTCTTTTTTTTTTTTTTAAATTTAAGACCAGACCCACCAGCCCAGTGGCTCTCCCTCCTCATGTTGTTGCGGTTCCACCGCCAC…
>scaffold803390
CCAGTATAAAATATTTGGCAGGAAACATTTTTAGCATCAGCCGTTGATGCCATTAATGAAGAAATCTAATGATTGCAATGGAGCCACGCATGTAGAGAGAAACGTAAACGACGTGGTTTGATACCCCATTTAACTCTGTTGTTTGAGGCTAATACAATTCGTTTAGGTGAGGAGTAAGGATCCTCTAGAGTGATTTTTTTCTAAAGTTTTCTAGAGTGCTACATTGTGTGGTTGAGATTTACTGGTAAGTCACATCAATTTTTCTGATGTGACTTGCCAGTAAATCTCAACCACACAATGTAGTACTCTAGGAAACTTTAGGGAAATTTCACTCTAGAGGATCCTTGGTGTTATGTGAGAGTGTCTGTTTGGCAGAAATTATTTACAGCTTATTTCAGT…
>scaffold806239
GCACTACACTAACATAATGCTACACTAACATATACCATGCTTCCCACAAAAGATGTAGCAGAAAATTTTAGTAGGTGAGAGACAAATGATATCCTACCTAATGTATTTTACAGTTATTTATTTGTCGGCAGCCCAACGCAGTAATGCATCATGGTATGCCGAAGCTGTCTAATAATTTTTCCTGAATTGACACGTGAATAATTTCTCCAAGTATAGTTTGTCTGACTATAGCCCCAGGGTTTCGAGCAAGGATCCTCTAGAGTGATTTTTTCCTAAAGTTTCCTAGAGTGCTACATTGTGTGGTTGAGATTTACTGGCAAGTCACATCAATTTTTCTGATGTGACTTGCCAATAAATCTCAATCACACAATATAGCACTCTAGGAAACTTTAGGGAAAT…
>scaffold807888
GGAAGTTGAAATGATAACTGAGAGGCGTGTGTTCTGACATCCGCGTTGGAATGAGGTTAGTTGCCGAATTTCGNNNNNNNNNNNNNNNNNNNNNNNNNNNNNNNNNNNNNNNNNNNNNNNNNNNNNNNNNNNNNNNNNNNNNNNNNNNNNNNNNNNNNNNNNNNNNNNNNNNNNNNNNNNNNNNNNNNNNNNNNNNNNNNNNNNNNNNNNNNNNNNNNNNNNNNNNNNNNNNNNNNNNNNNNNNNNNNNNNNNNNNNNNNNNNNNNNNNNNNNNNNNNNNNNNNNNNNNNNNNNNNNNNNNNNNNNNNNNNNNNNNNNNNNNNNNNNNNNNNNNNNNNNNNNNNNNNNNNNNNNNNNNNNNNNNNNNNNNNNNNNNNNNNNNNNNNNNNNNNNNNNNNN…
>scaffold809652
ACCTTCGAAAGCCAAAAAGCCAACACTTACGTGCTTTTGTGACATTATTTATGTAAGTTCGTGGAAACTTATGTGATTTTATATTTTCAAAGCTTTTATAAGATAACTTATGTGAGTTTGTGTTAATTTACGCATTTTTGTGAGATTACTTACATGATTTTATATTTTTCATAATTTTTGTAAGATAATTTATGTGAATTTGTGCTAATTTATTCATTTTTATGAGATAAATGTATAATTTCAATGTATAATAATAAGGCTAAAAACAAAAAGAACACACCATATATTTTGTCTCACATGGGGTTCACTTATGTAAGACATTTGATCATTTATTTATTAAAAAATTTTGTATCCTTAATATTACCCAAAAAAAAATTCTTATTGTAATCCCATCTTATT…
>scaffold810682
GAGGTAATTTAAGCTTTTAGGAAATGGGCAAAATATATTAAGCTCTAATTCCGTATCTCATGTGCAACATCTACTTGTATGTAGAATGAGTCATATAGACAAACAAACAAACAAAATCGAGTGCGATTGCACAAAGGATGCGAAGTCCACACGAACGAAGGGGATCAAATTTACATGGAGAAACTTGAACTCGAGACCTCTTAGAACCAAGAGCTCTGATACCANNNNNNNNNNNNNNNNNNNNNNNNNNNNNNNNNNNNNNNNNNNNNNNNNNNNNNNNNNNNNNNNNNNNNNNNNNNNNNNNNNNNNNNNNNNNNNNNNNNNNNNNNNNNNNNNNNNNNNNNNNNNNNNNNNNNNNNNNNNNNNNNNNNNNNNNNNNNNNNNNNNNNNNNNNNNNNN…
>scaffold81215
TGGAGCGAGTGGTATCAAATTTAGTAAAATAAGTTATTTTTTACTCAAATTTAATGAAAAATTTGAGTCACCGTTGGAGATGGTCTTATTAATTTTGAAAAAATTATAGACCCGTAATTTTTTCTCAGCCGCCACCCTATCTGCAATGGCAATTGTGATATTGAAGGTAAAATTGAGACAAGGAAATCTAATATAGTATTTGTTGGGTACGTGGATTAATTTTTTAATTTTTTAACTATGTTAGCATGGGTTAAAATGTCTCGTTTGGAATAGATTTTTTGATTTTTTTAATTTTTGTGAGAGAAAAAATAAAATAATTATGAATTAAATATGATATTTTTTTTATTTGATTAAAATAATTTATTTTATCATATATAATTATTTTAGCCTAAATAGACA…
>scaffold814509
AAATTACGTAAATTTTCACAAATTTATATAAGTAATCACACAAAAGTACATAAATTAAATACAAATTTATGTAAGTTTATGAAAACTTATGTGATTACGAGAATTTGTATTGAACTTATGTATTTTTATGAGATTAGCTATGTAAATTAGTGAAAATTTATGTAATTTTTTATAAGATTGTATATGATATGCAATACACACCCAAGATTTTTTCATATTCTTTTCTTCCTTGAAGTAATTTACCCTTAAAAGAAAATGAAAAAGAAAAGGAAGCTTTCTCCATCACTTTTTAGTCTTTGCAATGTGATGGCCCATTTCCAGGTTGTATCTGAATTGAAATGTCAATATCAAGAGCAAAACAAATTGTGGCTATACATTCATTTGTCAATCAGTGTCCTT…
>scaffold815913
TTTTTTTTATTATACTTCTAATAAAAATAAGATATTTTTTTATCAAAATATAATCTTTAACTATTTTTGTAATAGTGATTTTAGTATCTCTTCTATTATTTTTCTTAAATAGACATCATGCCGACAGTACCCAAGGACCCAATAATTACTACATAATGAAAATGAATTGTACGTACGCTACCAAATACCGCATCATTATTGAAATTTAATTGGGTAAATTATGTAACTGGTCCATGGAATTTATATAATATGTTAATTTAGTTTTTGTTATTTAAATTTATTTGATTTTACTTTTTAATTCAATATATTGTGTCATTTTTATCTAATAAATAGTGGTTGTTAAGTTTGGTAGACGGAAAGTCTACACAATGTGTCAATTTGGTCAATGTAATTTACACA…
>scaffold816799
TATAAAATTTTTAGCATTAATGTTTAGCTGAGGCAATGCCTGTGTCATACCAATTTCCATGTGCTGTGTGCAGACAAAAAAGGTACACAACTGACCCACAAGAATAGTAGTAGTGTTAAATTTCTCATTTAGATCTGACCCACAAGGATTAAAATCTGACGACCCACATAATAACAAAACTTTGGAGGGGGGCTACAAGATGTCTGGAACAGAGCCACATGATAATATAGGGTTTTTGATGGACAAGAGACCCACATTGAATAAGACCAGACCCACATGGTATTGGTGGTTCAAAAGTTAGGAATCAGCCAAAGACTATAAGGGCAAGCGTTATGATGACGGTCTTAAGGTAAAAAAAGTTTGTGAAATTTCAAAGCCTAAACTTTGATTTTCCTATCA…
>scaffold817467
AATTACGTATTAGTGGTGCTCTTAAGAAGTGAAATTTTTATTGATAAATTAGTGTTCTAATTTAAGAAGGTTATGAAGGAAATTTATACTCTACTTAATTCCATGTATTTATATCTTTATTCTCTAAGGTCTTTTTTTTAATTTATATTATTTTCTTATACTCTTATACTCTTATACTCTTATATTTAATGTTGATGTGTATTAACTACACATCACTATTTAATGTTAATAAACATTACACGTAAAAAAATTAAGGAAAATGTTTGGTGGCCACAAATTATGTGGCTTAAATGGCTCGAAAATGTCAAAACGACGTCGTTTTGGCATTTTCGGGCCATTTGAGTCACAGAATTTGTGGCAACCAATCATTGCCCAAAAATTAAATATGATTCTTTATTG…
>scaffold818606
TTTTTTTTTAACATAGGGAAACCGACAGACCAAAAATAAAATAAAAAAATAAAAAATCCCTAAAATATTGAGGAAATACAGCAAAATCCATCCTTGATCATGTAGATTTGATTTGTTCTTGTGTAGCAAAGATTGCGGCATCTAAGTGGCCGGTAGCGACAAGAAGAGTTTGTAAAAGATTATGATGGTTTTTAGTGGTGTGTTTGCTTTTTTATGTTTTGTGTGTTATGTTTGTTTTATCTTTATATTTCCTCCTTGAGTTGAGATTTGTTTTTCTATTCATGAGTGGAGGCTTCCATCCCTTGTGTGAGGTGTGCAATGAATTAAGGAGCAAGGATCCTCTAGAGTTATTTTTTCCTAAAGTTTTCTAGAGTGTTACATTGTGTAGTTGAGATTTAC…
>scaffold81965
TATATATTCACTAAGTTGGATGGTAATGTTGAGCCCGTGAAGAGCCAACCCACCACGGATCCCATTTTGATAATCCGAACCATTGTAAAACTTGTCTAGTACTATGATCCTATTTGGTGTAACTGTTAAAACAGATTATAAATTATAATTTAACAAATTATAAATTATGACTTTAATCAGAAGATATTAATTTGTTTAGTATAACTGTTGAATTATATATTTAAGTTGCTGAATAATATTTGTCAAATAAGCTGTGAAATAACTTTTTCGATTAACTTTTATTTTTTATTATTCACTATTTGTCTACATTTCTCATAAAAAATAATAATAATATTCTATAATTCATTTGGGTCTTTTTCTATTTTTTAAAAAATAAAAAAAAATCTAAAAATATAACGG…
>scaffold822185
GCTAACTAGCTTTAAAATGGTTGTGCATTCCTTGCAGAAATGGGTAGGTAAAAAATGGTTGTACAGTCTACTCAACTAAAANNNNNNNNNNNNNNNNNNNNNNNNNNNNNNNNNNNNNNNNNNNNNNNNNNNNNNNNNNNNNNNNNNNNNNNNNNNNNNNNNNNNNNNNNNNNNNNNNNNNNNNNNNNNNNNNNNNNNNNNNNNNNNNNNNNNNNNNNNNCAAGCATTCTCCATGACATTGACAACCAAGATCCTCTATTACCCTCTCTGTTTCATCATCTGTCCCATGCCTCTTTTGTTGTTGTGATCGGTGAGGTGATGCAACAACAAGAGAAAGCATAGGAAAGAAGATGAGTCAAAGAGGAGAAAAGAGAATGAGGAACACTGACTTCAATAGAC…
>scaffold822490
AAAAAAAAAAAAAAAAAAAAAAATTTCAATGGAAACATAAAATTCCAATTTTCATTCATGTTTTAATTATGATTACCAAATTACCTATTGATCATTGTTTATCTGGTCAATTGATTCTTTCACATTATGCCAATCAAATTGGTACCATATAGTAAATTTAATAATTACAAATTAAAGAGAGTCACTTTTTGATGTGTCCAAACTTTACAAGTAGAGCACACCTTTTCTCCCAAAACATTTAAAAATAAAATTGATATCCTACAAAATATGAAATGTCCTACTTAAGAATTATAGTATATACTAGTAAAAATTGGGGAGAAAATAAACAATTTGGAGTGAACCATATTCTGGATTTGTCCCACTAACACAAAATTGAAGTGAATTAAGATTTATTTTATT…
>scaffold85567
AGTCATTTAAAAAATAAGAAAATAAAAAACGTGACCTCCAGATACAAAACTTAAAAAATTGTGGACCTATTAATCTATTAAAAATATAATGAGATTAGAAAAAAATAGATCTCCTACATAGAACTACATAGTAATTTTCCCTTCTTTATTNNNNNNNNNNNNNNNNNNNNNNNNNNNNNNNNNNNNNNNNNNNNNNNNNNNNNNNNNNNNNNNNNNNNNNNNNNNNNNNNNNNNNNNNNNNNNNNNNNNNNNNNNNNNNNNNNNNNNNNNNNNTATGTACGCCTGTTTGGCTTATGGAGACAGAATTCCATGAAAAAAATTGTCCGCTAAAAGGCCCATTTCGACCCAGTCAGAAATTCAAAACCAATCTGAAAATTTTTGGAAGAGCCAAAAATCTCT…
>scaffold86040
GGTGTTGGTCGATTAAGACAGCAGGACGGTGATCATGGAAGTCAAAATCCTCTAAGGAGTGCATAACAACTCACCTGCCAAATCAACTAGCCCCAAAAATGGATAGCACTTATACATGCGACCTATACCCGGCCGTCGGGGCAAGTGCCAGGCCTCAATGAGTAGGAGGGTGCAACAGTCGTTGCAAAACCTTGGGCACAAGCCCGAGCGTGAGCAGCCATTGGTGTGGATCTTGGTGGTAGTAGCAAATATTCAAATGAGAACTTTGAAGGCCGAAGAAGGGAAAGGTTCCATGTGAATGGCACTTGCATATGGGTTAGTCGATCCTAAGAGTCAAAAGAAGCCCGATAGAGAGCGTGTTCAACGCGAGCTTCAAAAGGGAATTGGGTTAGAATTCCT…
>scaffold86287
ACCATATTTTTATTAAATAATATATTATTTTTGTCCCTGGCATAACACACGGGTGATATACTAGTAGAATAGAATCTGAATGTGAGTCATTCCGCAAACGTTGAAATGGTCATTTTACAAACCCAACAATCACTAAGAATGGCCCATTAATAAGTAGAAATAAACAATTCAATATAATTCTCATAATAAGCAACAAATTTTACCTCAGGCAAGAATTAAATCCTAACTACTTAAATAGGAGTGTCCATGAGATTAACTAAATGAAAGGAGACTATTCAATAGTTTGAGAATATGACTACATGGTGATAGTATAATTGGTGAAAAAAAGAGTATTGATTATTTGTATTAAACAATTGAAGAACATGAGGAGATATAATGAATAGCTATTGATAAGAAAAT…
>scaffold86486
TTTTATTTTTATTTATTTAAATTACATACATAATTATAAATAATATACTATTTCTATCTCAAAATATTACTCCCTTATTTTATTTTTTATTATCTCAAAATATTAGTCTCTTTTCAAAAATTAATTAATAAAATAATATAAATTTACTATTTTACGCTTCTTTAAAATTTATTAATAATATAAAAAATATAATTATGATAATTGATATATTTTAAAAAATGAATTATTAAAGAATAATTTTAAAATATAATAATTACATTATTAAAAATGATTGATTGTGTGTTTGGTTTGTGTTTATAGAGTAATTTTTAAGATAAAAAGTATGAAAATTTGTTTGGTTTGCTTTTTTTAGAAATGGCTTTGAAAAATTATTTTAGAGAGAATTTTTAAAAAAGTGAT…
>scaffold87092
TCAAACTCAAGGAGGACAAACATCAAACCAACTGGAGTTGGGAAACAAGTTCAACGAAGCGGCCAAGAAAATGAGCTTTGGTGAAGATATTATTAATGTATATAGATTAACACATACAAAGAAATTGATAGAAACCATTTAATTTAAAAGTAATCAGAGAGAAACTCAACTGGAGAAACAGTATTTGGAGTTTGCTGTGAGATTGTGCAAAACAAAAGCAGGGAAATGAACAACACTACCAGAAACATTGAGTCCATGCGCAATGCTCGGGGCTTGACCCTTGATTATTCCACCTTTGTAAAGTGGACTCTCTGCCACTGTTTTACACTGCCTCACACACACACACACAAAAACGATGAACCAGAGTGGTCAAACTTCAAAATGGGTAGCTTACATTTG…
>scaffold88644
TAAAAATTAATTTGGTAAATTAAATAAATATCTAATAGATATATCAATTTTACAAAAAATTATCTTTAGTGTGTAGAAATAATTTTTAAAAATTTACAGATATTCTTTGACATTTATTTTTGTCAAATTAGATTATATATTTATTAAATTGACGACTTTACCCTTAAAATNNNNNNNNNNNNNNNNNNNNNNNNNNNNNNNNNNNNNNNNNNNNNNNNNNNNNNNNNNNNNNNNNNNNNNNNNNNNNNNNNNNNNNNNNNNNNNNNNNNNNNNNNNNNNNNNNNNTAAAACCCAAATTATAGAGATCATTAGTGTAATTCACCTTTATAAATACTTGACATATATTATTATAAATTCACTAATATTACTGTCACCGACGTCGCCGCCACTGCCACCATC…
>scaffold88748
CAATTTGGTCCATGTAGTTTACATGATGTGTTAAGTTGGTCCCTTTCAAAATCGAGCAAACTAAATAATAGGGACCAAATTGACACATCGTATAAACTACTGAGACCAAATTGAATAATGGTATGCTGAATACTAATTACTTTTATTTACTAAAAGTAATTTATCATCTTATATATTATCTTTATATTAGTAACAAAATTGAGCTAGTGATGGAATCTATTAAACTAATACAATGATAATATGTGAGATTATACAATGACAATTTTCAATTTATATATTTTTTTATTATTGAATTATTATTAAGNNNNNNNNNNNNNNNNNNNNNNNNNNNNNNNNNNNNNNNNNNNNNNNNNNNNNNNNNNNNNNNNNNNNNNNNNNNNNNNNNNNNNNNNNNNNNNN…
>scaffold89197
TACCAGTCCATGTTTGGGTGTCTTTCATCAATTAATAGCTATTACTCTTCTTGGCTTTTAAAGTTTGAAATTAATACAGTTGCTATACAGTTGAAATTAATACAGTTGCTATATAGGCACCAAACTAATGAATTTTAATTTATTTTTTTTCAGATGGTTTTGGACATACAAATGTGGATATNNNNNNNNNNNNNNNNNNNNNNNNNNNNNNNNNNNNNNNNNNNNNNNNNNNNNNNNNNNNNNNNNNNNNNNNNNNNNNNNNNNNNNNNNNNNNNNNNNNNNNNNNNNNNNNNNNNNNNNNNNNNNNNNNNNNNNNNNNNNNNNNNNNNNNNNNNNNNNNNNNNNNNNNNNNNNNNNNNNNNNNNNNNNNNNNNNNNNNNNNNNNNNNNNNNNNNNNNN…
>scaffold89694
AGGAGATATTAAAATTAATGCCACACATTTTATTTTTTTTCTAATATAATTGTAAGAGTTACTTAAATTATTAATTTGGAATATGAATTTTACAAGTTTGGTTTTTTGAACAATTTTAAAAGTGGAATATTTTTTTTGTTATTAAACCACTCTTAATGATGTGTTTGACCAATGGTAAATTTTAATTTGTCAAACATTCTAATCTCAATATCACATTATTAGGGATAATTTAGATTTGATAAATTAGAAAATGTAGCATTTTTGTTATAATTATTATTATTTTGGAATAAATGTTGACAAAATTTCAAGGGGAAGTTGTAAGACAAAAGAAAAAAATAGTTTAGATTTGATAAATTATAAAATGTAGCATATTTGTTATAATTATTATTATTTTGGAAT…
>scaffold90062
AATTTATTACTTCCGCACATGTATGCCCCATGGGTATACTCTGTTGGTGTGAATCTTTGTAAGATAGCCTTCAGTAATCTCAGATTACTGGCCATCGCGATATCATTTTATTAGAGCAAAATGGGATTGTCACACTATGTGTCTGAGTAGTGAGTCGGACTGGGTTTGAGTTGCGTAATGTAATTGGTACCCGCGTAGGGAATCAAGGTGCCCAATTGCCCTGTCTGCGCATACCGCCGGATGAATGTAGGAAAATGTTTTTGGGNNNNNNNNNNNNNNNNNNNNNNNNNNNNNNNNNNNNNNNNNNNNNNNNNNNNNNNTTTTGGGTGTCCACGTTCCCGCCGTTTATGGAGCCGGCGAATGTGGAAGGGTAAATGTTTTTGAGTGCCCATCGCCCCG…
>scaffold90201
AATTCCTACCTCATGTCTTTTATTTAGTGTTGTAAATATTCGGTATTATAATAATTCATTGCCCTACTTATTTCTATCCCATTCTTTTACTTGCTTTCTTTATTTGTACATAAAAATCATATTTTGTTGTTCATCATATACATACTTTGCATCTATGTTTCATGCATCTTGATTTGGTTAAGTTTGTATCTATGGATTTAATCAATTAATTATGTGCATTACCTTATATTCTTGAGATGATTCACATATCATATATTAGAAGTCGAATATTTAGTCACATCTCACGAGTGAATTGTATTAGGATTTTGTATATAAAATCATGCATGTTTTTCTAACTTTGTTCCATAACTGTTCACGGGACGTCGGTAAATATGTANNNNNNNNNNNNNNNNNNNNNNN…
>scaffold90779
TCAAGACCAAGGATGGCCTCTACGAGTGGCTCATGCCATTTGGTCTAACAAATACCCCAAGTACATTCATGCGCTTTATGACGCAGGTATTATAGCCTTTCATTGGTCACTTCTTGGTTGTTTATTTTGACAGTATTCTAATCTATAGCAAGACCAAGGAGGAACTTATCTTTCATCTTCAACAAGTTTTGAGGGTCCTCCGTCAAGAGAAGCTCCACATTAACTTAAAGAAGTGTTTTTTCATGAGTCCAATGGTTGTATTTTTGGGTNNNNNNNNNNNNNNNNNNNNNNNNNNNNNNNNNNNNNNNNNNNNNNNNNNNNNNNNNNNNNNNNNNNNNNNNNNNNNNNNNNNNNNNNNNNNNNNNNNNNNNNNNNNNNNNNNNNNNNNNNNNNNNNNNN…
>scaffold91804
CAAAAAACGATAATTCAAAACCCTTATTACCGAGTCCCCGCGGACCAAGTTCATGGCGGTCTTCGATTCGGTTGATGCAAGGCGGGACCCGATTCGCCCCCGAATCAATCAGAATCAATGGCGAAGTAGTTTCCGACCTGCACCAAGCGAATTAGAGTTCGTCGCAACATCACCTATACATACACATATATAATGTTTGCATGTTGTAATGCGAAGGANNNNNNNNNNNNNNNNNNNNNNNNNNNNNNNNNNNNNNNNNNNNNNNNNNNNNNNNNNNNNNNNNNNNNNNNNNNNNNNNNNNNNNNNNNNNNNNNNNNNNNNNNNNNNNNNNNNNNNNNNNNNNNNNNNNNNNNNNNNNNNNNNNNNNNNNNNNNNNNNNNNNNNNNNNNNNNNNNNNNN…
>scaffold91967
GGATTGGGGGTCGCCGGAGCTGCTGGGGGAGGTGGAGTTGGCCAACAATGGGGCTTTGGTTTTGGATTTGTTTCATCTCCTGATGCTGTTTTTTTTTTTTTCAAGTTTTGCCCCAAAACGACATCGTTTTGGGTCACTGCATGAAGGGATTGCAGGGGATCTGGACTCCTCTTATATATGCCTCTTGTCAATTCTAACCTGAGCACAAATAGATGATCTGTGGTGTCTATTTGTTATGCTTTACAATTAAGTTTATCTATACAAAAAAATCAACTTTATCAAATAATTACGAACATAGAAATAAATGACATTTTATTTTATAAAATAAATAGTTTAAGTTTACAATCTTATTTATCATTCATTTTATAAAATAAGATATGATTAGTTCATGTATTATAG…
>scaffold9246
TTTTTTAAATTAGTTTATATTTTATCAAATTTACTATTTTTCCTTTGAAATTAAGTAACGGTATTTTCAATTGTCTTTATTTGGAACAAAATTTAAAATTCAAAGTCAAATGTGTCATAATTAAAAAGTCCAAAATCAAAATGATACAAATCCCAAACTATGGAGACTGTTAGTGTAATTCGCCCTTTCATCTTTTAACAATATCTCAGGCTGCTCAGATATGCTTAGGTAGTGGTCTGTTGGTCTATTAAACTCTGTTCTTGTGCTAGTTGCTGAGGAGTGTTCTCTGCTATTTAGGTTTTCATAAGGGAGTGAGGCATTTGTTGATCTTGTGCTTCTGCTGGCTGCAACTCTCGGTGGTTGTTGTAAAAGTGAAGTTTTGCATCAGAAATGGAGGTT…
>scaffold92559
AAAGATATATGAACATTACCAACAATGGCAAATTTGAGAACTCAAAATTGGATTCTACAAAGTCAAAAAAACAAAGCCAAAAGAAGCAACACTAAAAACCAAAATTCCTAGATTAATTAATTAACCTAAAACAATAGATTTGCTAAATTGGAGGCCGAAACGAAGGAATAGGCCTAGTTAATTGCCTTAGGTCAGCGAAATTGTAAGTACTTGGGCCTTTTAGGTTGAATCTATCAATGTCATCCCGAACCAGCTTACGATCCAATTGCTCCAAGTACTTGGAGACAACCCAGTCTGCATAAGAAAATGCTAGTGAAAATATTCTTCAGACATGAACCTGGTCAGAATTGTGTGCAAAGTGAAGGGTAGAGAATAATATTGGGGTGAGTGGTCATGATT…
>scaffold92597
TAAAATAAAAATGGAGCTACTTGCCCCAAAAGAATTATAAAAAAGGAACTATTACAACACTTCCAAAAGTTTTTTAAAAAAAAGGGTAATTACGTTAATGGTCCTCAAAATATAAGTTCAGTTGAACTTTAGTCCTCAATCTTTTAATTGTTCCATTTTGGTTCCCAAAGTATGCAATTTGTTACACTATAATCACAACGTCAGAATTTTACAAGAAGTCCCAACAAAATCAAAATGGCCAAATCACACATAGTCTAAAAATATACATTTCGTAGTATTTTATTTTAATTATTAAAATATGCNNNNNNNNNNNNNNNNNNNNNNNNNNNNNNNNNNNNNNNNNNNNNNNNNNNNNNNNNNNNNNNNNNNNNNNNNNNNNNNNNNNNNNNNNNNNNNNNN…
>scaffold9266
CCCACCTCATGAATACATCATCAAATTTTCCGAGAGGATGTGGAATAACAAACATTGCTCCTGTCTGATGCATAGCAGATGGTAAATTCCACCATTCATTCTTCGAGTCACGGCGAAAGTTGGGTCGTGATTCTTCTCCTGCATATGAGGGCCTCGGTGGAATATGAATATTCATTGGTGTGTGTCCTGTAGCAGGTNNNNNNNNNNNNNNNNNNNNNNNNNNNNNNNNNNNNNNNNNNNNNNNNNNNNNNNNNNNNNNNNNNNNNNNNNNNNNNNNNNNNNNNNNNNNNNNNNNNNNNNNNNNNNNNNNNNNNNNNCAATAAGTTTTTCCAGCTTCTTAATTTGTGGGTACTCAGTCTCTGTTTCCTCCATCATGGCAATGATATTCAGGGTAGAATT…
>scaffold93379
GTTTCTTTTTTCTCCCAATCTCTTCACTTTTAGGAAAATTGAAAATGAGAGGTATAAAAGAAATGAGATTATCTCCATTTCTTTTAATTTCTCCCCATTTCTCTCCACTTAAATTATCCGAATAAGTAAAAGAAATACATATCTCTCTATTTCTTTTCTTTTCTCTCCAAATCACTCATAGTTTCAAATAAGGTTGGCACTAGCAAGAGAGGCTCAAACAAATGCAAGCTCATAATTTCAAATAATACCCTAAACTTTTCAATCAATAAATTATTGGATAATGTTTGGTGGCCACAAATTCTGTGCCTCAAATAGCCCAAAAATGTCAAAACAACGTCGTTCTGACATTTTTAGAGTCGTTTTGTATCCAAAACGACGTCGTTTTGACATTTTCGGGTC…
>scaffold93792
CTTTCGAGTATATTAGACATTACATAATAAGTGGAAAATTTCACTGCCAAGCACAAGGCATGTGCAGAGTCTGTTTCTCTAATTTTTTATTTTTTGAAAATATTATGGTAAAAAAAAAAGGACAAAGCCTAGTACCCCTTAATTAAGACAATCAGGTGAAGTCCAGAACGGTTGTGTTAAATTAATCTTTATTTAAATTTTAATAAAAACGAAATCATAGTAGCTTGATTTTTAGTCACAGTTATGTTAGTAGGTGGTGTTTGGCAGGTGAGATTTTAGTTAATTTTTGGCTAAAATTCATAAAAAGACAAAATAAACTAAAATAGTTAATGAGATAAAATAATACATCAAATCCATAATCATTTTACTTTTACTCTCACAAACATCATATCCAACTAT…
>scaffold93985
AGTTCAATTGGTCAGAACCCCTGCTCTTAGTGAGGTTAGTAATTCGAATTTTCCTACTTGCACGTAGGTCATATTTATCATGTATTAATTAAGACTTTCTCTTGCACTTTGAGAATTTCTTTATAGAGTTTGTATAATTTGTATTGNNNNNNNNNNNNNNNNNNNNNNNNNNNNNNNNNNNNNNNNNNNNNNNNNNNNNNNNNNNNNNNNNNNNNNNNNNNNNNNNNNNNNNNNNNNNNNNNNNNNNNNNNNNNNNNNNNNNNNNNNNNNNNNNNNNNNNNNNNNNNNNNNNNNNNNNNNNNNNNNNNNNNNNNNNNNNNNNNNNNNNNNNNNNNNNNNNNNNNNNNNNNNNNNNNNNNNNNNNNNNNNNNNNNNNNNNNNNNNNNNNNNNNNNNNNNN…
>scaffold96899
TTGTTAATTTTTAACGACGTATGTAAAAATTATCACAAAAATTTATTTTTAACGAGAATTTTATCAAGGCTTANNNNNNNNNNNNNNNNNNNNNNNNNNNNNNNNNNNNNNNNNNNNNNNNNNNNNNNNNNNNNNNNNNNNNNNNNNNNNNNNNNNNNNNNNNNNNNNNNNNNNNNNNNNNNNNNNNNNNNNNNNNNNNNNNNNNNNNNNNNNNNNNNNNNNNNNNNNNNNNNNNNNNNNNNNNNNNNNNNNNNNNNNNNNNNNNNNNNNNNNNNATAGGATCTATTAGACGTCTACTTATTAAGACCTACAAATAACTACCCAATTTATTTATATTTAAAAAAATATAGAATTTAATCTTGCCTCACAAGAGGTAGTTGGTTAACCTACACGCAAGCC…
>scaffold98647
TGCAAATTTGTGAATGTCTGTAATTTTCTGTTTAAAAAAAAAATAAAAAAATTGTGTATTTTGAATTTGTATAGATCATACGTCAAACCAATTTGTGCCAATCATTAGTTTAGTCCTTATATATCCAGAGTTTCAACTTGGGAAATAACCTAACAGTGATGCCAAGATGATTAAAAAAGATAGAAAATATTATAAATATTAATAATTATAATTATAATTTTTTTATTATTTTGTAACTAATTTTAACTGACACAGTGTGTAATGTCCCTTTCAACTTAAGGGCTGATTTGGTAATTGTATTGTAAATTTTTTGTTGATTTTTTTTTAACTATTATTTTAATTTTTTTACAAGTAAGAATTCACTTCTAATTTCTATTTGTAAACTAGAAGTCCCTAATG…
>scaffold99713
TTATAAAAAGATTTACAAAAAATAGAGAAAACAAAAGAACCTTTGATTTTTTGGGTATAATTCGTAGACTTTTTAATTTCTTTAATAACTTTTAGACCAAAAGTATTATTTCCTAAACAAGGTCTCTTGGCCATTGATTTGTGTGGGTCTCATGTAAACTCATACAAATTACTGGTGAAAATTAATTTGTGACATTTTTTAAGAACTCTTGACATTTCATCTTTCTAAGTCATCTTCTTTACAGCTTGCGGATTGTTTTGTAAACAATCTAAAAAAGTTTAAAAAATTACTATAAAAAAAAAATCAATTATTCTGTATATTTTTACATAAAAAAGTCAAAAAAATCAACAAAAATAGTCACTTTCCAAAATCAACCCTCACGTGCATTTTGGAAAGTAG…
CATGAAATCACATGCTCAAACCAAACTTCAAATTTTTTAATCAACTTCACGTATCCATAATCTAGCTCTTCATTGCAACTCTAAACTAGCTATGCTTTCTTCATCTTTATATCAATGGAAGACAAGAGAAATTAAAAGGAAAGAAAAAGATCATCACATACGATAATCAACATTTCTCAAAACATCATATAATAAAAATTGAACAAAAAAAAAAANCATACAATAAACAAAATTTCTCAAAACATCATAAAATAAAAATTGAACAAAAAAAAAAAAACAGCCCACACAAAGGGAGCATATTATGGATGAATTATCAATGTCTTTTTCTTCCTTTCTTCGAGCACCTACACATAACTAAGGGTTGCCCATAAGCATAGCTTCTATCTCTTGGGGACAAGA…
