# Supplementary material for: Genome-wide identification of conserved and novel microRNAs in one bud and two tender leaves of tea plant (Camellia sinensis) by small RNA sequencing, microarray-based hybridization and genome survey scaffold sequences
Source: BMC Plant Biol. 2017 Nov 21;17:212. doi: 10.1186/s12870-017-1169-1 (PMC5697157; doi:10.1186/s12870-017-1169-1)
Supplement: Supplementary file 3 — List of novel csn-miRNAs identified by HTS in Camellia sinensis. (XLS 77 kb) [file 12870_2017_1169_MOESM3_ESM.xls]

## Sheet: Novel miRNAs
Predicted novel miRNAs detected by deep sequencing in Camellia sinensis
miRNA name	Sequence (5′-3′)	Length (nt)	Reads	Type	EST/genomeID	Strand	Start	End	pre-miRNA seq	pre-miRNA length	SS	CG%	dG	MFEI
csn-miRn1	CGTCGTCGGTTTGCCGTC	18	15	3'	24872_gi|400001628	-	52	127	acaggtcacaacgatgacaatttccggccatctatttgttgatttCGTCGTCGGTTTGTCGTCgtcattgtccacc	76	...((.((..((((((((((...(((((.((..(((....)))...)).))))).))))))))))...)).))...	47.4	-22.7	0.6
csn-miRn2	ATTCCTACTGGATGCACCA	19	73	5'	24872_gi|400007583	-	231	351	ctagcattctcgcgtttATTCCTACTGGATGGACCAttttatgtctggcgattacatggaagagaatagtaagaagcctaggcttatgggattcagtgcgggagtttgcgagaatgtatg	120	...(((((((((((....((((((((((((...((((.....(((((((..((((((........)).))))...))).))))..)))).)))))))).))))...)))))))))))...	44.2	-44.6	0.8
csn-miRn3	ATGAGATGATGATTAGATT	19	14	5'	47452_gi|212380615	+	17	112	cgggATGAGATGATGATTAGATTtgtttccctattggtttgatcaccaggatgaTGGTTTTGTATTAGCTCTGTCTGATCATtctcttcattttt	95	...(((((((..((((((((((..(((..((....)).......((((......))))........)))...))))))))))..))).))))...	36.8	-23.4	0.7
csn-miRn4	GAACTTATTAGATACCAGAGA	21	38	3'	47452_gi|393389858	-	233	469	cgataggtcacgtttggttctctttgggatgataaataacctacttaactcagtggttagagtattgctttcatacggcgggagtCATTGGTTCAAATCCAATAGTAGGTAGAACTTATTAGATACCAGAGTcaatggtatccaataagtttttctatccaccttcttttattttattgannnnntatttttcgttgcattaaaatctgattctgcttgattgtatttgattgtatt	237	...(((((...(((((..(((.....)))...))))).))))).........(..((((((....(((..(((...(((.((((((.((((.......))))..(((((.((((((((((.(((((((.......))))))).)))))))))))))))..................................................))))))))))))..)))))))))..)...	32.9	-48.4	0.6
csn-miRn5	AGGATTGGCTCTGAGGG	17	146	5'	47452_gi|393739215	+	2	151	ggccggggggaAGGATTGGCTCTGAGGGttttgaagagtctgcagccgctgagtttgtagagcttcgcggattgagagagagagagagagaagatgggtcactcgaatgtctggaactctcatccaaagagctatggtcctggctctcg	149	...((((((..((((((((((((..(((..........(((.(((((((..(((((...)))))..)))).))))))......(((((...((((...((....))..))))....))))).)))..)))))))..)))))..))))))	54.4	-50.9	0.6
csn-miRn6	TCTCTTCTATATATAGGCATC	21	8	5'	47452_gi|393747051	+	95	278	acctgtaccactaccacctactccacctattacacctattctTCTCTTCTATATATAGGCATCattgtaatattattgattgatattgaatatgtttacAATGATGTCTATATATAAAAGAGTagagtaggtggagtaaggggtagtaggtggagtaagtggtagtagggtggtagtggtaca	183	...(((((((((((((((((((((((((((((((((((((((.(((((.(((((((((((((((((((((...(((((((....))).))))...))))))))))))))))))))).))))).)))))))))..........))))))))))))))...........))))))))))))))))	36.6	-95.7	1.4
csn-miRn7	ATCGAGAACAATGAGAACCTT	21	25	3'	76159_gi|319848055	-	756	825	ttcctgccaaggtacttaattgacttgaatcatccacatcATCAAGAACAATGAGAACCTTtttagaat	69	...(((..(((((.((((.(((.(((((.............)))))..))))))).)))))..)))...	34.8	-12.8	0.5
csn-miRn8-3p	TACGGGTTCATAGATGAAGAA	21	133.5	3'	76159_gi|319850845	+	1	131	tTCATCTATGAATTCGTACATGttaacttgtcaatttaaaaaccgcacaaatatgatctttttggatgtgatcggcgaagatatatagaattgaaggattaacatgTACGGGTTCATAGATGAAGAAtaa	130	((((((((((((..(((((((((((((((.(((((((..................((((....))))...(((......))).....)))))))))).))))))))))))..))))))))))))......	31.5	-46.1	1.1
csn-miRn9	CACATATGAGAACCACATAAT	21	8	5'	76159_gi|319855915	+	364	503	ttagtctaacaataaggataagtgCACATATGAGAACCACATAATgagatataaatgtgtgtaacccaccttttgtgagacatttatactgtctcattatgtgatttttatctgtgttcctaacactattgttgacatg	139	...(((.(((((((((((.....(((((.(((((((.((((((((((((((((((((((((.....)))..........))))))))...))))))))))))).))))))).))))))))).....))))))))))...	32.4	-44.1	1
csn-miRn10	CGTTATTGTTCCTTTACT	18	61	3'	76159_gi|319857815	+	675	819	ttcctctagaCCTAGCTGCTATTGAAGCTCCATCTACAAAtggataagactttggtcttagtgtatactcgtttttaaaagtaaaggagcaataaccaatttcttgttctatcaggaaggCGTTATTGTTCCTTTACTtttttt	144	.(((..((((...((((........))))...)))).....)))((((((....))))))................((((((((((((((((((((...(((((((......)))))))..))))))))))))))))))))...	34.7	-45.3	0.9
csn-miRn11-3p	TTTCCAAGACCACCCATGCCGA	22	622.5	3'	C283868505	-	98	289	aaaaaattacatgtagacagagagaggaataagagggaaagggaggcagatctgcacgaagttatTGGCATGGTGATCTTGGGAAAgaaagagttgtgttttagatctTTTCCAAGACCACCCATGCCGAtgatttcttgcggatcctccctttccctaacttgtcctatttagatctaatcttaatttatg	192	...((((((....((((...(((.(((.((((((((((((((((((...(((((((.((((((((((((((((((.((((((((((((..(((......)))...)))))))))))).)).)))))))))))))))).))))))))))))))))))))..)))))))).)))...))))....))))))...	40.1	-89.8	1.2
csn-miRn11-5p	TGGCATGGTGATCTTGGGAAA	21	98	5'	C283868505	-	98	289	aaaaaattacatgtagacagagagaggaataagagggaaagggaggcagatctgcacgaagttatTGGCATGGTGATCTTGGGAAAgaaagagttgtgttttagatctTTTCCAAGACCACCCATGCCGAtgatttcttgcggatcctccctttccctaacttgtcctatttagatctaatcttaatttatg	192	...((((((....((((...(((.(((.((((((((((((((((((...(((((((.((((((((((((((((((.((((((((((((..(((......)))...)))))))))))).)).)))))))))))))))).))))))))))))))))))))..)))))))).)))...))))....))))))...	40.1	-89.8	1.2
csn-miRn12-3p	GAAGGACTTGAGGGAGAATGA	21	18	3'	C284227371	+	286	431	taggaggatcttcaaggcattggttgctcactcTCCCTCAAGGACTTCTGACCTtgccttggggctatcaacaacctcaagatataggggtacttgtggttgggttaGAAGGACTTGAGGGAGAATGAaaaagtcatgtcttgttt	146	............(((((((.((..(..(((.(((((((((((..(((((((((..(((....)))......(((((.((((.(((....))))))).))))))))))))))..))))))))))).)))...)..)))))))))...	45.9	-65.8	1
csn-miRn12-5p	TCCCTCAAGGACTTCTGACCT	21	41	5'	C284227371	+	286	431	taggaggatcttcaaggcattggttgctcactcTCCCTCAAGGACTTCTGACCTtgccttggggctatcaacaacctcaagatataggggtacttgtggttgggttaGAAGGACTTGAGGGAGAATGAaaaagtcatgtcttgttt	146	............(((((((.((..(..(((.(((((((((((..(((((((((..(((....)))......(((((.((((.(((....))))))).))))))))))))))..))))))))))).)))...)..)))))))))...	45.9	-65.8	1
csn-miRn13	TCGGATATCAGAAAGCATGTT	21	6	5'	scaffold411	-	1096	1280	ttaagatttattcagtatatcatacctgtaaaaaatcaagttgaTCGGATATCAGAAAGTATGTTtttggaacaatcgaactaagaactatttttttaaagaatttaataaacagttttccgaacacatacttttttatatcaatcaacttgattttttacaggtatgatatactgaataaatct	185	...((((((((((((((((((((((((((((((((((((((((((..(((((.(((((((((((.((((((.............(((((.(((..(((((...))))).))).))))))))))).))))))))))).))))).))))))))))))))))))))))))))))))))))))))))))	24.3	-85.6	1.9
csn-miRn14	TCGGATCAGGCTTCATTCTCC	21	18.5	3'	scaffold17812	+	2235	2359	atgttaaatagttgAGGAGAATGTTGTCTGATTCAATAtcattcatgtaaggctctaacactatctgaatgattTCGGATCAGGCTTCATTCTCCtcaacgggagaaactccattggcaaggccc	125	..........(((((((((((((..(((((((((...((((((((..((.(.........)))..))))))))...)))))))))..))))))))))))).((((...))))...(((...))).	40.8	-49.9	1
csn-miRn15-3p	TGAATGGTATGAATCACTTTG	21	757	3'	scaffold50509	+	1979	2163	aacaatgatagagacccattttttagagaTTCCTACAATTCTTAAAGTGATtcataccatttatgtgagccttatacatacatgagtagatttcatacatacaTGAATGGTATGAATCACTTTGagattgtaggatctgaaaaaaaaggtctcactcattttccttctgatagtggaaaaggttt	185	...(((((..((((((..(((((((((...((((((((.((((((((((((((((((((((((((((...........(((....)))...........)))))))))))))))))))))))))))))))))))))))))))))...))))))..)))))((((..........)))).......	31.9	-73.9	1.3
csn-miRn15-5p	TTCCTACAATTCTTAAAGTGAT	22	8	5'	scaffold50509	+	1979	2163	aacaatgatagagacccattttttagagaTTCCTACAATTCTTAAAGTGATtcataccatttatgtgagccttatacatacatgagtagatttcatacatacaTGAATGGTATGAATCACTTTGagattgtaggatctgaaaaaaaaggtctcactcattttccttctgatagtggaaaaggttt	185	...(((((..((((((..(((((((((...((((((((.((((((((((((((((((((((((((((...........(((....)))...........)))))))))))))))))))))))))))))))))))))))))))))...))))))..)))))((((..........)))).......	31.9	-73.9	1.3
csn-miRn16-5p	GTTCCCCGGAACACTTCATTG	21	49	5'	scaffold55475	+	1660	1827	gtgaaggaaggtcagttgtcccctagaGTTCCCCGGAACACTTCATTGggacttttttaatatatcctcaactgagggtatggttgttaacatccgttacatatccggatattgttatttaaaattatgcatgatcctaCTGAAGTGTTTGGGGAAACTCtggttgcc	168	.....(((..(....)..))).((((((((((((.((((((((((.(((((.........(((((((((....))))))))).....(((((((((.........))))...))))).................))))).)))))))))))))))).)))))).....	41.1	-55.2	0.8
csn-miRn17	GTGCTGTCTATCGTCGTCATG	21	19	3'	scaffold58320	-	2486	2612	tcccaagctttgatgcacaattgtttgacgacgagagagagcacgctcgtcagcattcatgtgtggacatgattgtatacaagcGTGCTGTCTATCGTCGTCATGatttgcttgtcaaggcttgcct	127	...((((((((((((((.((((...(((((((((.(((.((((((((.((..(((.((((((....)))))).)))..)).)))))))).))).))))))))).)))))))..)))))))))))...	47.2	-63	1.1
csn-miRn18	TAAATGCGATCCCTTGGGAAT	21	79.5	3'	scaffold102860	-	1486	1589	tgcaggtggagaactccaaagggatcgcattgatccaacgtttgattgatcgcatggttttgttgattggaTAAATGCGATCCCTTGGGAATtttccatctata	104	...((((((((((.(((.(((((((((((((.((((((...(..((.((((....))))..))..))))))).))))))))))))).))).))))))))))...	42.3	-49.4	1.1
csn-miRn19	ATGATATTCGATCAATTTGAT	21	40	3'	scaffold113255	+	1599	1716	nnnatcaagttgattgtatattagaaagtatgtgttcagaaaattaggactataaatcattttttaataaacagtttttcgaacacatatttcATGATATTCGATCAATTTGATttt	117	...(((((((((((((.((((((..((((((((((((..((((((.......((((......))))......))))))..))))))))))))..)))))).)))))))))))))...	22.2	-37.3	1.4
csn-miRn20-3p	CTGAAGTGTTTGAAGGAACTC	21	79	3'	scaffold114092	-	1956	2064	gcaagattgagtgaacatcaagtGTTCTCTAGAGTTCCTCTGAACACttcattgggactcttgaatccttaCTGAAGTGTTTGGAGGAACTCctgagctcgtttgatac	109	................(((((..(..(((..(((((((((..(((((((((..((((........))))...)))))))))..)))))))))..)))..)..)))))..	43.1	-46.8	1
csn-miRn21	GTTTCCCGGAACACTTCACT	20	18	5'	scaffold114092	+	3179	3326	cccctagaGTTTCCCGGAACACTTCACTaggactcatttaagatcctcaagggtacttgccctagtcctactgaagtgtttgggggaactctggttgtcATCTGACACTATTTAGCACGAGAAtagagttagatgatttttaaagtat	148	...((((((((((((..(((((((((.(((((((....((((((((....)))).))))....))))))).)))))))))..))))))))))))..((((((((((.((((((.......)))))).))))))))))...........	42.6	-67.9	1.1
csn-miRn22	GCTCCCTTGAACACTTCATT	20	5	5'	scaffold114092	-	2176	2252	gatgttcccgagaGTTCCCTTGAACACTTCATTggggttcttgcatctctactgaagtgtttgggggaactcttagg	77	......((..((((((((((..(((((((((.(((((.........))))).)))))))))..))))))))))..))	48.1	-43	1.2
csn-miRn23	GATTTATGACCCTTGGATTACACT	24	5	5'	scaffold121604	+	2268	2426	tgctaggtatcatgaaaaaaaattcatgaaaataatcatgaaaGATTTATGACCCTTGGATTACACTtaaaacaaagcacaacacattaatcaagCTAATCCAAAAGTTATAAATCTTTcatgattatttgcatgaaagttttttcatgatccctaact	159	...((((.((((((((((((..((((((.((((((((((((((((((((((((..((((((((..(((........................))).))))))))..)))))))))))))))))))))))).))))))..)))))))))))).))))...	27.7	-63.3	1.4
csn-miRn24	CGGATATCAGAAAGTATGCGT	21	12	5'	scaffold125634	-	1925	2120	cgttcatattttaagatttattcaatatattatacttataaaaaattaagttgatCGGATATCAGAAAGTATGCGTtcataaaattgggactacaaactatttttttataaatagttttctgaacacaaattttttgatattcgatcaacttgattttttacaagtatgatatactgaataaatctaaaaatatga	196	...(((((((((.(((((((((((.((((((((((((.((((((((((((((((((((((((((((((((.((.(((((.....(((......)))(((((((......)))))))....))))).)).)))))))))))))))))))))))))))))))).)))))))))))).))))))))))).)))))))))	21.4	-84.8	2
csn-miRn25-3p	TGGAGTAAATCAACCAAGAAA	21	14	3'	scaffold129976	+	1	83	gattTCTTGGTTGCTTTACTCCTTgtctattataatataatatattgtgataaccaTGGAGTAAATCAACCAAGAAAttctac	83	(((((((((((((.((((((((.((..(((((((((((...)))))))))))..)).)))))))).)))))))))))))....	28.9	-37.4	1.6
csn-miRn25-5p	TCTTGGTTGCTTTACTCCTT	20	4.5	5'	scaffold129976	+	1	83	gattTCTTGGTTGCTTTACTCCTTgtctattataatataatatattgtgataaccaTGGAGTAAATCAACCAAGAAAttctac	83	(((((((((((((.((((((((.((..(((((((((((...)))))))))))..)).)))))))).)))))))))))))....	28.9	-37.4	1.6
csn-miRn26	GTTCAAGGAAGCTGTGGGAAG	21	54	3'	scaffold138580	+	325	452	ttgctaagtcctgtcatgtttTTCCACAGCTTTCTTGAACTTCATGatctagagatttggagagagagacaaagagaacaatacctgaaGTTCAAGGAAGCTGTGGGAAGacatggcaaatttagggc	128	...((((((..(((((((((((((((((((((((((((((((((...........((((..........))))............))))))))))))))))))))))))))))))))).))))))...	41.4	-58.4	1.1
csn-miRn27	TAATCATGAAAGTTTTGTAACCCT	24	5	5'	scaffold139554	+	6684	6846	aatgttaggtattatgaaaaaaatttcatgaaaaTAATCATGAAAGTTTTGTAACCCTtagattatacttagaataaagcactacacatgaattaaggtaattcaaaaattataaatctttcatgatcatttttatgaaaaaattttcataatccctaacttt	163	...((((((.((((((((((...((((((((((((.((((((((((.(((((((..((.((......)).))................(((((((...)))))))....))))))).)))))))))).))))))))))))...)))))))))).))))))...	21.5	-48.3	1.4
csn-miRn28-5p	TAGGAGAAAGGAAGATCAGAA	21	66	5'	scaffold143532	+	69	157	ctcactcccagacccaggaaggttttTAGGAGAAAGGAAGATCAGAAGGAAAAAAGgttgagtttctgtgttttaatttgtttctatgt	89	((..((((.(((((......)))))...))))..))..(((.((((..((((..(((.......)))...))))..))))..)))....	38.2	-14.8	0.4
csn-miRn29	TTTCCAAGTCCACCCATTCCTT	22	30.5	3'	scaffold144310	+	589	735	gatgagaaacgggggatgaatatttgccgaaaatctttgGGGATTGGTGGCTTGGAAAGCTtcgttcttttctcttttgaatgaatttaatagcTTTCCAAGTCCACCCATTCCTAttgttttcggccttctctctcctttctcttc	147	((.((((((.((((((.(((.....(((((((((...(((((((.((((((((((((((((((((((...........)))))).......))))))))))).))))).)))))))..))))))))).))))))))).)))))).))	41.5	-66.2	1.1
csn-miRn30	TGTCGCAGGAAAGATGGCACC	21	772	5'	scaffold153929	+	3402	3505	aacaagttgagggagtttTGTCGCAGGAAAGATGGCACCggatttgctctatgccaaaattaatccggtactctttcctgcgaccagacaaccatcaacttctc	104	...(((((((((..((((.(((((((((((((..(.((((((((.((.....)).......)))))))).)))))))))))))).))))..)).)))))))...	46.2	-47.2	1
csn-miRn31-3p	ATGTCAACCACACAATGTAGTACT	24	14.5	3'	scaffold179067	+	125	314	ctaacaccaaggatcctctagagtgaaattttcctaaagttTCCTAGAGTACTACATTGTGTggttgagatttactgacaagtcacatcagaaaaattgatgtgacttgccagtaaATGTCAACCACACAATGTAGTACTctagaaaactttaggaaaaaatcactctagaggatccttgctcatttcct	190	.......(((((((((((((((((((..((((((((((((((.(((((((((((((((((((((((((.((((((((.(((((((((((((.....))))))))))))).)))))))).))))))))))))))))))))))))).))))))))))))))..)))))))))))))))))))..........	36.8	-129.4	1.9
csn-miRn32-3p	ACCACACAATGTAGTACTCGAGGA	24	6	3'	scaffold179067	-	123	307	gagcaaggatcctctagagtgattttttcctaaagtTTTCTAGAGTACTACATTGTGtggttgacatttactggcaagtcacatcaatttttctgatgtgacttgtcagtaaatctcaACCACACAATGTAGTACTCTAGGAaactttaggaaaatttcactctagaggatccttggtgttagga	185	...(((((((((((((((((((..((((((((((((((((((((((((((((((((((((((((.(((((((((((((((((((((.......))))))))))))))))))))).))))))))))))))))))))))))))))))))))))))))..))))))))))))))))))).........	37.3	-138.3	2
csn-miRn32-5p	TTTCTAGAGTACTACATTGTG	21	4.5	5'	scaffold179067	-	123	307	gagcaaggatcctctagagtgattttttcctaaagtTTTCTAGAGTACTACATTGTGtggttgacatttactggcaagtcacatcaatttttctgatgtgacttgtcagtaaatctcaACCACACAATGTAGTACTCTAGGAaactttaggaaaatttcactctagaggatccttggtgttagga	185	...(((((((((((((((((((..((((((((((((((((((((((((((((((((((((((((.(((((((((((((((((((((.......))))))))))))))))))))).))))))))))))))))))))))))))))))))))))))))..))))))))))))))))))).........	37.3	-138.3	2
csn-miRn33	ATCTCAACCACACAGTGTAGCACT	24	5	3'	scaffold184615	+	3738	3916	caccaaggatcctctagagtgaaattttcctaaagtttcctagagtgctacattgtgtggttgagatttacagagaagtcacatcaaaaaaattgatgtcacttgccagtaaATCTCAACCACACAGTGTAGCACTctagaaaactttaaagaaaaatcactctagaggatccttgctc	179	...(((((((((((((((((((..(((((.((((((((.((((((((((((((((((((((((((((((((....((((.(((((((.....))))))).))))....)))))))))))))))))))))))))))))))).))))))))..))))).)))))))))))))))))))...	38	-111.6	1.6
csn-miRn34-3p	TTGTTTTGAATTCCACTTTAG	21	33	3'	scaffold185820	+	4715	4887	aatttgaacggaaaagtatcacatgcaaaactagaaggtccaaattggAATTCAAAAGAAACTATAGGGACCactggtgtaatttattcaatataccgctggttcctataatTTGTTTTGAATTCCACTTTAGtccctctagttttgcgtgtgatttttttccgttgcaattc	173	...((((((((((((..((((((((((((((((((.((...(((.((((((((((((.(((.(((((((((((..((((((..........))))))..))))))))))).))).)))))))))))).)))...)).))))))))))))))))))..))))))))).)))...	34.7	-84.2	1.4
csn-miRn34-5p	AATTCAAAAGAAACTATAGGGACC	24	6	5'	scaffold185820	+	4715	4887	aatttgaacggaaaagtatcacatgcaaaactagaaggtccaaattggAATTCAAAAGAAACTATAGGGACCactggtgtaatttattcaatataccgctggttcctataatTTGTTTTGAATTCCACTTTAGtccctctagttttgcgtgtgatttttttccgttgcaattc	173	...((((((((((((..((((((((((((((((((.((...(((.((((((((((((.(((.(((((((((((..((((((..........))))))..))))))))))).))).)))))))))))).)))...)).))))))))))))))))))..))))))))).)))...	34.7	-84.2	1.4
csn-miRn35	CAATGTAATACTCTAGGAAAC	21	7	3'	scaffold189227	-	7562	7732	aaagatcctctagaatgatttttccctaaagtTTCCTAGAGTGTTACATTGTGTGGttgagatttactgacaagttacatcaatttttctgatgtgacttgccagtaaatctcaaccacaCAATGTAATACTCTAGGAAACtttaggaaaattttactctagaggatcctt	171	...(((((((((((.(((..(((.(((((((((((((((((((((((((((((((((((((((((((((.((((((((((((.......)))))))))))).))))))))))))))))))))))))))))))))))))))))))))).)))..))).)))))))))))...	33.9	-117.1	2
csn-miRn36-3p	TACTATTATATAAAGTCAACACT	23	12	3'	scaffold194515	-	7175	7339	tagggccattttgggaataagaaaaaagtatgacaattcacccagctcaggTGTTGACTTTATATAATAGAATagatagaaaaaaaagcatatatataTACTATTATATAAAGTCAACACTtgagttggtgtgattgttatagttttatatctccaaaaataccgnn	167	..((....((((((..(((....((((.((((((((.(((((((((((((((((((((((((((((((((.(((.(((..............))).))).))))))))))))))))))))))))))))).)))))))))))).)))).)))..))))))...))...	28.7	-69.6	1.5
csn-miRn36-5p	TGTTGACTTTATATAATAGAAT	22	9.5	5'	scaffold194515	-	7175	7339	tagggccattttgggaataagaaaaaagtatgacaattcacccagctcaggTGTTGACTTTATATAATAGAATagatagaaaaaaaagcatatatataTACTATTATATAAAGTCAACACTtgagttggtgtgattgttatagttttatatctccaaaaataccgnn	167	..((....((((((..(((....((((.((((((((.(((((((((((((((((((((((((((((((((.(((.(((..............))).))).))))))))))))))))))))))))))))).)))))))))))).)))).)))..))))))...))...	28.7	-69.6	1.5
csn-miRn37-3p	TGCATCTATAGCTGTGAACAATT	23	19	3'	scaffold221459	-	12553	12660	attgaaatcaccgacccctcaCATTTGTTCGCATCTATAGATGcaaacatgcaaacaagatgttTGCATCTATAGCTGCGAACAATTgtgagggttagtgattttgtt	108	...((((((((..(.((((((((.(((((((((.((((((((((((((((.........)))))))))))))))).))))))))).)))))))))..))))))))...	38.9	-62.6	1.5
csn-miRn38	TACTTGGAGAACCATGGGGAGA	22	21.5	3'	scaffold222837	+	989	1102	agctttcgtgtaatagctcctcatgttctctgggtgcataCTAGATAAGGTGTAGTAGTACacccaatctatgtcgtgTACTTGGAGAACCATGGGGAGAtgctgccgaaattt	114	...(((((.(((....((((((((((((((..((((((((((((((..((((((....))))))..))))).)).)))))))..))))).)))))))))....))))))))...	44.7	-54.1	1.1
csn-miRn39-3p	GATTTGGGTTCGTATGCATGC	21	14.5	3'	scaffold227546	+	1899	2092	tggagagatcgagatagagatagcatcttatctgcttcgtacaatcctaagttcattttgtgcgtcaaagcTTGCATACGCACCTGAATCGGtagatagagaaaaatattaacaactctatttatgttactctttatatgtgccGATTTAGGTTCGTATGCATGCcatggcgtactgaaaaaccaacttagaag	194	.((((((((.(((((.........))))))))).))))........(((((((..((((((((((((..((.((((((((.(((((((((((((.(((((((..(((((..............)))))..))))..))).))))))))))))).)))))))).))..))))))))...))))..)))))))...	38.1	-68.4	0.9
csn-miRn39-5p	TTGCATACGCACCTGAATCGG	21	6703	5'	scaffold227546	+	1899	2092	tggagagatcgagatagagatagcatcttatctgcttcgtacaatcctaagttcattttgtgcgtcaaagcTTGCATACGCACCTGAATCGGtagatagagaaaaatattaacaactctatttatgttactctttatatgtgccGATTTAGGTTCGTATGCATGCcatggcgtactgaaaaaccaacttagaag	194	.((((((((.(((((.........))))))))).))))........(((((((..((((((((((((..((.((((((((.(((((((((((((.(((((((..(((((..............)))))..))))..))).))))))))))))).)))))))).))..))))))))...))))..)))))))...	38.1	-68.4	0.9
csn-miRn40	TCTTGCCCAGACCTCCCATACC	22	763	3'	scaffold240816	+	365	549	gagagagatgggagagagggaaagagagatagatatggaggaagttgtgggtatggggggtttggcatgataaagtttttgagttttgatttgataaaactcaaaaaaacaaaaaacaaaTCTTGCCCAGACCTCCCATACCaatgatttccttctatcctccccttcccttccttatccttaca	185	(((.((...(((((.(((((...(((.((((((.....(((((((..(.((((((((((((((((((.(((....(((((((((((((......)))))))))))))............))).)).)))))))))))))))).)..)))))))))))))))).))))).)))))...)))))...	40.5	-79.9	1.1
csn-miRn41	TCAAGCACACAATGTAGTACT	21	15.5	3'	scaffold264797	-	497	685	ccaacgagcaaggatcctctaaagtgattttttcctaaagttttctagagtgctacattgtgtggttgagatttattggcaagtcacatcaatttttctgatgtgacttgccagtaaatcTCAAGCACACAATGTAGTACTctaggaaactttaggaaaatttcactctagaggatccttggtgttctc	189	..((((..(((((((((((((.(((((..(((((((((((((((((((((((((((((((((((.((((((((((((((((((((((((((.......)))))))))))))))))))))))))).)))))))))))))))))))))))))))))))))))..))))).))))))))))))).))))...	38.1	-135.8	1.9
csn-miRn42	AGGATCCGGCCATATCTGC	19	28	3'	scaffold297624	-	1785	1929	gagatcaagataactggctgggtacatgcttaattgttttcaaaacaaagcttaaaaatgaaaattgaaaaatgcattttcactaattacaaaaactagtaaaaaagcatatggcatctgATGATCCGGCCATATCTGCttcact	145	..((...(((((..(((((((((.(((......((((((...)))))).(((....(((....))).....((((.((((.((((.((.....)).)))).)))).))))..))).....)))))))))))))))))...))...	32.4	-32.3	0.7
csn-miRn43	CATTCCTGTGAACCAAACATA	21	7	3'	scaffold313779	+	2538	2674	cccctttccacacccttaggtagtgtttggttcattggaatgaaaatgggtttttacagaagctagggaatgagcatttcattccattccattttCATTCCTGTGAACCAAACATAgcattaagagttggctagata	137	...((..(((.((.((((((..((((((((((((..((((((((((((((((((....)))))...((((((((...))))))))...)))))))))))))..))))))))))))..).))))).)))))..))...	39.4	-56.7	1.1
csn-miRn44	TTGGCACTCAGTATCGAA	18	7	3'	scaffold331876	+	2080	2226	tcttatgttcggtactgagtatctgaacaaatttcatatgtttgaaattaggtatctagacaaatatattttgttcgatactgagtaatcatatgaagtaaatggaaccaatttttttgggtTTGGCACTGAGTATCGAAcatattt	147	...(((((((((((((.(((..(..(((..((((((((((.(((......((((((..((((((.....)))))).))))))...))).))))))))))........((((.....)))))))..).))).)))))))))))))...	29.9	-48.9	1.1
csn-miRn45	TGTTGTCGTGGTTGGGACT	19	16	5'	scaffold335481	-	1173	1315	atgtTGTTGTCGTGGTTGGGAATttcaatttgctgattgtagatttcatcgtccatatgaatatctattattgtgttacttgtgtccatactgtaattacaaagtaactaaaattaaaatccaatttccatccatacaacaaa	143	...(((((((.((((.((((((((..............(((((((((((.......))))).))))))......((((((((((.............))).)))))))..............)))))))).))))))))))).	30.1	-32.9	0.8
csn-miRn46-3p	TGGATGGTATGTGCAAAATAC	21	62	3'	scaffold345553	-	3450	3543	tttggtTTTTGCATAAGCCATCCAATcatgctaagtcgtggtttcgccaaaaacaatcaacagattgttTGGATGGTATGTGCAAAATACtact	94	..(((((((((((((..((((((.((((((......))))))........((((((((....))))))))))))))..))))))))).))))..	37.2	-33.3	1
csn-miRn46-5p	TTTTGCATAAGCCATCCAAT	20	124	5'	scaffold345553	-	3450	3543	tttggtTTTTGCATAAGCCATCCAATcatgctaagtcgtggtttcgccaaaaacaatcaacagattgttTGGATGGTATGTGCAAAATACtact	94	..(((((((((((((..((((((.((((((......))))))........((((((((....))))))))))))))..))))))))).))))..	37.2	-33.3	1
csn-miRn47	CGGCATCATTAAGATTCACAT	21	9.5	5'	scaffold348405	+	4426	4554	aagagtcattgttttcaggtgCGGCATCATTAAGATTCACATgcaaatgtgttgatgatatatagtatcgtcagctgaactttgaaggtgagaatcttgatgatgctgcatctggaattgatgactatg	129	...(((((((..((((((((((((((((((((((((((((...((((.(((((((((((((...)))))))))))...))))))...))))..))))))))))))))))))))))))..)))))))...	38	-64.9	1.3
csn-miRn48	AGTAAATCTCAACCATACACTGTA	24	55.5	3'	scaffold353838	+	170	310	aaatttttctaaagtttcctagagtgctatattgtgtggttgagatttactggcaagtcacatcagaaaaattgatgtgacttaccAGTAAATCTCAACCATACACTGTAgcactttagaaaactttaagaaaaaatcatc	141	...((((((((((((((.(((((((((((((.(((((((((((((((((((((.((((((((((((.....)))))))))))).))))))))))))))))))))).))))))))))))).)))))))).))))))......	31.9	-83.3	1.9
csn-miRn49	CAGAGAGTGAAACAGATGATC	21	64	3'	scaffold361300	+	535	664	cacggatcatctattctattttctatcccatctatcccacattatttacatattatcacatcatcaaaatcaatcattaaaaatatacgataCAGAGAGTGAGACAGATGATCctatacttataaaacct	130	...(((((((((.(..(((((((((((.............................................................)))..))))))))..).)))))))))................	30	-18.335	0.5
csn-miRn50	TTTTCGCGTTCACAACTGAAG	21	18.5	5'	scaffold368730	+	200	358	agcaaccaatgtttgcttTTTTCGCGTTCACAACTGAAGccatgaaattgttggatgaagagtagtatcttcaattgaaaacaaagtaagagaggaactgctcttccttcaacagcttcatggcttcagttgtgaacgcgaaaaaagcatacattggtt	159	...(((((((((.(((((((((((((((((((((((((((((((((..(((((((.((((((((((.(((((..(((.........)))..))))))))))))))).)))))))..))))))))))))))))))))))))))))))))).)))))))))	39	-100.8	1.6
csn-miRn51	AATGGCTCTGATACCATGTTGAAA	24	700.5	5'	scaffold369244	+	2631	2800	acgaacaaatggaagggcaaacaaattcacatagagagacttgagctcaagacctctcagaaccAATGGCTCTGATACCATGTTGAAAacaaatTCAACATAGTATCAGAATCATTGGtttgaagggttaatgggtttaagtctcatgatatgtttgttcctttgttata	170	...((((((.(((...(((((((...(((......((((((((((((((.((((..(((((.((((((..((((((((.((((((((......)))))))).))))))))..)))))))))))..))))..)))))))))))))).)))..))))))))))))))))...	36.5	-75.3	1.2
csn-miRn52-3p	CGTTGGAAGTCTTTGAGGGTA	21	7	3'	scaffold384312	-	3162	3292	gagtactactatttgccagaccgatcagagaagtttctaattgTCCTCAAAGGCTTCCAATATTCCAagcattggtcttaacatggaaCGTTGGAAGTCTTTGAGGGTAattgaagacttactcttgagtg	131	........................((((((((((((..((((..((((((((((((((((..(((((.....((.......)))))))..))))))))))))))))..))))..)))))).)))).))...	40.5	-49.3	0.9
csn-miRn52-5p	TCCTCAAAGGCTTCCAATATTCCA	24	8.5	5'	scaffold384312	-	3162	3292	gagtactactatttgccagaccgatcagagaagtttctaattgTCCTCAAAGGCTTCCAATATTCCAagcattggtcttaacatggaaCGTTGGAAGTCTTTGAGGGTAattgaagacttactcttgagtg	131	........................((((((((((((..((((..((((((((((((((((..(((((.....((.......)))))))..))))))))))))))))..))))..)))))).)))).))...	40.5	-49.3	0.9
csn-miRn53	TTGAGGACCAAAATGACAATT	21	28	3'	scaffold397533	-	3120	3303	tcataaagtatgcatttcttatcattttaatctcttaagttttaaattgtcactttggtcatcaaaagtatcgatttgagctaggactaaattgacttaaattgtcaactTTGAGGACCAAAATGACAATTtaaaactggaggaactaaaatggcaagaaacacatactttaaagaacaaaact	184	...(((((((((..((((((..(((((((.(((((..(((((((((((((((.(((((((.(((((.((..(((((((((..((.......))..)))))))))...))))))).))))))).))))))))))))))))))))...)))))))..))))))..)))))))))............	28.8	-65.5	1.2
csn-miRn54	CGAGAATTTTTATGAAAGCCT	21	17	3'	scaffold425992	-	28	177	aaaaaatattatgaaaagtttcatgaaattattccaagggtagttgcataacatacaataaaacgctataaactattcaagagtgaagggtgattgcatgacatacaatagagtCGAGAATTTTTATGAAAGCTTttcatgatatttgat	150	...(((((((((((((((((((((((((..((((.....(((((..(..........(((......)))......((((....))))..)..)))))..(((..........)))..))))))))))).))))))))))))))))))...	28	-33.4	0.8
csn-miRn55	TAAATCTCAACCATACAACACACC	24	19	3'	scaffold429309	+	2273	2431	gttttttttcctaaagtttgttaaagtgatgtattgtatggatgagatttaatcttaaaaaattgatgtgacttgtcatTAAATCTCAACCATACAACACACCactctaggaaactttaggaaaaaaaaaactctagaggatccttgctctatgacacc	159	.((((((((((((((((((..((.((((.(((.((((((((.(((((((((((..(((...((....))...)))..))))))))))).)))))))).))).)))).))..))))))))))))))))))...(((((((........))))).))....	31.4	-55.6	1.1
csn-miRn56	AGGTAATCTAAGGGTCACAAATCT	24	7	3'	scaffold450694	+	1135	1213	catgatttgtaacttttggattacacttaaaataaaacaccacacactaatcaAGGTAATCTAAGGGTCACAAATCTtt	79	...(((((((.((..(((((((((.(((........................))))))))))))..)).)))))))...	30.4	-20.7	0.9
csn-miRn57	TTTCCTATTCCTCCCATACCTA	22	183.5	3'	scaffold451656	-	572	717	ggaaagtgaaggggagagagagccaacgggagctttgggtTGGGAGTGGTAGGAAAAGCCTCTGAGAAAAtggaaaatttggaggaatggctTTTCCTATTCCTCCCATACCTAgggtttccgatcgctcctcccctttccttctc	146	(..(((.(((((((.(((.((((...(((((((..(((((((((((..(((((((((((((((....((((.....))))...)))..))))))))))))..)))))).)))))..)))))))...)))))))))))))))))..)	50.7	-79.1	1.1
csn-miRn58-3p	TCTATGAACCAAACGTAGCCT	21	21.5	3'	scaffold452828	-	2240	2375	ctgtgaggctgtgtTTGGCTCATGGATTTGGGGAGggatttggaaggggaaagggaaaataactacatttgacctacgtttcactgttccctttcaaatccctccccaaaTCTATGAACCAAACGTAGCCTtaggc	136	...(((((((..((((((.(((((((((((((((((((((((((((((((.(((..((((......))))..)))..(.....)..))))))))))))))))))))))))))))))).))))))..)))))))...	46.3	-79.9	1.3
csn-miRn58-5p	TTGGCTCATGGATTTGGGGAG	21	5	5'	scaffold452828	-	2240	2375	ctgtgaggctgtgtTTGGCTCATGGATTTGGGGAGggatttggaaggggaaagggaaaataactacatttgacctacgtttcactgttccctttcaaatccctccccaaaTCTATGAACCAAACGTAGCCTtaggc	136	...(((((((..((((((.(((((((((((((((((((((((((((((((.(((..((((......))))..)))..(.....)..))))))))))))))))))))))))))))))).))))))..)))))))...	46.3	-79.9	1.3
csn-miRn59	ACCCATACAACACACCACTTT	21	6.5	3'	scaffold460454	+	4197	4385	tggtgtacaacgagcaaggatcctctagagttttttttctctaaagtttcctagagtggtgtgttgtatggttgagatttaatgacaagtcacatcaattttttagcattaaatctcACCCATACAACACACCACTTTaggaaactttaggaaaaaaaaactctagaggatccttggtggtgtacaacg	189	.(.((((((.((..((((((((((((((((((((((((..(((((((((((((((((((((((((((((((.((((((((((((..(((............)))..)))))))))))).)))))))))))))))))))))))))))))))..)))))))))))))))))))))))).)).)))))).).	37	-118.1	1.7
csn-miRn60	ATCGATAGCTATGTGAACAAAACA	24	19.5	5'	scaffold544216	+	1433	1620	ctcgtcgagtactatatgtctgtaaaaaatcacattgatcagatATCGATAGCTATGTGAACAAAACAgttttttatcaaccgttaattttttcaccgtccatttttttttatacaaaactgatttgatcacatagctatcgatatccaatcaatgcgtttttttacaggcatatagtactcgacaag	188	...((((((((((((((((((((((((((...(((((((..(((((((((((((((((((.((((.(((((((.(((..................................))).))))))).)))).)))))))))))))))))))..)))))))...))))))))))))))))))))))))))...	31.9	-88.265	1.5
csn-miRn61	ACGGGGAGCATTATCGA	17	22	5'	scaffold550861	+	1328	1415	aaaggcattccgatagccaaACGGGGAGCATTATCGAgtggaaatccacatccatgcatgatccatcgttcgtttctcgggatccgtt	88	...((.(((((((.(((..((((((((.((((((.((((((....)))).)).))).))).))).))))).)))..)))))))))...	48.9	-28.9	0.7
csn-miRn62	TTTCAATTTGGTCCTTGTAGT	21	5	5'	scaffold567489	+	167	331	atttgatgagaaaatcaaatgatgTTTCAATTTGGTCCTTGTAGTttacaggatgtgtcaatttggtccttcttgttttgactttcttataaacttcaaggactaaattgacacatcctgtaaACTACAAGGACCAAATTGAAACATcatttgattttctcatca	165	...((((((((((((((((((((((((((((((((((((((((((((((((((((((((((((((((((((...((((............))))...))))))))))))))))))))))))))))))))))))))))))))))))))))))))))))))))))))	31.5	-115	2.2
csn-miRn63-3p	TTCGAGCCATTCGAGCCACTG	21	12	3'	scaffold568400	+	169	333	caattttcgcggctcaaatggctcgaataaaacgatatcgttttgtattgttttgtgctcaaaatgACGTCATTTTGACAATTTCGAGCCATTCGAGCCACTGaatttcgagctctctactattgctgtttttccctctttaccaaaatatgagattcctgacat	165	..........(((((.((((((((((((((((((((((......))))))))))))..((((((((....)))))))).....)))))))))).)))))...(((((((((((...........))).......................)))))))).......	38.2	-47.7	0.8
csn-miRn64	AACGGATTTGTAGTCTTAGGACTA	24	31	3'	scaffold592131	-	1062	1214	atgagcttgagattggactaatagtccaataaAATTACTAATCCGATGTTTGGTTAaacaattgaagtacgaactaattattttaaacttgactattagttaagataggatacataatccAACGGATTTGTAGTCTTAGGACTGttagtcatg	153	...............((((((((((((..(((.(((((.((((((....((((((..((.......))...))))))..........((((((.....))))))...((((.....))))..)))))).))))).)))))))))))))))...	30.7	-41.5	0.9
csn-miRn65	ATGTAACACTCTAGGAAACTTTAGG	25	5.5	3'	scaffold600928	+	2614	2783	ggatcctctagagtgattttttcctaaagtttcctagagtgctacattgtgtggttgagatttactggcaagtcacatcaatttttctgatgtgacttgccagcaaatctcaaccacacaATGTAACACTCTAGGAAACTTTAGGgaaatttcactctagaggatccttg	170	((((((((((((((((..(((((((((((((((((((((((.(((((((((((((((((((((.((((((((((((((((.......)))))))))))))))).))))))))))))))))))))).)))))))))))))))))))))))..))))))))))))))))...	39.4	-135.1	2
csn-miRn66-3p	AGGTAATCCAATGATCATAACTCT	24	12	3'	scaffold610208	+	1503	1645	atgatgaaaattttttcatgaaaataattattaaagatttgtgattcttgaattACACTTAGAATAAAACACCACATActaattaAGGTAATCCAATGATCATAACTCTttcatgatcattttcatgaaaattttttcatgtt	143	...(((((((..(((((((((((((.(((((.(((((.(((((((..(((.(((((.(((((....................)))))))))).)))..))))))).))))).))))).)))))))))))))..)))))))...	22.4	-43.3	1.4
csn-miRn67	CAACTGAAATATTAGGGACC	20	10.5	3'	scaffold666521	+	1309	1545	acactgttggtccccaaagtatgtgttctatgttattttgattcctaatatttcagttgtgtcaatttgatcaccaacttaatctatttgtccacatttaaACTGGAGATCAAATTGACACAACTGAAATATTAGGGACCaaaatgaaacagcgcgcatactttggggacaacagtgtatttaatccatgcaataatagcagtattacactttgtaatatgaacaggatagacctct	237	((((((((.((((((((((((((((..((...((((((((.(((((((((((((((((((((((((((((((.(((..((((...............))))..))).))))))))))))))))))))))))))))))).))))))))...))..)))))))))))))))))))))))).....((((..((.......)).(((((((.....))))))).....))))........	34.6	-111	1.4
csn-miRn68	GGTATGGGCGAGGCGGTAAGA	21	16	5'	scaffold691183	-	1911	2073	cagttggagaaagcggaaagggagcaaaagagctgttggaatcttgcGGTATGGGCGAGGCGGTAAGAgagagttctctcgatgatcgattgattgatactctttccgactccgcccatgccattggattccgattgctcctccctctcctcctctctccttt	163	.....(((((.((.(((.((((((.....((((..(((((((((...((((((((((..((((.(((((.(((....)))....(((((....))))).))))).))).)..))))))))))...)))))))))..)))))))))).)))..)).)))))...	51.5	-79.1	0.9
csn-miRn69-3p	TACGGGTTCATAGATGAAGAGT	22	72.5	3'	scaffold742879	-	14	167	tattattttaatTCTTCATCTATGAATTCGTACatgttaacttgtcaatttaaaaaccgcacaaatatgatctttttggatgtgatcggcgaagatatatagaattgaaggattaacatgTACGGGTTCATAGATGAAGAATaaattgatattt	154	(((((.(((.((((((((((((((((..(((((((((((((((.(((((((..................((((....))))...(((......))).....)))))))))).))))))))))))..))))))))))))))))))).)))))...	27.9	-55.2	1.3
csn-miRn69-5p	TCTTCATCTATGAATTCGTAC	21	21	5'	scaffold742879	-	14	167	tattattttaatTCTTCATCTATGAATTCGTACatgttaacttgtcaatttaaaaaccgcacaaatatgatctttttggatgtgatcggcgaagatatatagaattgaaggattaacatgTACGGGTTCATAGATGAAGAATaaattgatattt	154	(((((.(((.((((((((((((((((..(((((((((((((((.(((((((..................((((....))))...(((......))).....)))))))))).))))))))))))..))))))))))))))))))).)))))...	27.9	-55.2	1.3
csn-miRn70	TCGTTTACTGATTCATCCACT	21	10.5	5'	scaffold782247	-	144	300	tcaaattaattaaattaattagttaTCGTTTACTCATTCATCCACTcacatttatattcattttaatactttaaatcacaattattatttatttttgtagatacaaatatgagtagataaatgaataaacaatatccgattaacttaattttttata	157	...((..((((((.((((((...(((.(((((.(((((.(((.(((((.((((.((((...(((((....)))))..((((..((.....))..)))).)))).)))).))))).))).))))).))))).)))...)))))).))))))..))...	17.8	-26.8	1
csn-miRn71-3p	CACTCTAGAGAACTTTAGGAA	21	14	3'	scaffold818606	-	338	495	tctagagtgaaatttttctaaagtttcctagagtactacattgtgtggttGAGATTTACTGGTAAGTCACATCagaaaaattgatgtgacttgccagtaaatctcaactacacaatgtaaCACTCTAGAAAACTTTAGGAAaaaataactctagagga	158	((((((((....((((((((((((((.(((((((..(((((((((((((((((((((((((((((((((((((((.....)))))))))))))))))))))))))))))))))))))))..))))))).))))))))))))))....))))))))...	32.9	-100.8	1.9
SS: The secondary structure of pre-miRNA
hairpinLen: The length of the hairpin
CG%: The G+C content of pre-miRNAs
dG: Initial free energy
MFEI: The minimal folding free energy index (-dG×100/ pre-miRNA Length /(C+G)%).
