# Supplementary material for: Genome-wide identification of conserved and novel microRNAs in one bud and two tender leaves of tea plant (Camellia sinensis) by small RNA sequencing, microarray-based hybridization and genome survey scaffold sequences
Source: BMC Plant Biol. 2017 Nov 21;17:212. doi: 10.1186/s12870-017-1169-1 (PMC5697157; doi:10.1186/s12870-017-1169-1)
Supplement: Supplementary file 4 — Microarray analysis of the identified conserved and novel csn-miRNAs. (XLS 35 kb) [file 12870_2017_1169_MOESM4_ESM.xls]

## Sheet: miRNAs microarray
Microarray analysis of conserved and novel miRNAs in the tea plant
Expression patterns of conserved miRNAs
miRNA name	Expression signals	Standard deviation	p-value
csn-miR156a	88.4321	24.6931	1.39901e-15
csn-miR156c	118.787	24.1684	5.30402e-23
csn-miR156d	38.9216	26.3542	0.00022321
csn-miR156b-5p	33	25.7825	0.0187007
csn-miR156h	490.211	50.0106	1.9974e-23
csn-miR159a	1243.71	66.703	4.63742e-96
csn-miR159b	983.891	43.6717	1.90748e-173
csn-miR164c	246.764	29.5491	1.00837e-36
csn-miR164e	523.688	46.7597	2.03844e-42
csn-miR164g	494.977	39.1175	2.62068e-57
csn-miR166a-3p	1059.34	60.0038	1.76764e-79
csn-miR166b-3p	454.521	34.1007	2.5236e-75
csn-miR166c-3p	894.083	47.848	9.87399e-101
csn-miR166c-5p	57.5071	25.3978	6.88679e-08
csn-miR166d	69.5256	27.4964	9.34529e-09
csn-miR166e	59.5125	25.6757	2.59011e-07
csn-miR166i	1635.43	80.1236	2.64227e-89
csn-miR166j	626.164	39.0734	3.75512e-121
csn-miR166k	854.333	47.0431	3.25805e-97
csn-miR166h-3p	971.347	45.5234	1.48706e-135
csn-miR167h	522.788	40.2274	8.90199e-67
csn-miR167a-5p	420.183	32.1523	3.0639e-93
csn-miR167e-5p	401.832	50.1827	1.2952e-23
csn-miR167b-5p	443.547	40.8396	3.03944e-40
csn-miR167j	399.242	37.8661	2.39615e-43
csn-miR168a-5p	426.955	51.8994	1.54612e-33
csn-miR168a-3p	65.822	25.9287	1.40026e-08
csn-miR168b	609.843	46.1052	2.89497e-63
csn-miR168c-3p	68.9423	23.9314	2.21409e-11
csn-miR168c-5p	426.955	51.8994	1.54612e-33
csn-miR319a	318.383	27.6698	1.96533e-58
csn-miR319b	142.987	34.801	1.64716e-09
csn-miR319c	168.055	33.633	2.65163e-15
csn-miR394a	71.3829	28.2772	1.03482e-09
csn-miR395a-3p	25.0708	23.6006	0.00472443
csn-miR395a-5p	110.723	36.133	8.03699e-08
csn-miR395d	39.4528	21.8733	0.000160366
csn-miR396a	550.938	35.3187	2.57653e-92
csn-miR396b-5p	148.411	38.9065	4.7499e-07
csn-miR396d-5p	753.91	44.0258	3.06219e-100
csn-miR396g	618.669	32.5904	5.12247e-117
csn-miR396e	761.447	47.6959	8.21234e-64
csn-miR396c-5p	750.943	41.6078	1.23085e-109
csn-miR403a	46.2328	29.186	0.000232513
csn-miR403b	43.1526	23.8468	3.85069e-06
csn-miR408a	63.6634	25.7302	2.43657e-08
csn-miR477c	40	11	0.0135692
csn-miR482-5p	49.7588	24.4467	1.41369e-06
csn-miR482-3p	912.666	61.1486	5.57388e-55
csn-miR530	91.7801	28.6688	4.89898e-10
csn-miR535b	625.463	44.0226	8.43601e-61
csn-miR535d	200.371	27.116	1.29106e-32
csn-miR535a-3p	345.463	40.0661	9.61729e-25
csn-miR535c	779.976	56.2787	3.69344e-55
csn-miR858b	48.009	23.2391	6.15234e-06
csn-miR1310a	307.456	38.0418	6.82933e-27
csn-miR1310b	95.0238	29.9091	1.21954e-10
csn-miR1427	104.136	25.2164	1.11293e-15
csn-miR2911a	2625.24	84.8011	3.41359e-216
csn-miR2911b	1326.41	62.8285	4.93183e-116
csn-miR2911c	2233.84	116.783	5.15889e-87
csn-miR2911d	2859.31	69.29	1.94016e-287
csn-miR2911e	682.268	45.6639	1.02998e-71
csn-miR2911f	2625.63	96.3246	2.9422e-137
csn-miR2911g	2722.6	83.2709	1.04161e-192
csn-miR2911h	2656.72	67.4446	0
csn-miR2911i	1890.11	69.2686	1.43945e-148
csn-miR2911j	2625.82	106.222	6.61078e-132
csn-miR2911k	2380.63	132.264	2.7853e-77
csn-miR5072	324.746	32.5952	4.23187e-49
csn-miR5083	1497.89	92.4169	1.20038e-71
csn-miR5301	85.2758	23.8722	2.12186e-15
csn-miR5368a-3p	5507.14	107.062	1.2124e-278
csn-miR5368a-5p	563.161	33.0009	4.34625e-140
csn-miR5368c	1650.02	59.3582	1.24965e-176
csn-miR5368d	828.856	41.2789	3.06981e-136
csn-miR5368e	9060.04	229.712	1.47132e-199
csn-miR5368f	9799.58	341.407	6.77992e-158
csn-miR5368g	901.758	39.1631	8.27212e-192
csn-miR5368h	8741.89	195.241	4.90211e-212
csn-miR5368i	2769.02	86.4742	1.67076e-194
csn-miR5368j-5p	1762.42	85.7366	7.96601e-106
csn-miR5368j-3p	5167.37	174.874	1.80982e-185
csn-miR5368l	1720.24	58.7578	5.05868e-221
csn-miR5368m	924.711	37.7243	2.13363e-206
csn-miR5368k	7838.94	177.078	2.77055e-241
csn-miR5368b	833.928	64.0335	2.57831e-49
csn-miR6149a	77.5396	26.027	1.01024e-09
csn-miR6173	5421.51	176.328	1.54991e-153
csn-miR6300a	2596.54	96.7822	2.94617e-130
csn-miR6300b	259.565	35.0932	5.52908e-32
csn-miR6300c	251.43	42.0393	2.81324e-15
csn-miR6478a	108.065	23.9709	7.12479e-23
Expression patterns of novel miRNAs
csn-miRn3	107.652	26.0391	2.18488e-12
csn-miRn5	1866.11	65.7305	1.92884e-199
csn-miRn8-3p	36.0093	26.0177	0.000275684
csn-miRn10	120.095	32.5174	1.39119e-07
csn-miRn11-5p	48.8459	22.8267	1.05975e-05
csn-miRn11-3p	1053.53	68.7283	6.4631e-66
csn-miRn21	386.09	71.5599	4.14022e-10
csn-miRn29	951.15	43.6844	1.6131e-172
csn-miRn14	629.17	55.5498	6.53947e-37
csn-miRn39-5p	109.45	28.0666	1.58641e-15
csn-miRn40	92.2848	27.8352	2.20144e-12
csn-miRn45	68.9996	25.8945	3.66725e-11
csn-miRn57	98.01	25.2457	2.46219e-15
csn-miRn16-3p	44.6638	24.7456	0.000153752
csn-miRn16-5p	77.5937	37.015	2.75208e-05
csn-miRn66-5p	75.2954	29.6172	2.95053e-05
csn-miRn68	43.0307	22.2976	4.99057e-07
csn-miRn69-3p	41.4579	25.1003	1.43427e-05
