# Supplementary material for: Genome-wide identification of conserved and novel microRNAs in one bud and two tender leaves of tea plant (Camellia sinensis) by small RNA sequencing, microarray-based hybridization and genome survey scaffold sequences
Source: BMC Plant Biol. 2017 Nov 21;17:212. doi: 10.1186/s12870-017-1169-1 (PMC5697157; doi:10.1186/s12870-017-1169-1)
Supplement: Supplementary file 5 — List of putative target transcripts of the identified conserved and novel csn-miRNAs. (XLS 131 kb) [file 12870_2017_1169_MOESM5_ESM.xls]

## Sheet: miRNAs target genes
Potential target transcripts of the identified conserved and novel miRNAs in Camellia sinensis
miRNAs ID	Target gene ID	Score	Range	Gene annotation
csn-miR1310a	CL1442.Contig14	3.5	29-46	Clathrin heavy chain 2
	CL2700.Contig5	3	26-42	Germin-like protein 12-1
	CL2700.Contig3	3	26-42	Germin-like protein 8-2
	CL2890.Contig2	3	308-323	Glycine-rich RNA-binding protein 3
	CL2883.Contig3	4	180-197	Protein IQ-DOMAIN 1
	CL3059.Contig12	4	1888-1903	Phenylalanine ammonia-lyase
	CL5472.Contig1	0.5	1093-1109	Replication protein A 32 kDa subunit A
	CL5902.Contig5	3.5	379-394	Albumin-2
	CL6779.Contig3	4	547-563	Probably glutathione S-transferase parC
	CL1196.Contig4	4	890-905	Alpha-glucan water dikinase
	CL8374.Contig1	4	817-833	WAT1-related protein At4g30420
	CL7520.Contig1	4	404-419	NADPH--cytochrome P450 reductase
	CL10206.Contig1	4	1609-1626	Cytochrome P450 87A3
	Unigene18664	4	879-895	Probably xyloglucan glycosyltransferase 5
	Unigene19847	4	142-159	Probably peptide/nitrate transporter At3g16180
	Unigene9000	4	1333-1348	Aquaporin PIP2-2
	Unigene717	4	711-727	Probably mitochondrial adenine nucleotide transporter BTL3
csn-miR1310c	CL13351.Contig2	4	1022-1038	UPF0503 protein At3g09070, chloroplastic
	CL154.Contig6	4	590-606	Inactive poly [ADP-ribose] polymerase RCD1
	CL169.Contig1	4	993-1009	Heat shock 70 kDa protein
	CL7228.Contig1	4	1080-1096	Auxin-induced in root cultures protein 12
	CL774.Contig36	3.5	2691-2706	U-box domain-containing protein 12
	CL9860.Contig3	4	838-854	Protein CHUP1
	CL10417.Contig1	4	399-414	Pentatricopeptide repeat-containing protein At1g18485
	Unigene13452	4	1123-1139	Formin-like protein 2
	Unigene15510	4	377-394	UDP-glucuronate 4-epimerase 6
	Unigene20503	3	260-275	Proline-rich receptor-like protein kinase PERK14
	Unigene18616	4	436-451	Laccase-4
	Unigene22158	3.5	2242-2257	Magnesium transporter MRS2-I
	Unigene24465	4	590-606	50S ribosomal protein L4
	Unigene4378	4	229-244	Pentatricopeptide repeat-containing protein At5g16860
	Unigene35098	4	10-26	Transcription factor FER-LIKE IRON DEFICIENCY-INDUCED TRANSCRIPTION FACTOR
	Unigene47052	4	581-596	Disease resistance protein RPP8
	Unigene10857	4	635-650	Auxin-induced protein X10A
csn-miR1427	CL11936.Contig2	4	307-322	Formate dehydrogenase
	CL5358.Contig8	4	2851-2867	ATP-dependent zinc metalloprotease FTSH
	CL8213.Contig2	4	526-541	Phosphatidylinositol 4-phosphate 5-kinase 1
	Unigene16831	4	415-431	H(+)/hexose cotransporter 3
	Unigene16878	4	318-333	Lysine-rich arabinogalactan protein 19
	Unigene22301	4	695-711	Probably serine/threonine-protein kinase At4g35230
	Unigene42801	4	633-650	Sugar transport protein 1
	Unigene43603	4	818-833	Putative polysaccharide-binding protein
	Unigene56398	4	305-321	60S ribosomal protein L36-2
	Unigene58045	4	653-670	Probably calcium-binding protein CML25
	Unigene60808	4	58-73	Proline-rich receptor-like protein kinase PERK2
	Unigene7973	4	213-228	ABC transporter G family member 1
	Unigene7610	4	278-293	Formin-like protein 6
csn-miR156a	Unigene51183	4	158-177	Probably E3 ubiquitin-protein ligase ARI3
csn-miR156b-3p	CL5394.Contig2	3.5	892-911	Alpha-dioxygenase 2
	Unigene30616	4	606-625	DEAD-box ATP-dependent RNA helicase 42
	Unigene40234	3	2124-2143	DEAD-box ATP-dependent RNA helicase 50
	Unigene40574	3.5	8-27	Vegetative cell wall protein gp1
	Unigene43041	3	9-28	Myb-related protein 306
	Unigene58374	3	345-364	60S acidic ribosomal protein P2A
csn-miR156b-5p	CL2052.Contig3	3.5	520-539	G-type lectin S-receptor-like serine/threonine-protein kinase CES101
	Unigene51183	4	157-176	Probably E3 ubiquitin-protein ligase ARI3
csn-miR156c	CL7157.Contig4	4	894-913	Mediator of RNA polymerase II transcription subunit 25
	Unigene51183	3	157-176	Probably E3 ubiquitin-protein ligase ARI3
csn-miR156e	CL2395.Contig7	4	313-332	Arogenate dehydratase 3, chloroplastic
	Unigene5074	4	1513-1533	Ankyrin repeat-containing protein At2g01680
	Unigene35670	3.5	2184-2203	DNA repair and recombination protein RAD54
csn-miR156g	Unigene19097	4	362-383	BAG family molecular chaperone regulator 6
	Unigene35844	4	840-860	Cation/H(+) antiporter 20
csn-miR156h	CL44.Contig4	4	4912-4933	DNA helicase INO80
	Unigene34638	4	147-167	Phytoene synthase, chloroplastic
csn-miR159a	CL12058.Contig1	4	5-21	60S ribosomal protein L32-1
	CL13287.Contig2	3	2108-2126	Presequence protease 1
	CL12877.Contig2	3	76-92	Probably plastid-lipid-associated protein 13
	CL580.Contig5	4	97-114	ABC transporter B family member 1
	CL3250.Contig3	4	1092-1109	E3 ubiquitin-protein ligase PRT1
	CL3839.Contig6	4	1004-1020	1-aminocyclopropane-1-carboxylate oxidase
	CL4527.Contig2	2.5	1205-1223	Biotin carboxyl carrier protein of acetyl-CoA carboxylase 1
	CL5041.Contig1	3	512-529	E3 ubiquitin-protein ligase At4g11680
	CL4467.Contig3	4	1156-1173	Probably receptor-like protein kinase At1g67000
	CL4498.Contig1	4	507-524	3-hydroxy-3-methylglutaryl-coenzyme A reductase 1
	CL733.Contig2	3	779-796	Transcription factor ASG4
	CL663.Contig2	3.5	147-164	RNA-directed DNA polymerase homolog
	CL7908.Contig3	4	688-706	Serine acetyltransferase 5
	CL9397.Contig3	3.5	1027-1044	High mobility group B protein 10
	CL8698.Contig2	4	1353-1370	Probably polygalacturonase
	CL9650.Contig5	4	3136-3154	Late blight resistance protein R1-A
	Unigene12198	4	9-25	Cytochrome P450 82A4
	Unigene17067	4	305-322	Shikimate O-hydroxycinnamoyltransferase
	Unigene19761	4	157-173	20 kDa chaperonin
	Unigene22246	4	148-165	Protein PHR1-LIKE 1
	Unigene23127	4	913-930	Aquaporin NIP6-1
	Unigene30297	3	238-255	Subtilisin-like protease
	Unigene4797	3.5	946-962	UDP-galactose transporter 2
	Unigene4611	4	1934-1950	Auxin response factor 2
	Unigene35980	2	467-485	Leucine-rich repeat receptor-like protein kinase PXL1
	Unigene35670	2.5	2910-2928	DNA repair and recombination protein RAD54
	Unigene36387	3.5	18-35	Lichenase
	Unigene36238	4	1028-1045	Pyridoxal kinase
	Unigene49728	3	245-263	Leucine-rich repeat extensin-like protein 5
	Unigene7349	3	81-98	DNA repair protein RAD51 homolog
	Unigene6720	4	148-165	Peptide-N4-(N-acetyl-beta-glucosaminyl)asparagine amidase A
	Unigene2672	2	616-633	Leucine-rich repeat receptor-like protein kinase PXL2
	Unigene1015	4	245-262	Zinc finger protein CONSTANS-LIKE 4
	Unigene9460	4	1207-1224	DNA polymerase alpha catalytic subunit
csn-miR159b	CL13287.Contig2	3	2106-2126	Presequence protease 1
	CL12877.Contig2	4	74-92	Probably plastid-lipid-associated protein 13
	CL4527.Contig2	2.5	1205-1223	Biotin carboxyl carrier protein of acetyl-CoA carboxylase 1
	CL5041.Contig1	3	510-529	E3 ubiquitin-protein ligase At4g11680
	CL8698.Contig2	4	1350-1370	Probably polygalacturonase
	Unigene6720	4	145-165	Peptide-N4-(N-acetyl-beta-glucosaminyl)asparagine amidase A
	Unigene2672	4	614-633	Leucine-rich repeat receptor-like protein kinase PXL2
csn-miR160a-5p	CL4731.Contig1	0.5	4-24	Auxin response factor 17
csn-miR160b	CL5302.Contig1	3	1441-1462	Ferredoxin--nitrite reductase
csn-miR164a	CL2400.Contig2	2	1391-1411	NAC domain-containing protein 21/22
	CL3293.Contig4	4	655-674	Glucan endo-1,3-beta-glucosidase 11
	CL11113.Contig3	4	484-504	GDP-mannose 3,5-epimerase 1
	Unigene18223	3.5	849-869	NAC domain-containing protein 100
	Unigene19633	4	449-468	Uncharacterized protein At5g50100
csn-miR164b	CL2400.Contig2	2	1391-1411	NAC domain-containing protein 21/22
	Unigene18166	4	462-482	Proline-rich receptor-like protein kinase PERK12
	Unigene24706	4	363-383	4-coumarate--CoA ligase-like 5
csn-miR164c	CL2400.Contig2	2.5	1390-1411	NAC domain-containing protein 21/22
	Unigene19633	3.5	448-468	Uncharacterized protein At5g50100
	Unigene18166	4	462-482	Proline-rich receptor-like protein kinase PERK12
csn-miR166a-3p	CL6740.Contig1	3	345-365	Homeobox-leucine zipper protein HOX32
csn-miR166c-3p	CL6740.Contig1	3	345-365	Homeobox-leucine zipper protein HOX32
csn-miR166c-5p	CL1885.Contig7	4	3007-3028	ABC transporter C family member 9
csn-miR166d	CL8.Contig16	4	5498-5519	DNA-directed RNA polymerase subunit alpha
	CL8.Contig5	4	10384-10405	Photosystem II CP47 chlorophyll apoprotein
	CL4410.Contig4	4	1290-1309	Protein kinase G11A
csn-miR166e	CL1885.Contig7	4	3008-3028	ABC transporter C family member 9
	CL128.Contig2	4	121-140	MAR-binding filament-like protein 1-1
	Unigene52300	3	162-182	Probably LRR receptor-like serine/threonine-protein kinase At3g47570
csn-miR166f	Unigene19679	4	50-70	Homeobox protein knotted-1-like LET12
csn-miR166g	CL1101.Contig8	3.5	1386-1407	Tubulin alpha chain
csn-miR166h-3p	CL6740.Contig1	3	345-365	Homeobox-leucine zipper protein HOX32
	Unigene41820	3.5	1017-1038	Glucan endo-1,3-beta-glucosidase 14
csn-miR166h-5p	CL5915.Contig2	4	948-968	Probably inactive leucine-rich repeat receptor-like protein kinase At1g66830
	Unigene13610	4	915-935	Probably serine protease EDA2
csn-miR166j	CL6740.Contig1	2.5	345-365	Homeobox-leucine zipper protein HOX32
csn-miR166k	CL6740.Contig1	3.5	345-365	Homeobox-leucine zipper protein HOX32
csn-miR166l	CL6644.Contig2	4	247-267	Probably leucine-rich repeat receptor-like protein kinase At2g33170
	Unigene12682	4	337-356	Probably glutathione S-transferase
csn-miR167b-5p	Unigene42413	4	137-159	Abscisic acid 8'-hydroxylase 2
	CL11531.Contig2	4	254-274	GDSL esterase/lipase At2g23540
	CL9343.Contig1	3.5	607-628	Pollen-specific protein SF3
csn-miR167g	CL8.Contig16	4	6247-6266	DNA-directed RNA polymerase subunit alpha
	CL8.Contig5	4	11133-11152	Photosystem II CP47 chlorophyll apoprotein
csn-miR167h	CL9343.Contig1	3.5	608-628	Pollen-specific protein SF3
	Unigene42413	4	138-159	Abscisic acid 8'-hydroxylase 2
csn-miR167j	CL9343.Contig1	2.5	608-628	Pollen-specific protein SF3
csn-miR168a-5p	CL469.Contig6	3.5	4943-4963	Callose synthase 3
	Unigene37697	4	294-313	Pentatricopeptide repeat-containing protein At2g29760
csn-miR168b	CL469.Contig6	3.5	4944-4963	Callose synthase 3
	Unigene5292	3.5	1019-1038	H(+)/hexose cotransporter 3
	Unigene37697	4	295-313	Pentatricopeptide repeat-containing protein At2g29760
csn-miR168c-5p	CL469.Contig6	4	4943-4963	Callose synthase 3
csn-miR169a-5p	Unigene3543	4	407-428	C2 and GRAM domain-containing protein At1g03370
csn-miR169d-5p	CL6499.Contig3	4	621-640	Lysine histidine transporter 2
csn-miR171b	CL2825.Contig2	2.5	471-490	Vegetative cell wall protein gp1
csn-miR171c	CL4809.Contig3	3.5	121-140	Nodulation-signaling pathway 2 protein
csn-miR171g	CL2825.Contig2	2.5	470-490	Vegetative cell wall protein gp1
csn-miR172a-3p	CL2645.Contig5	3	851-871	Floral homeotic protein APETALA 2
	CL2645.Contig6	3	1503-1523	Ethylene-responsive transcription factor RAP2-7
	CL3030.Contig6	4	546-566	Protein NLP7
	CL8469.Contig1	4	445-465	Proline-rich receptor-like protein kinase PERK1
csn-miR172b	CL4856.Contig2	3	102-122	Floral homeotic protein APETALA 2
csn-miR172c	CL6479.Contig2	4	1315-1335	3-oxoacyl-[acyl-carrier-protein] reductase
	Unigene25975	4	396-415	AP2-like ethylene-responsive transcription factor AIL6
	Unigene4601	4	299-318	Regulatory protein NPR5
csn-miR172d	CL13334.Contig4	4	773-793	Valine--tRNA ligase
	CL2645.Contig5	1	853-873	Floral homeotic protein APETALA 2
	CL2645.Contig6	1	1505-1525	Ethylene-responsive transcription factor RAP2-7
	Unigene9193	4	1313-1332	Beta-glucosidase-like SFR2, chloroplastic
csn-miR172e	CL4856.Contig2	4	101-121	Floral homeotic protein APETALA 2
csn-miR2111-5p	CL9674.Contig3	2.5	348-372	F-box/kelch-repeat protein At3g27150
csn-miR2911f	CL12338.Contig2	4	423-439	Protein ABIL1
	CL2672.Contig1	2	350-367	Cytochrome P450 94A2
	CL625.Contig3	4	261-278	Tubulin beta-2 chain
	Unigene4855	4	865-881	SKP1-interacting partner 15
csn-miR2911g	CL12338.Contig2	4	424-439	Protein ABIL1
	CL1449.Contig4	4	193-209	Abscisic acid receptor PYL4
	CL2672.Contig1	2	351-367	Cytochrome P450 94A2
	CL625.Contig3	4	262-278	Tubulin beta-2 chain
	Unigene32074	4	102-117	EG45-like domain containing protein
	Unigene4855	4	866-881	SKP1-interacting partner 15
	Unigene35729	3.5	216-231	Dicarboxylate transporter 2.1
csn-miR2911h	CL2672.Contig1	4	351-368	Cytochrome P450 94A2
csn-miR2911i	CL11489.Contig1	4	773-788	Growth-regulating factor 3
	CL1788.Contig4	4	2984-2999	Histidine kinase 4
	CL1817.Contig4	4	19-34	Cyclin-D3-1
	CL2672.Contig1	1	350-366	Cytochrome P450 94A2
	CL3605.Contig1	4	365-381	Zinc transporter 2
	CL625.Contig3	4	261-277	Tubulin beta-2 chain
	CL8543.Contig3	4	444-460	Early nodulin-like protein 1
	CL10714.Contig1	4	716-732	LOB domain-containing protein 37
	Unigene16528	3	120-136	Cytochrome P450 94A1
	Unigene32074	4	101-116	EG45-like domain containing protein
	Unigene4643	4	352-367	Probably purine permease 10
	Unigene4855	4	865-880	SKP1-interacting partner 15
	Unigene40639	4	924-939	Glycine--tRNA ligase 2
csn-miR2911k	CL2672.Contig1	4	350-368	Cytochrome P450 94A2
csn-miR319a	CL11556.Contig4	2.5	1308-1327	Transcription factor TCP2
	CL13487.Contig2	3	1465-1484	Transcription factor TCP4
	CL13487.Contig4	3	3417-3436	Calcium-dependent protein kinase SK5
	Unigene37321	4	252-271	Shaggy-related protein kinase alpha
csn-miR319b	CL11556.Contig3	2.5	514-533	Dof zinc finger protein DOF5.3
	CL11556.Contig4	2.5	1309-1328	Transcription factor TCP2
	CL13487.Contig2	3.5	1466-1485	Transcription factor TCP4
	CL13487.Contig4	3.5	3418-3437	Calcium-dependent protein kinase SK5
csn-miR319c	CL11556.Contig3	2.5	514-532	Dof zinc finger protein DOF5.3
	CL11556.Contig4	2.5	1309-1327	Transcription factor TCP2
	CL13487.Contig2	3	1466-1484	Transcription factor TCP4
	CL13487.Contig4	3	3418-3436	Calcium-dependent protein kinase SK5
	CL8864.Contig2	4	550-567	Probably plastid-lipid-associated protein 4
	Unigene12522	4	182-201	RNA pseudourine synthase 7
	Unigene4672	4	444-463	18.5 kDa class I heat shock protein
	Unigene37321	4	253-271	Shaggy-related protein kinase alpha
	Unigene38089	4	141-158	Probably LRR receptor-like serine/threonine-protein kinase At2g24230
	Unigene43361	4	310-329	Transcription factor MYB1R1
	Unigene6440	4	82-100	Ubiquinol oxidase 1, mitochondrial
csn-miR390c-5p	Unigene62994	3.5	80-100	Sulfhydryl oxidase 1
csn-miR393b	CL2155.Contig4	2	1582-1602	Protein AUXIN SIGNALING F-BOX 2
	CL3747.Contig2	1	698-717	Protein TRANSPORT INHIBITOR RESPONSE 1
	Unigene4628	4	694-715	Probably sugar phosphate/phosphate translocator At5g25400
csn-miR394a	CL2377.Contig4	4	3006-3022	NAD-dependent malic enzyme 62 kDa isoform
	CL4094.Contig4	3.5	239-255	Magnesium transporter MRS2-F
	CL4047.Contig3	4	521-538	Katanin p60 ATPase-containing subunit A1
	CL6607.Contig4	4	862-879	Filament-like plant protein 7
	CL6160.Contig1	4	637-654	G-type lectin S-receptor-like serine/threonine-protein kinase At1g34300
	CL6966.Contig2	4	76-94	Amino acid permease 8
	CL7645.Contig1	3.5	597-613	Phospho-2-dehydro-3-deoxyheptonate aldolase 1
	Unigene13671	4	88-104	Probably carboxylesterase 15
	Unigene18076	3.5	956-972	LRR receptor-like serine/threonine-protein kinase GSO1
	Unigene41099	4	74-91	Cation/calcium exchanger 1
csn-miR394b	CL4094.Contig4	3.5	237-256	Magnesium transporter MRS2-F
csn-miR395a-3p	CL1880.Contig1	4	60-78	Probably WRKY transcription factor 71
	CL169.Contig9	3	102-119	Heat shock cognate 70 kDa protein
	CL2286.Contig2	4	1696-1714	Kinesin-like protein FLA10
	CL4568.Contig2	3.5	274-293	Protein MEI2-like 4
	CL4904.Contig9	4	886-904	Probably polygalacturonase
	CL5614.Contig2	4	340-358	Alpha,alpha-trehalose-phosphate synthase [UDP-forming] 5
	CL665.Contig2	4	382-399	14 kDa zinc-binding protein
	CL1086.Contig2	4	160-177	Patellin-6
	Unigene31916	4	539-557	Cytochrome P450 94A1
	Unigene34152	4	299-317	Protein TRANSPARENT TESTA 12
	Unigene2108	4	781-799	Uncharacterized mitochondrial protein AtMg00310
csn-miR395a-5p	Unigene27140	4	1033-1053	Chloroplastic group IIA intron splicing facilitator CRS1
	Unigene48503	4	203-221	F-box protein At5g07610
csn-miR395b	CL4568.Contig2	3.5	273-295	Protein MEI2-like 4
csn-miR395c	CL2286.Contig2	4	1695-1715	Kinesin-like protein FLA10
	CL4568.Contig2	3.5	273-294	Protein MEI2-like 4
csn-miR395d	Unigene2227	4	195-215	Probably inactive receptor kinase At2g26730
csn-miR395e	CL13474.Contig2	4	3694-3713	ABC transporter B family member 19
	CL6397.Contig1	4	2065-2083	H/ACA ribonucleoprotein complex subunit 4
	CL671.Contig5	3.5	974-993	60S ribosomal protein L17-2
csn-miR395f	CL4568.Contig2	2.5	273-294	Protein MEI2-like 4
csn-miR395h	Unigene24695	3	611-631	Basic 7S globulin
csn-miR396a	CL6177.Contig3	3	214-235	65-kDa microtubule-associated protein 1
	Unigene42610	4	218-239	Growth-regulating factor 12
	Unigene9468	4	372-391	Mediator of RNA polymerase II transcription subunit 37a
csn-miR396b-3p	CL11489.Contig1	3.5	678-698	Growth-regulating factor 3
	CL13607.Contig29	3	143-162	Carbonic anhydrase
	CL5837.Contig2	4	1461-1480	Proline-rich receptor-like protein kinase PERK2
	CL9918.Contig2	3.5	353-372	4-coumarate--CoA ligase 2
	Unigene13205	3.5	84-104	Growth-regulating factor 10
	Unigene17026	4	606-624	Flavonol synthase/flavanone 3-hydroxylase (Fragment)
	Unigene18157	4	899-919	Ankyrin repeat-containing protein At3g12360
	Unigene24304	2.5	214-233	Callose synthase 7
csn-miR396b-5p	CL6177.Contig3	4	214-235	65-kDa microtubule-associated protein 1
	Unigene26640	4	1319-1338	Proton pump-interactor 1
	Unigene42610	3.5	218-239	Growth-regulating factor 12
	Unigene46268	4	328-347	Transcription factor BEE 1
csn-miR396d-3p	Unigene30384	4	403-424	Soluble starch synthase 1
	Unigene11143	3.5	464-483	Peroxidase 20
csn-miR396e	Unigene34599	3.5	510-530	Auxin transporter-like protein 2
csn-miR396f	Unigene35712	4	169-189	Non-specific lipid-transfer protein-like protein At2g13820
	Unigene44498	4	229-249	Chorismate mutase
csn-miR396g	CL6177.Contig3	4	214-235	65-kDa microtubule-associated protein 1
	Unigene17528	4	173-193	Aconitate hydratase 1
csn-miR396h	CL11489.Contig1	4	677-698	Growth-regulating factor 3
	Unigene24280	4	200-220	Protein TRANSPARENT TESTA 12
	Unigene40088	3.5	949-970	Growth-regulating factor 6
csn-miR397	CL1609.Contig10	2	753-773	Laccase-7
	CL6606.Contig3	3	753-773	Laccase-17
	CL6738.Contig2	4	596-616	Ankyrin repeat domain-containing protein EMB506
	Unigene31907	3.5	311-330	Pentatricopeptide repeat-containing protein At4g28010
csn-miR398	CL8327.Contig1	4	141-161	Cytochrome c oxidase subunit 5b-2
csn-miR399a	CL6606.Contig5	4	441-461	Laccase-17
csn-miR399b	CL6606.Contig5	3	441-461	Laccase-17
csn-miR399c	Unigene31189	4	817-836	Formin-like protein 18
csn-miR399d	CL6606.Contig5	2	441-461	Laccase-17
csn-miR399e	CL11951.Contig2	4	550-570	G-type lectin S-receptor-like serine/threonine-protein kinase At4g27290
csn-miR408a	CL9332.Contig2	4	702-723	Polyol transporter 5
	Unigene34610	4	54-74	Dynein 8 kDa light chain
csn-miR473	Unigene22806	4	651-672	Probably glycosyltransferase At5g03795
	Unigene28687	3.5	1657-1678	Chaperone protein dnaJ 1
	Unigene49071	3	264-285	DELLA protein SLN1
csn-miR477a	CL8500.Contig2	4	342-362	Zinc finger protein JACKDAW
	Unigene20500	4	544-563	U-box domain-containing protein 30
	Unigene28687	4	1658-1678	Chaperone protein dnaJ 1
	Unigene49071	4	265-285	DELLA protein SLN1
csn-miR477b	CL12959.Contig4	4	1460-1478	Phosphatidate cytidylyltransferase
	CL1929.Contig7	3	2156-2174	Protein CYPRO4
	CL276.Contig2	3	1553-1570	Probably nitrite transporter At1g68570
	CL26.Contig2	4	78-95	Bifunctional nuclease 2
	CL2812.Contig1	3	14-31	Probably serine/threonine-protein kinase Cx32
	CL2619.Contig2	4	1752-1768	Uncharacterized protein ycf45
	CL4953.Contig3	4	4537-4553	Nuclear-pore anchor
	CL5994.Contig1	3.5	357-373	Clathrin interactor EPSIN 2
	CL5075.Contig2	4	608-625	Calmodulin-binding receptor-like cytoplasmic kinase 2
	CL5769.Contig2	4	97-113	Probably LRR receptor-like serine/threonine-protein kinase At2g24230
	CL6727.Contig2	3	193-210	Carotenoid 9,10(9',10')-cleavage dioxygenase 1
	CL7246.Contig5	3	888-905	LEC14B protein
	CL7140.Contig2	4	329-347	G2/mitotic-specific cyclin-2
	CL8435.Contig1	3.5	832-849	Ion channel CASTOR
	CL7613.Contig2	3.5	536-552	Probably xyloglucan endotransglucosylase/hydrolase protein 30
	CL9084.Contig1	3	196-214	Pentatricopeptide repeat-containing protein At3g04760
	CL9383.Contig1	4	2927-2943	1,4-alpha-glucan-branching enzyme 2-1
	CL10688.Contig1	4	307-324	RING-H2 zinc finger protein RHA4a
	CL10536.Contig1	4	357-373	Kinesin-like protein KIN12B
	Unigene22528	4	1440-1457	Disease resistance protein RPS5
	Unigene24051	4	72-88	30S ribosomal protein 3
	Unigene26903	3.5	2839-2855	Serine/threonine-protein kinase BRI1-like 2
	Unigene27487	4	1544-1561	E3 ubiquitin-protein ligase ATL31
	Unigene41755	3.5	2548-2565	Uncharacterized mitochondrial protein AtMg01250
	Unigene40884	4	401-418	ABC transporter B family member 15
	Unigene49071	1	258-275	DELLA protein SLN1
	Unigene51115	4	22-39	ATP synthase subunit beta
	Unigene340	4	493-510	Probably leucine-rich repeat receptor-like serine/threonine-protein kinase At5g15730
	Unigene570	4	1132-1149	Pentatricopeptide repeat-containing protein At4g17616
csn-miR477c	CL3046.Contig4	4	586-607	Proline-rich receptor-like protein kinase PERK2
	Unigene49071	1	258-279	DELLA protein SLN1
csn-miR477d	CL7246.Contig5	4	886-905	LEC14B protein
	CL9084.Contig1	3	194-214	Pentatricopeptide repeat-containing protein At3g04760
	Unigene26903	3.5	2837-2855	Serine/threonine-protein kinase BRI1-like 2
	Unigene49071	3	256-275	DELLA protein SLN1
csn-miR477e	CL3059.Contig22	4	1971-1990	Phenylalanine ammonia-lyase
	CL10605.Contig1	4	241-261	DELLA protein DWARF8
	Unigene49071	0.5	260-280	DELLA protein SLN1
csn-miR482-5p	CL622.Contig3	4	1097-1118	5'-adenylylsulfate reductase 1
	CL10813.Contig1	3	177-197	Probably plastid-lipid-associated protein 7
	Unigene14357	4	47-67	Probably aquaporin PIP2-8
csn-miR5083	CL1411.Contig1	3.5	463-482	Beta-xylosidase/alpha-L-arabinofuranosidase 2
csn-miR530	CL11451.Contig1	3.5	714-734	Mechanosensitive ion channel protein 2
csn-miR5301	CL13297.Contig3	4	545-564	Equilibrative nucleotide transporter 3
	CL1774.Contig1	4	887-906	GTP-binding protein At2g22870
	Unigene14550	4	611-630	TMV resistance protein N
	Unigene31302	4	1109-1128	Protease Do-like 2
	Unigene4738	4	876-894	NO-associated protein 1
	Unigene34683	4	395-413	Probably receptor-like protein kinase At1g67000
csn-miR535a-3p	CL3228.Contig7	4	2054-2074	D-lactate dehydrogenase [cytochrome]
csn-miR535b	Unigene24186	4	176-195	50S ribosomal protein L19-2
csn-miR5368a-3p	CL1734.Contig2	3	1000-1018	Light-mediated development protein DET1
	CL1849.Contig4	3.5	2223-2239	Transport inhibitor response 1-like protein
	CL1429.Contig4	4	1819-1835	Calcium-transporting ATPase 4, plasma membrane-type
	CL6763.Contig2	3.5	2845-2862	DNA-directed RNA polymerase subunit alpha
	CL864.Contig2	4	684-700	Cell number regulator 2
	CL7605.Contig1	4	1277-1293	U-box domain-containing protein 30
	CL8707.Contig7	3	537-554	Protein FLUORESCENT IN BLUE LIGHT
	Unigene26620	0	2029-2046	Uncharacterized mitochondrial protein AtMg00030
	Unigene10803	3.5	431-448	ATP-dependent Clp protease proteolytic subunit 5
	Unigene9897	4	981-998	17.8 kDa class I heat shock protein
csn-miR5368a-5p	CL9150.Contig1	4	1853-1873	Anthranilate N-benzoyltransferase protein 1
	Unigene13430	3.5	654-674	Sulfated surface glycoprotein 185
	Unigene18195	3.5	1469-1488	Subtilisin-like protease
	Unigene26620	0	2114-2133	Uncharacterized mitochondrial protein AtMg00030
	Unigene58853	1	12-31	Glutamine synthetase cytosolic isozyme 1
csn-miR5368b	CL13534.Contig2	3	643-660	Ammonium transporter 1 member 1
	CL91.Contig1	3.5	1329-1345	Transcription factor bHLH25
	CL91.Contig2	3.5	1407-1423	Transcription factor bHLH18
	CL375.Contig3	4	654-671	Probably mannitol dehydrogenase
	CL4949.Contig2	4	124-140	CASP-like protein RCOM_1206790
	CL4431.Contig2	4	507-523	F-box/kelch-repeat protein At1g15670
	CL6383.Contig2	4	343-359	Probably fructokinase-4
	CL7498.Contig3	4	301-317	Lectin
	CL9801.Contig5	4	434-452	Cellulose synthase-like protein E1
	CL9801.Contig1	4	434-452	Cellulose synthase-like protein E6
	Unigene17033	3	2485-2501	Alpha-dioxygenase 1
	Unigene26620	0	2038-2055	Uncharacterized mitochondrial protein AtMg00030
csn-miR5368c	CL9521.Contig1	3	1441-1461	Calnexin homolog
	Unigene26620	0	2009-2029	Uncharacterized mitochondrial protein AtMg00030
csn-miR5368d	CL2377.Contig4	3.5	481-498	NAD-dependent malic enzyme 62 kDa isoform
	CL2642.Contig3	4	1734-1752	Cycloartenol Synthase
	CL4057.Contig2	4	449-465	Protein TRANSPARENT TESTA 12
	CL6484.Contig2	3.5	136-154	ATP-dependent Clp protease proteolytic subunit-related protein 3
	CL716.Contig1	3.5	2166-2183	Phosphatidylinositol 4-kinase alpha
	CL788.Contig1	4	1388-1405	Probably ion channel CASTOR
	CL1024.Contig4	4	90-107	Hyoscyamine 6-dioxygenase
	Unigene13430	3.5	657-675	Sulfated surface glycoprotein 185
	Unigene18195	4	1472-1489	Subtilisin-like protease
	Unigene26620	0	2117-2134	Uncharacterized mitochondrial protein AtMg00030
	Unigene35846	4	398-415	Glycine-rich cell wall structural protein 1
	Unigene35894	4	989-1005	Protein CHLOROPLAST IMPORT APPARATUS 2
	Unigene58853	1	15-32	Glutamine synthetase cytosolic isozyme 1
	Unigene854	4	1590-1607	Protein PROLIFERA
	Unigene9255	4	298-315	Cytochrome P450 86A2
csn-miR5368e	CL1734.Contig2	4	1000-1020	Light-mediated development protein DET1
	CL8707.Contig7	4	537-556	Protein FLUORESCENT IN BLUE LIGHT
	Unigene26620	0	2029-2048	Uncharacterized mitochondrial protein AtMg00030
csn-miR5368f	CL1429.Contig4	4	1814-1834	Calcium-transporting ATPase 4, plasma membrane-type
	Unigene26620	0	2024-2045	Uncharacterized mitochondrial protein AtMg00030
csn-miR5368g	CL9521.Contig1	2.5	1441-1460	Calnexin homolog
	Unigene26620	0	2009-2028	Uncharacterized mitochondrial protein AtMg00030
csn-miR5368h	CL1734.Contig2	3	1000-1019	Light-mediated development protein DET1
	CL7554.Contig1	4	2584-2603	Uncharacterized mitochondrial protein AtMg01250
	CL8707.Contig7	3	537-555	Protein FLUORESCENT IN BLUE LIGHT, chloroplastic
	Unigene26620	0	2029-2047	Uncharacterized mitochondrial protein AtMg00030
	Unigene10803	3.5	431-449	ATP-dependent Clp protease proteolytic subunit 5
csn-miR5368j-5p	Unigene26620	0	2120-2139	Uncharacterized mitochondrial protein AtMg00030
	Unigene9468	4	659-678	Mediator of RNA polymerase II transcription subunit 37a
csn-miR5368k	Unigene26620	0	2029-2049	Uncharacterized mitochondrial protein AtMg00030
csn-miR5368l	CL7583.Contig1	4	127-143	G-type lectin S-receptor-like serine/threonine-protein kinase At1g11410
	Unigene26620	0	2003-2020	Uncharacterized mitochondrial protein AtMg00030
	Unigene9473	4	329-345	Magnesium-chelatase subunit ChlH
csn-miR5368m	Unigene26620	0	2117-2139	Uncharacterized mitochondrial protein AtMg00030
csn-miR6149	CL10489.Contig1	3.5	253-272	F-box/kelch-repeat protein At3g06240
csn-miR6173	CL13045.Contig4	4	1369-1385	Homeobox protein BEL1 homolog
	CL1757.Contig2	3.5	1792-1808	Probably polygalacturonase At1g80170
	CL168.Contig5	4	1362-1378	Transcription factor TT8
	CL2836.Contig6	4	418-434	Leucoagglutinating phytohemagglutinin
	CL4953.Contig4	3	898-913	MAR-binding filament-like protein 1-1
	CL6422.Contig1	4	332-348	Kinesin-like protein FLA10
	CL7387.Contig4	3	238-253	Endoglucanase 6
	CL8313.Contig1	4	197-213	Probably lysine-specific demethylase JMJ14
	CL8894.Contig1	4	181-198	Photosystem II core complex proteins psbY
	Unigene13524	4	137-153	Pentatricopeptide repeat-containing protein At4g34830
	Unigene15703	4	232-248	Probably sulfate transporter 3.5
	Unigene17881	4	1140-1156	Dihydroorotase, mitochondrial
	Unigene27002	4	126-141	Dehydration-responsive element-binding protein 1B
	Unigene29005	3.5	1274-1290	UDP-glycosyltransferase 85A5
	Unigene30397	4	100-115	Acid phosphatase 1
	Unigene31412	4	1662-1679	Cellulose synthase-like protein G2
	Unigene35835	4	2167-2183	Probably histone-lysine N-methyltransferase, H3 lysine-9 specific SUVH9
	Unigene36404	3	212-228	Auxin-induced in root cultures protein 12
	Unigene48680	4	161-177	Carotenoid cleavage dioxygenase 8
	Unigene60690	4	679-695	Proline-rich receptor-like protein kinase PERK14
	Unigene6744	3	716-732	Sterol 14-demethylase
	Unigene8334	3.5	942-957	Extensin
csn-miR6300c	CL12785.Contig1	4	1091-1107	Agglutinin
	CL1716.Contig6	4	912-927	T-complex protein 1 subunit gamma
	CL1716.Contig7	4	912-927	Phosphatidylinositol 4-phosphate 5-kinase 7
	CL344.Contig3	4	602-618	Probably rhamnose biosynthetic enzyme 1
	CL1119.Contig3	4	521-536	Callose synthase 12
	CL10928.Contig1	2.5	681-697	Acid beta-fructofuranosidase
	Unigene21765	4	32-49	Uncharacterized mitochondrial protein AtMg00810
	Unigene23094	4	222-237	Extensin
	Unigene36359	4	456-471	NADP-dependent malic enzyme
	Unigene51862	4	353-368	Cinnamoyl-CoA reductase 1
	Unigene11780	4	278-295	Histone-lysine N-methyltransferase ATXR6
csn-miR6478a	CL11553.Contig3	3.5	643-663	50S ribosomal protein L12
csn-miR6478b	CL12917.Contig2	4	344-359	Aspartic proteinase
	CL3400.Contig1	4	373-388	RING-H2 finger protein ATL72
	CL3151.Contig3	4	1436-1451	Serine/threonine-protein kinase HT1
	CL5485.Contig4	4	1002-1017	UDP-sulfoquinovose synthase
	CL735.Contig11	4	362-377	Putative AC transposase
	CL709.Contig1	4	747-764	50S ribosomal protein L20
	CL7881.Contig1	4	1348-1364	Cytochrome P450 716B1
	CL10667.Contig1	4	207-222	ZF-HD homeobox protein At4g24660
	Unigene21458	3.5	1139-1155	Heat stress transcription factor A-1
	Unigene27027	4	1338-1354	Amino acid permease 3
	Unigene30955	3.5	358-374	G-type lectin S-receptor-like serine/threonine-protein kinase At4g27290
	Unigene35942	4	69-86	Probably galactinol--sucrose galactosyltransferase 2
	Unigene36404	3.5	1113-1129	Auxin-induced in root cultures protein 12
	Unigene40811	4	307-323	Leucine-rich repeat receptor-like protein kinase PEPR2
csn-miR828	CL5282.Contig1	2	339-360	Transcription factor WER
	Unigene34467	4	17-37	Myb-related protein 308
	Unigene8759	2	201-222	Transcription repressor MYB5
csn-miR858a	CL10500.Contig1	3.5	335-355	Transcription factor WER
	Unigene22509	3.5	387-407	Anthocyanin regulatory C1 protein
	Unigene22021	3.5	30-50	Cold shock domain-containing protein 4
	Unigene41782	3.5	283-303	Transcription factor MYB12
	Unigene43387	4	15-35	Thiol protease aleurain
	Unigene9842	4	323-343	Protein ODORANT1
csn-miR858c	CL10500.Contig1	3.5	334-355	Transcription factor WER
	Unigene41782	4	282-303	Transcription factor MYB12
	Unigene43387	4	14-35	Thiol protease aleurain
csn-miRn1	CL11314.Contig3	4	232-248	UPF0481 protein At3g47200
	CL3191.Contig1	4	470-486	60S ribosomal protein L10a-3
	CL4381.Contig1	4	333-350	D-3-phosphoglycerate dehydrogenase
	CL5338.Contig5	4	671-687	Vesicle-associated membrane protein 724
	Unigene13468	4	1431-1448	Serine/threonine-protein kinase Nek5
	Unigene19679	4	492-510	Homeobox protein knotted-1-like LET12
	Unigene43712	4	49-66	Protein NIM1-INTERACTING 3
	Unigene61329	4	175-193	Elongation factor 1-alpha
	Unigene60427	4	554-571	Proline-rich receptor-like protein kinase PERK2
csn-miRn10	CL12292.Contig2	4	839-856	Retrovirus-related Pol polyprotein from transposon TNT 1-94
	CL1885.Contig6	3.5	3220-3237	ABC transporter C family member 9
	CL3018.Contig14	4	791-808	Importin subunit alpha-1
	CL6735.Contig1	4	619-636	Thioredoxin-like 1-1
	CL1036.Contig12	3.5	2445-2462	Topless-related protein 3
	CL1261.Contig4	4	312-328	Mannose-6-phosphate isomerase 1
	CL7594.Contig1	4	1117-1134	Zeaxanthin epoxidase, chloroplastic
	CL7762.Contig1	4	262-280	Transmembrane ascorbate ferrireductase 1
	CL8546.Contig2	4	1104-1120	Protein ASPARTIC PROTEASE IN GUARD CELL 1
	CL11081.Contig2	3.5	694-712	Gamma-gliadin
	CL11081.Contig1	3.5	945-963	Extensin
	CL9999.Contig1	3.5	199-215	BAG family molecular chaperone regulator 1
	Unigene13820	3.5	2977-2994	Calcium-dependent protein kinase SK5
	Unigene13901	4	745-762	BEL1-like homeodomain protein 1
	Unigene12343	4	309-325	Disease resistance protein RPS2
	Unigene17929	4	963-981	Probably xyloglucan glycosyltransferase 12
	Unigene18070	0	391-408	Photosystem Q(B) protein
	Unigene5123	3	71-87	E3 ubiquitin-protein ligase RING1-like
	Unigene33663	4	582-599	DEAD-box ATP-dependent RNA helicase 42
	Unigene52676	3	357-373	Proline-rich receptor-like protein kinase PERK7
	Unigene6572	3	1578-1594	Probably receptor-like protein kinase At1g67000
csn-miRn11-3p	CL12692.Contig1	3.5	1032-1052	G-type lectin S-receptor-like serine/threonine-protein kinase SD2-5
	CL2836.Contig5	4	1315-1335	Probably L-type lectin-domain containing receptor kinase S.5
csn-miRn12-3p	CL8177.Contig1	4	1007-1026	Adenine nucleotide transporter BT1, chloroplastic/mitochondrial
	CL8922.Contig1	4	168-188	Mitogen-activated protein kinase kinase kinase ANP1
	Unigene40436	4	159-178	Uncharacterized protein At4g37920
	Unigene1946	4	1588-1609	Lysine-rich arabinogalactan protein 19
csn-miRn13	CL3181.Contig4	2	55-75	Glutathione S-transferase L3
	Unigene5470	3	304-324	GDT1-like protein 4
csn-miRn14	CL180.Contig3	3.5	1292-1311	Leucine-rich repeat extensin-like protein 5
	Unigene24711	4	424-444	NAC domain-containing protein 8
csn-miRn15-3p	CL8701.Contig1	3.5	104-124	RING-H2 finger protein ATL40
csn-miRn15-5p	CL8701.Contig1	3	180-201	RING-H2 finger protein ATL40
	Unigene9146	4	141-161	Wall-associated receptor kinase-like 1
csn-miRn17	CL1906.Contig3	3.5	201-221	Nitrate transporter 1.2
csn-miRn18	Unigene26045	4	239-258	Probably glycosyltransferase At5g20260
csn-miRn19	CL9604.Contig1	4	616-636	Universal stress protein A-like protein
	Unigene23053	4	691-710	Ninja-family protein Os03g0214200
csn-miRn2	CL8.Contig1	2	2873-2891	50S ribosomal protein L2, chloroplastic
	CL8.Contig16	2	7802-7820	DNA-directed RNA polymerase subunit alpha
	CL8.Contig5	2	12688-12706	Photosystem II CP47 chlorophyll apoprotein
	CL308.Contig1	3	265-283	60S ribosomal protein L15-1
	CL9622.Contig2	4	482-501	Beta-glucosidase 40
	Unigene7385	4	244-263	NAC domain-containing protein 18
	Unigene10991	4	29-46	NAD(P)H-quinone oxidoreductase subunit 5
csn-miRn20-3p	Unigene36136	4	858-877	Probably inositol transporter 2
	Unigene2227	3.5	195-215	Probably inactive receptor kinase At2g26730
csn-miRn21	CL13021.Contig1	3	616-635	Photosystem II 22 kDa protein
	Unigene58973	4	162-182	70 kDa peptidyl-prolyl isomerase
csn-miRn22	CL2629.Contig1	3	783-801	Tubby-like F-box protein 8
	CL2261.Contig3	3.5	1345-1364	Pentatricopeptide repeat-containing protein At1g79080
csn-miRn23	CL8543.Contig3	3.5	559-581	Early nodulin-like protein 1
	Unigene23520	4	698-721	Flavonoid 3',5'-hydroxylase 2
csn-miRn24	CL2707.Contig3	4	1082-1102	Katanin p80 WD40 repeat-containing subunit B1 homolog
	CL3181.Contig4	1	54-74	Glutathione S-transferase L3
	Unigene5470	3	304-323	GDT1-like protein 4
csn-miRn25-5p	CL5719.Contig2	2	313-332	Laccase-14
	CL6784.Contig1	4	1325-1345	Nucleolar GTP-binding protein 1
	Unigene32056	4	1651-1671	Aspartic proteinase nepenthesin-1
	Unigene4207	1	295-314	Laccase-15
	Unigene34651	2	294-313	Laccase-21
	Unigene40074	4	100-118	G-type lectin S-receptor-like serine/threonine-protein kinase B120
	Unigene55457	4	1049-1069	Cytochrome P450 94A2
	Unigene659	4	1361-1380	Probably peptide transporter At1g52190
	Unigene2154	4	727-745	Acyl-CoA--sterol O-acyltransferase 1
csn-miRn26	CL13607.Contig29	3	142-162	Carbonic anhydrase
	CL5796.Contig3	4	812-831	Uncharacterized protein At1g66480
	Unigene17026	4	605-624	Flavonol synthase/flavanone 3-hydroxylase (Fragment)
	Unigene18157	4	898-919	Ankyrin repeat-containing protein At3g12360
	Unigene24304	3	213-233	Callose synthase 7
	Unigene37642	3.5	114-133	Auxin-induced protein 10A5
csn-miRn27	CL1708.Contig5	2.5	612-635	Vinorine synthase
	Unigene23520	2	709-732	Flavonoid 3',5'-hydroxylase 2
csn-miRn28-5p	CL2286.Contig2	4	2361-2382	Kinesin-like protein FLA10
	CL6189.Contig1	3.5	17-37	Probably serine/threonine-protein kinase At1g54610
	CL6931.Contig5	3.5	165-185	50S ribosomal protein L24
	CL7007.Contig1	4	944-964	Chlorophyllide a oxygenase
	CL7828.Contig1	4	81-101	Retrovirus-related Pol polyprotein from transposon TNT 1-94
	Unigene40819	3.5	49-69	Premnaspirodiene oxygenase
	Unigene40005	4	63-82	Calmodulin-4
csn-miRn29	Unigene56389	4	244-264	Tubulin beta-1 chain
csn-miRn3	CL11341.Contig2	3.5	275-293	Pentatricopeptide repeat-containing protein At5g10690
	CL22.Contig24	3.5	1450-1469	CBL-interacting serine/threonine-protein kinase 23
	CL3420.Contig2	4	9-28	Probably anion transporter 6
	CL5037.Contig1	3	340-359	Vegetative cell wall protein gp1
	CL5037.Contig2	3	340-359	Peptidyl-prolyl cis-trans isomerase CYP20-2
	CL6974.Contig2	4	67-86	Protein ycf2 (Fragment)
	CL6304.Contig3	4	578-597	Inositol-pentakisphosphate 2-kinase
	CL761.Contig2	3	520-537	Alcohol-forming fatty acyl-CoA reductase
	CL9470.Contig3	4	212-231	Histone-binding protein MSI1 homolog
	CL10843.Contig1	4	94-111	Subtilisin-like protease
	Unigene31591	3	219-237	Receptor like protein kinase S.2
	Unigene31550	4	818-837	Organic cation/carnitine transporter 3
	Unigene31865	4	504-521	Serine/threonine-protein kinase HT1
	Unigene5476	3.5	1296-1313	Nudix hydrolase 19, chloroplastic
	Unigene4828	4	298-315	CYSTM1 family protein B
	Unigene36415	4	1990-2009	Uncharacterized protein ycf39
	Unigene42363	4	182-201	Chloroplast stem-loop binding protein of 41 kDa a
	Unigene54241	4	301-318	Glutathione S-transferase U18
	Unigene239	3.5	1881-1898	Xanthine dehydrogenase 1
	Unigene286	4	1385-1402	Potassium transporter 5
	Unigene9686	4	631-650	Pentatricopeptide repeat-containing protein At2g18940
csn-miRn30	CL6192.Contig1	3.5	2028-2048	G-type lectin S-receptor-like serine/threonine-protein kinase At4g03230
	Unigene22310	4	13-34	UDP-glucose flavonoid 3-O-glucosyltransferase 6
csn-miRn31-3p	CL12297.Contig1	3	1594-1617	Vinorine synthase
	CL10156.Contig5	2.5	1010-1033	Peroxisomal membrane protein 11A
	CL12297.Contig1	2.5	1588-1611	Vinorine synthase
csn-miRn32-5p	CL896.Contig4	4	184-203	Laccase-3
csn-miRn33	CL12297.Contig1	2.5	1594-1617	Vinorine synthase
	CL10156.Contig5	0.5	1010-1033	Peroxisomal membrane protein 11A
csn-miRn34-3p	CL2905.Contig1	3.5	771-792	Probably LRR receptor-like serine/threonine-protein kinase At1g56130
	CL3839.Contig6	4	577-598	1-aminocyclopropane-1-carboxylate oxidase
	CL5732.Contig3	4	2276-2295	Pollen-specific leucine-rich repeat extensin-like protein 3
	Unigene31458	3.5	233-252	Homeobox-leucine zipper protein ATHB-12
csn-miRn34-5p	CL11032.Contig1	3.5	2195-2217	Oligopeptide transporter 7
csn-miRn35	CL12297.Contig1	2.5	1585-1605	Vinorine synthase
	CL10156.Contig5	3	1001-1021	Peroxisomal membrane protein 11A
	Unigene31217	2.5	2153-2173	Mediator of RNA polymerase II transcription subunit 16
csn-miRn36-3p	Unigene19802	2.5	222-244	Endonuclease 2
csn-miRn38	Unigene35945	3	410-431	Trigger factor-like protein TIG
csn-miRn39-3p	CL357.Contig9	4	438-458	Auxin transporter-like protein 2
	Unigene23240	4	56-75	Short-chain dehydrogenase reductase 2a
csn-miRn4	CL4894.Contig1	1	2503-2523	ATP synthase subunit beta
csn-miRn40	CL1316.Contig4	4	24-45	Probably disease resistance protein RXW24L
	CL1316.Contig1	4	785-806	Probably disease resistance RPP8-like protein 2
csn-miRn41	CL12297.Contig1	3	1594-1614	Vinorine synthase
	CL10156.Contig5	2.5	1010-1030	Peroxisomal membrane protein 11A
	Unigene22447	3.5	854-873	LEC14B homolog
csn-miRn42	CL9793.Contig2	4	1178-1196	Adenine/guanine permease AZG1
	Unigene12355	4	269-286	ABC transporter B family member 15
csn-miRn43	CL1977.Contig1	4	2047-2068	E3 ubiquitin-protein ligase COP1
csn-miRn44	CL12184.Contig1	4	578-595	Potassium transporter 4
	CL992.Contig2	4	40-56	B2 protein
csn-miRn45	CL6181.Contig2	3	664-682	Xyloglucan endotransglucosylase/hydrolase protein 14
	CL804.Contig3	4	607-625	Probably polygalacturonase non-catalytic subunit JP650
	CL9455.Contig1	4	328-346	Leucine-rich repeat extensin-like protein 3
	CL10344.Contig2	3.5	539-557	Proline-rich receptor-like protein kinase PERK10
	Unigene17684	4	109-127	Actin-depolymerizing factor 6
	Unigene22453	4	180-198	Proton pump-interactor 2
	Unigene10909	4	655-673	Cysteine proteinase RD21a
csn-miRn46-3p	CL2504.Contig2	4	171-191	U-box domain-containing protein 62
csn-miRn46-5p	CL1316.Contig6	4	84-103	Probably disease resistance protein At1g58602
	CL1316.Contig4	4	1529-1548	Probably disease resistance protein RXW24L
	Unigene4763	4	106-124	Protein DA1
	Unigene40720	4	1955-1975	Delta(24)-sterol reductase
csn-miRn47	CL9089.Contig2	4	2453-2473	Urease
csn-miRn48	CL12297.Contig1	3.5	1599-1622	Vinorine synthase
	CL10156.Contig5	1.5	1015-1038	Peroxisomal membrane protein 11A
csn-miRn49	CL1694.Contig2	4	538-558	WAT1-related protein At4g30420
	CL209.Contig23	4	1851-1871	Protein SENSITIVE TO PROTON RHIZOTOXICITY 1
	CL11140.Contig2	0	251-271	Flavonoid 3',5'-hydroxylase
	Unigene43538	4	184-204	GATA transcription factor 21
csn-miRn5	CL12172.Contig2	3.5	976-991	Probably protein phosphatase 2C 38
	CL13183.Contig1	4	419-434	Retrovirus-related Pol polyprotein from transposon TNT 1-94
	CL1591.Contig4	4	1533-1549	Double-stranded RNA-binding protein 2
	CL2462.Contig1	3	673-689	Aluminum-activated malate transporter 2
	CL2890.Contig2	3.5	2050-2065	Glycine-rich RNA-binding protein 3
	CL3019.Contig1	4	31-47	Zinc finger CCCH domain-containing protein 29
	CL2825.Contig3	4	321-337	Vegetative cell wall protein gp1
	CL3544.Contig3	4	433-450	Probably aminotransferase ACS10
	CL5239.Contig4	3.5	231-246	Prolycopene isomerase
	CL817.Contig5	3.5	549-565	2-succinylbenzoate--CoA ligase
	CL992.Contig7	4	207-222	B2 protein
	CL7488.Contig1	4	131-146	L-lactate dehydrogenase A
	CL8799.Contig1	3.5	180-196	Putative ribonuclease H protein At1g65750
	CL9546.Contig3	3.5	1300-1315	Protein OBERON 3
	CL9323.Contig2	4	1222-1237	DNA-directed RNA polymerase II subunit RPB1
	CL10356.Contig3	3.5	185-201	Peroxidase 73
	Unigene21903	4	264-281	GTP-binding protein yptV5
	Unigene22497	4	250-266	Probably sodium/metabolite cotransporter BASS4
	Unigene21512	4	210-225	Basic leucine zipper 63
	Unigene24297	4	333-349	Uncharacterized protein ycf15
	Unigene24488	4	264-280	Sulfated surface glycoprotein 185
	Unigene24706	4	867-883	4-coumarate--CoA ligase-like 5
	Unigene24260	4	650-665	Epidermis-specific secreted glycoprotein EP1
	Unigene4714	3.5	185-201	Peroxidase 51
	Unigene6539	3.5	82-97	Allene oxide cyclase 3
	Unigene7000	4	631-647	Homeobox protein knotted-1-like 1
	Unigene2964	4	136-152	Protein IQ-DOMAIN 14
	Unigene10725	3	260-276	Extensin
	Unigene10696	4	308-324	Asparagine--tRNA ligase, cytoplasmic 2
csn-miRn51	CL13427.Contig9	3.5	170-193	ABC transporter C family member 4
	CL25.Contig1	2	5-28	Protein phosphatase 2C 37
	Unigene1444	3.5	170-193	Histone H3.2
csn-miRn52-5p	Unigene49071	3.5	257-280	DELLA protein SLN1
csn-miRn53	CL8802.Contig3	4	50-70	DnaJ protein homolog 2
	Unigene39953	4	11-31	Receptor-like protein 12
csn-miRn54	CL1515.Contig2	3	351-372	Uncharacterized protein At1g04910
	CL8.Contig23	0	965-985	Photosystem II CP47 chlorophyll apoprotein
csn-miRn55	CL688.Contig1	3.5	1052-1075	Nitrate transporter 1.7
	Unigene2561	4	67-90	Gibberellin 20 oxidase 3
csn-miRn56	Unigene23520	3.5	648-671	Flavonoid 3',5'-hydroxylase 2
csn-miRn57	Unigene16957	4	496-518	TMV resistance protein N
csn-miRn58-5p	CL652.Contig2	3	177-197	Cytochrome P450 71D10
	Unigene41673	3.5	131-151	Uncharacterized protein At4g01150
csn-miRn59	CL3482.Contig2	4	461-480	Expansin-A15
	CL7276.Contig1	4	613-633	Leucine-rich repeat extensin-like protein 3
csn-miRn6	CL13427.Contig2	3.5	643-662	ABC transporter C family member 14
	CL4769.Contig2	4	229-250	Protein ODORANT1
	CL6021.Contig3	4	1618-1637	Histone-lysine N-methyltransferase ATXR2
	CL879.Contig4	3.5	104-125	UPF0481 protein At3g47200
	Unigene3723	4	1240-1259	Vignain
	Unigene61485	4	167-186	Actin-3
csn-miRn60	CL9604.Contig1	2	708-731	Universal stress protein A-like protein
csn-miRn61	CL13334.Contig4	3.5	941-957	Valine--tRNA ligase
	CL13530.Contig3	4	408-425	Peptidyl-prolyl cis-trans isomerase CYP21-3
	CL2717.Contig3	4	861-877	Guanine nucleotide-binding protein subunit beta-like protein
	CL2709.Contig3	4	323-338	Acyltransferase-like protein At1g54570
	CL3937.Contig1	4	893-908	Chaperone protein dnaJ 2
	CL5214.Contig1	4	339-355	Tonoplast dicarboxylate transporter
	CL7140.Contig1	4	1311-1326	G2/mitotic-specific cyclin-2
	CL9819.Contig2	4	1264-1279	Probably methyltransferase PMT26
	CL10417.Contig1	4	321-336	Pentatricopeptide repeat-containing protein At1g18485
	Unigene25975	4	739-756	AP2-like ethylene-responsive transcription factor AIL6
	Unigene48895	4	68-84	Actin
csn-miRn62	CL2155.Contig3	3.5	1680-1701	Protein AUXIN SIGNALING F-BOX 2
	CL1858.Contig1	4	626-647	G-type lectin S-receptor-like serine/threonine-protein kinase At5g35370
csn-miRn63-3p	CL3458.Contig6	3	881-901	UDP-glycosyltransferase 85A2
	CL11029.Contig1	4	65-85	Indole-3-acetic acid-amido synthetase GH3.3
csn-miRn64	CL1689.Contig5	3.5	1514-1537	GDSL esterase/lipase 3
csn-miRn65	CL10156.Contig5	2.5	995-1019	Peroxisomal membrane protein 11A
csn-miRn66-3p	CL1708.Contig5	4	551-574	Vinorine synthase
	Unigene23520	4	648-671	Flavonoid 3',5'-hydroxylase 2
csn-miRn67	CL13483.Contig3	2.5	769-788	Ankyrin repeat-containing protein At3g12360
	CL4094.Contig4	1.5	681-700	Magnesium transporter MRS2-F
	CL7270.Contig1	3.5	2248-2267	Ribonuclease II, chloroplastic/mitochondrial
csn-miRn68	Unigene27273	4	871-890	Homeobox-leucine zipper protein ATHB-14
csn-miRn69-5p	CL238.Contig2	3	187-207	Actin-depolymerizing factor 5
csn-miRn7	CL813.Contig1	2	305-325	TMV resistance protein N
csn-miRn70	CL11441.Contig5	4	1408-1428	Flavanone 3-dioxygenase
csn-miRn71-3p	CL12297.Contig1	4	1577-1597	Vinorine synthase
	CL10156.Contig5	3.5	993-1013	Peroxisomal membrane protein 11A
	Unigene5315	4	444-465	Syntaxin-132
csn-miRn8-3p	Unigene663	4	162-181	Glutathione S-transferase PARB
csn-miRn9	Unigene8112	0	9-29	Dof zinc finger protein DOF5.6
