# Supplementary material for: Genome-wide identification of conserved and novel microRNAs in one bud and two tender leaves of tea plant (Camellia sinensis) by small RNA sequencing, microarray-based hybridization and genome survey scaffold sequences
Source: BMC Plant Biol. 2017 Nov 21;17:212. doi: 10.1186/s12870-017-1169-1 (PMC5697157; doi:10.1186/s12870-017-1169-1)
Supplement: Supplementary file 6 — GO analysis of the putative target transcripts of the identified csn-miRNAs. (XLS 721 kb) [file 12870_2017_1169_MOESM6_ESM.xls]

## Sheet: GO analysis
Gene Ontology analysis of the potential target genes of the identified miRNAs in Camellia sinensis
miRNA	GO_Term	Gene ID	Symbol	GO_Function	GO_Name	Class	Target gene number	p-value of Fisher's exact test
csn-miR1310a	GO:0005515	CL5472.Contig1	RPA2A	molecular_function	protein binding	4	47	3.77489e-07
	GO:0005515	CL1196.Contig4	R1	molecular_function	protein binding	4	47	3.77489e-07
	GO:0045548	CL3059.Contig12	PAL	molecular_function	phenylalanine ammonia-lyase activity	7	7	6.63979e-06
	GO:0050521	CL1196.Contig3	R1	molecular_function	alpha-glucan, water dikinase activity	7	3	0.00208582
	GO:0005215	Unigene9000	PIP2-2	molecular_function	transporter activity	3	13	0.00411422
	GO:0005215	Unigene9003	PIP2-7	molecular_function	transporter activity	3	13	0.00411422
	GO:0005215	Unigene717	At5g64970	molecular_function	transporter activity	3	13	0.00411422
	GO:0004673	CL1196.Contig1	R1	molecular_function	protein histidine kinase activity	8	3	0.00568199
	GO:0000166	CL2890.Contig2	RBG3	molecular_function	nucleotide binding	5	42	0.0138737
	GO:0005524	CL1196.Contig4	R1	molecular_function	ATP binding	9	100	0.0152688
	GO:0030145	CL2700.Contig5	Os12g0154700	molecular_function	manganese ion binding	8	5	0.0181094
	GO:0005198	CL1442.Contig14	Os12g0104800	molecular_function	structural molecule activity	3	4	0.0966506
	GO:0020037	CL5902.Contig5	--	molecular_function	heme binding	6	17	0.106242
	GO:0045735	CL2700.Contig3	GER3	molecular_function	nutrient reservoir activity	3	3	0.130167
	GO:0016759	Unigene18664	CSLC5	molecular_function	cellulose synthase activity	8	1	0.162971
csn-miR1310c	GO:0005515	CL154.Contig6	RCD1	molecular_function	protein binding	4	47	3.77489e-07
	GO:0005515	Unigene15510	GAE6	molecular_function	protein binding	4	47	3.77489e-07
	GO:0052716	Unigene18616	IRX12	molecular_function	hydroquinone:oxygen oxidoreductase activity	7	11	3.09403e-06
	GO:0003677	Unigene35098	FIT	molecular_function	DNA binding	6	42	0.000813491
	GO:0005507	Unigene18616	IRX12	molecular_function	copper ion binding	8	17	0.011694
	GO:0005524	CL169.Contig1	HSP70	molecular_function	ATP binding	9	100	0.0152688
	GO:0008447	Unigene18616	IRX12	molecular_function	L-ascorbate oxidase activity	7	5	0.0688693
	GO:0046983	Unigene35098	FIT	molecular_function	protein dimerization activity	5	8	0.0692901
	GO:0008266	Unigene24465	RPL4	molecular_function	poly(U) RNA binding	9	3	0.0729422
	GO:0003700	Unigene35098	FIT	molecular_function	sequence-specific DNA binding transcription factor activity	4	20	0.0860518
	GO:0050378	Unigene15510	GAE6	molecular_function	UDP-glucuronate 4-epimerase activity	7	1	0.162971
csn-miR1427	GO:0005515	CL5358.Contig8	FTSH	molecular_function	protein binding	4	47	3.77489e-07
	GO:0016308	CL8213.Contig2	PIP5K1	molecular_function	1-phosphatidylinositol-4-phosphate 5-kinase activity	8	3	0.00208582
	GO:0005215	Unigene16831	HUP3	molecular_function	transporter activity	3	13	0.00411422
	GO:0005524	CL5358.Contig8	FTSH	molecular_function	ATP binding	9	100	0.0152688
	GO:0005524	Unigene22301	At4g35230	molecular_function	ATP binding	9	100	0.0152688
	GO:0051015	CL8213.Contig2	PIP5K1	molecular_function	actin filament binding	7	4	0.0155352
	GO:0004176	CL5358.Contig8	FTSH	molecular_function	ATP-dependent peptidase activity	7	3	0.0447593
	GO:0003785	CL8213.Contig2	PIP5K1	molecular_function	actin monomer binding	7	1	0.0686802
	GO:0016746	CL11936.Contig2	--	molecular_function	transferase activity, transferring acyl groups	5	3	0.207467
csn-miR156a	GO:0003677	Unigene2601	SPL4	molecular_function	DNA binding	6	42	0.000813491
csn-miR156b-3p	GO:0005515	Unigene43041	MYB306	molecular_function	protein binding	4	47	3.77489e-07
	GO:0003677	Unigene43041	MYB306	molecular_function	DNA binding	6	42	0.000813491
	GO:0005524	Unigene40234	RH50	molecular_function	ATP binding	9	100	0.0152688
	GO:0004004	Unigene40234	RH50	molecular_function	ATP-dependent RNA helicase activity	11	1	0.0349499
	GO:0003700	Unigene43041	MYB306	molecular_function	sequence-specific DNA binding transcription factor activity	4	20	0.0860518
	GO:0016702	CL5394.Contig2	DOX2	molecular_function	oxidoreductase activity, acting on single donors with incorporation of molecular oxygen, incorporation of two atoms of oxygen	6	4	0.113533
	GO:0003677	Unigene2601	SPL4	molecular_function	DNA binding	6	42	0.000813491
csn-miR156c	GO:0005515	CL7157.Contig4	MED25	molecular_function	protein binding	4	47	3.77489e-07
	GO:0003677	CL7157.Contig4	MED25	molecular_function	DNA binding	6	42	0.000813491
	GO:0003677	Unigene27464	SBP1	molecular_function	DNA binding	6	42	0.000813491
	GO:0003677	Unigene2601	SPL4	molecular_function	DNA binding	6	42	0.000813491
	GO:0003713	CL7157.Contig4	MED25	molecular_function	transcription coactivator activity	6	1	0.192234
csn-miR156d	GO:0003677	Unigene27464	SBP1	molecular_function	DNA binding	6	42	0.000813491
	GO:0003677	Unigene2601	SPL4	molecular_function	DNA binding	6	42	0.000813491
csn-miR156e	GO:0003677	Unigene27464	SBP1	molecular_function	DNA binding	6	42	0.000813491
	GO:0003677	Unigene35670	RAD54	molecular_function	DNA binding	6	42	0.000813491
	GO:0003677	Unigene2601	SPL4	molecular_function	DNA binding	6	42	0.000813491
	GO:0005524	Unigene35670	RAD54	molecular_function	ATP binding	9	100	0.0152688
csn-miR156h	GO:0003677	CL44.Contig4	INO80	molecular_function	DNA binding	6	42	0.000813491
	GO:0003677	Unigene27464	SBP1	molecular_function	DNA binding	6	42	0.000813491
	GO:0003677	Unigene2601	SPL4	molecular_function	DNA binding	6	42	0.000813491
	GO:0005524	CL44.Contig4	INO80	molecular_function	ATP binding	9	100	0.0152688
csn-miR159a	GO:0005515	Unigene7349	RAD51	molecular_function	protein binding	4	47	3.77489e-07
	GO:0003677	CL733.Contig2	ASG4	molecular_function	DNA binding	6	42	0.000813491
	GO:0003677	Unigene35670	RAD54	molecular_function	DNA binding	6	42	0.000813491
	GO:0003677	Unigene9460	Os01g0868300	molecular_function	DNA binding	6	42	0.000813491
	GO:0008559	CL580.Contig5	ABCB1	molecular_function	xenobiotic-transporting ATPase activity	13	8	0.0010958
	GO:0010329	CL580.Contig4	ABCB1	molecular_function	auxin efflux transmembrane transporter activity	6	6	0.00164093
	GO:0047911	CL8698.Contig2	GSVIVT00026920001	molecular_function	galacturan 1,4-alpha-galacturonidase activity	7	4	0.00244516
	GO:0004650	CL8698.Contig2	GSVIVT00026920001	molecular_function	polygalacturonase activity	7	5	0.00410266
	GO:0015408	CL580.Contig5	ABCB1	molecular_function	ferric-transporting ATPase activity	15	4	0.00550434
	GO:0008270	CL13287.Contig2	PREP1	molecular_function	zinc ion binding	8	36	0.00582582
	GO:0008270	CL3250.Contig3	PRT1	molecular_function	zinc ion binding	8	36	0.00582582
	GO:0005507	CL3839.Contig6	DK-ACO1	molecular_function	copper ion binding	8	17	0.011694
	GO:0005507	Unigene19761	CPN21	molecular_function	copper ion binding	8	17	0.011694
	GO:0000166	Unigene9460	Os01g0868300	molecular_function	nucleotide binding	5	42	0.0138737
	GO:0005524	CL580.Contig5	ABCB1	molecular_function	ATP binding	9	100	0.0152688
	GO:0005524	CL3250.Contig3	PRT1	molecular_function	ATP binding	9	100	0.0152688
	GO:0005524	Unigene19761	CPN21	molecular_function	ATP binding	9	100	0.0152688
	GO:0005524	Unigene35980	PXL1	molecular_function	ATP binding	9	100	0.0152688
	GO:0005524	Unigene35670	RAD54	molecular_function	ATP binding	9	100	0.0152688
	GO:0005524	Unigene7349	RAD51	molecular_function	ATP binding	9	100	0.0152688
	GO:0005524	Unigene2672	PXL2	molecular_function	ATP binding	9	100	0.0152688
	GO:0003682	CL733.Contig2	ASG4	molecular_function	chromatin binding	4	9	0.0341714
	GO:0009374	CL4527.Contig2	BCCP1	molecular_function	biotin binding	5	1	0.0349499
	GO:0008478	Unigene36238	PK	molecular_function	pyridoxal kinase activity	7	1	0.0349499
	GO:0004176	CL3250.Contig3	PRT1	molecular_function	ATP-dependent peptidase activity	7	3	0.0447593
	GO:0046983	Unigene4611	ARF2	molecular_function	protein dimerization activity	5	8	0.0692901
	GO:0004252	Unigene30297	ARA12	molecular_function	serine-type endopeptidase activity	8	6	0.070267
	GO:0003700	CL733.Contig2	ASG4	molecular_function	sequence-specific DNA binding transcription factor activity	4	20	0.0860518
	GO:0003700	Unigene4611	ARF2	molecular_function	sequence-specific DNA binding transcription factor activity	4	20	0.0860518
	GO:0005198	CL12877.Contig2	PAP13	molecular_function	structural molecule activity	3	4	0.0966506
	GO:0008094	Unigene7349	RAD51	molecular_function	DNA-dependent ATPase activity	11	2	0.106001
	GO:0042802	Unigene30297	ARA12	molecular_function	identical protein binding	5	7	0.108269
	GO:0043565	Unigene4611	ARF2	molecular_function	sequence-specific DNA binding	7	9	0.118285
	GO:0046715	Unigene23127	NIP6-1	molecular_function	borate transmembrane transporter activity	9	1	0.132651
	GO:0001882	Unigene9460	Os01g0868300	molecular_function	nucleoside binding	5	1	0.192234
	GO:0016746	CL7908.Contig3	SAT5	molecular_function	transferase activity, transferring acyl groups	5	3	0.207467
csn-miR159b	GO:0047911	CL8698.Contig2	GSVIVT00026920001	molecular_function	galacturan 1,4-alpha-galacturonidase activity	7	4	0.00244516
	GO:0004650	CL8698.Contig2	GSVIVT00026920001	molecular_function	polygalacturonase activity	7	5	0.00410266
	GO:0008270	CL13287.Contig2	PREP1	molecular_function	zinc ion binding	8	36	0.00582582
	GO:0005524	Unigene2672	PXL2	molecular_function	ATP binding	9	100	0.0152688
	GO:0009374	CL4527.Contig2	BCCP1	molecular_function	biotin binding	5	1	0.0349499
	GO:0005198	CL12877.Contig2	PAP13	molecular_function	structural molecule activity	3	4	0.0966506
csn-miR160b	GO:0048307	CL5302.Contig1	NIR1	molecular_function	ferredoxin-nitrite reductase activity	7	1	0.0349499
	GO:0020037	CL5302.Contig1	NIR1	molecular_function	heme binding	6	17	0.106242
csn-miR164a	GO:0003677	CL2400.Contig2	NAC021	molecular_function	DNA binding	6	42	0.000813491
	GO:0050662	CL11113.Contig3	OsI_032456	molecular_function	coenzyme binding	5	9	0.00221844
	GO:0000166	CL11113.Contig2	OsI_032456	molecular_function	nucleotide binding	5	42	0.0138737
	GO:0048040	CL11113.Contig3	OsI_032456	molecular_function	UDP-glucuronate decarboxylase activity	7	2	0.0373
	GO:0003700	Unigene18223	NAC100	molecular_function	sequence-specific DNA binding transcription factor activity	4	20	0.0860518
	GO:0043169	CL3293.Contig4	At1g32860	molecular_function	cation binding	5	4	0.191987
csn-miR164b	GO:0003677	CL2400.Contig2	NAC021	molecular_function	DNA binding	6	42	0.000813491
	GO:0020037	Unigene24706	4CLL5	molecular_function	heme binding	6	17	0.106242
	GO:0047077	Unigene24706	4CLL5	molecular_function	photinus-luciferin 4-monooxygenase (ATP-hydrolyzing) activity	7	1	0.192234
	GO:0004601	Unigene24706	4CLL5	molecular_function	peroxidase activity	6	6	0.192706
csn-miR164c	GO:0003677	CL2400.Contig2	NAC021	molecular_function	DNA binding	6	42	0.000813491
csn-miR166a-3p	GO:0003700	CL6740.Contig1	HOX32	molecular_function	sequence-specific DNA binding transcription factor activity	4	20	0.0860518
	GO:0043565	CL6740.Contig1	HOX32	molecular_function	sequence-specific DNA binding	7	9	0.118285
	GO:0003700	CL6740.Contig4	HOX32	molecular_function	sequence-specific DNA binding transcription factor activity	4	20	0.0860518
	GO:0043565	CL6740.Contig1	HOX32	molecular_function	sequence-specific DNA binding	7	9	0.118285
csn-miR166c-5p	GO:0005524	CL1885.Contig7	ABCC9	molecular_function	ATP binding	9	100	0.0152688
csn-miR166d	GO:0016168	CL8.Contig5	psbB	molecular_function	chlorophyll binding	6	8	0.00010452
	GO:0003677	CL8.Contig16	rpoA	molecular_function	DNA binding	6	42	0.000813491
	GO:0003899	CL8.Contig22	rpoA	molecular_function	DNA-directed RNA polymerase activity	8	5	0.00992342
	GO:0005524	CL4410.Contig4	Os06g0291600	molecular_function	ATP binding	9	100	0.0152688
	GO:0046983	CL8.Contig14	rpoA	molecular_function	protein dimerization activity	5	8	0.0692901
csn-miR166e	GO:0000166	Unigene52300	At3g47570	molecular_function	nucleotide binding	5	42	0.0138737
	GO:0005524	CL1885.Contig7	ABCC9	molecular_function	ATP binding	9	100	0.0152688
csn-miR166f	GO:0005515	Unigene19679	LET12	molecular_function	protein binding	4	47	3.77489e-07
	GO:0003677	Unigene19679	LET12	molecular_function	DNA binding	6	42	0.000813491
	GO:0003700	Unigene19679	LET12	molecular_function	sequence-specific DNA binding transcription factor activity	4	20	0.0860518
csn-miR166h-3p	GO:0003700	CL6740.Contig1	HOX32	molecular_function	sequence-specific DNA binding transcription factor activity	4	20	0.0860518
	GO:0043565	CL6740.Contig1	HOX32	molecular_function	sequence-specific DNA binding	7	9	0.118285
	GO:0043169	Unigene41820	At2g27500	molecular_function	cation binding	5	4	0.191987
csn-miR166h-5p	GO:0003677	CL5915.Contig2	At1g66830	molecular_function	DNA binding	6	42	0.000813491
	GO:0005524	CL5915.Contig2	At1g66830	molecular_function	ATP binding	9	100	0.0152688
csn-miR166j	GO:0003700	CL6740.Contig1	HOX32	molecular_function	sequence-specific DNA binding transcription factor activity	4	20	0.0860518
	GO:0043565	CL6740.Contig1	HOX32	molecular_function	sequence-specific DNA binding	7	9	0.118285
csn-miR166k	GO:0003700	CL6740.Contig1	HOX32	molecular_function	sequence-specific DNA binding transcription factor activity	4	20	0.0860518
	GO:0043565	CL6740.Contig1	HOX32	molecular_function	sequence-specific DNA binding	7	9	0.118285
csn-miR167b-5p	GO:0020037	Unigene42413	CYP707A2	molecular_function	heme binding	6	17	0.106242
	GO:0008270	CL9343.Contig1	SF3	molecular_function	zinc ion binding	8	36	0.00582582
	GO:0051015	CL9343.Contig1	SF3	molecular_function	actin filament binding	7	4	0.0155352
csn-miR167g	GO:0016168	CL8.Contig5	psbB	molecular_function	chlorophyll binding	6	8	0.00010452
	GO:0003677	CL8.Contig16	rpoA	molecular_function	DNA binding	6	42	0.000813491
	GO:0003899	CL8.Contig16	rpoA	molecular_function	DNA-directed RNA polymerase activity	8	5	0.00992342
	GO:0046983	CL8.Contig16	rpoA	molecular_function	protein dimerization activity	5	8	0.0692901
csn-miR167h	GO:0008270	CL9343.Contig1	SF3	molecular_function	zinc ion binding	8	36	0.00582582
	GO:0051015	CL9343.Contig1	SF3	molecular_function	actin filament binding	7	4	0.0155352
	GO:0020037	Unigene42413	CYP707A2	molecular_function	heme binding	6	17	0.106242
csn-miR167j	GO:0008270	CL9343.Contig1	SF3	molecular_function	zinc ion binding	8	36	0.00582582
	GO:0051015	CL9343.Contig1	SF3	molecular_function	actin filament binding	7	4	0.0155352
csn-miR168a-5p	GO:0003843	CL469.Contig6	CALS3	molecular_function	1,3-beta-D-glucan synthase activity	8	3	0.0608908
csn-miR168b	GO:0005215	Unigene5292	HUP3	molecular_function	transporter activity	3	13	0.00411422
	GO:0003843	CL469.Contig6	CALS3	molecular_function	1,3-beta-D-glucan synthase activity	8	3	0.0608908
csn-miR168c-5p	GO:0003843	CL469.Contig6	CALS3	molecular_function	1,3-beta-D-glucan synthase activity	8	3	0.0608908
csn-miR169a-5p	GO:0004601	Unigene3543	At1g03370	molecular_function	peroxidase activity	6	6	0.192706
csn-miR172a-3p	GO:0003677	CL2645.Contig3	AP2	molecular_function	DNA binding	6	42	0.000813491
	GO:0003700	CL2645.Contig3	AP2	molecular_function	sequence-specific DNA binding transcription factor activity	4	20	0.0860518
csn-miR172b	GO:0003677	CL4856.Contig3	AP2	molecular_function	DNA binding	6	42	0.000813491
	GO:0003700	CL4856.Contig3	AP2	molecular_function	sequence-specific DNA binding transcription factor activity	4	20	0.0860518
csn-miR172c	GO:0005515	Unigene4601	NPR5	molecular_function	protein binding	4	47	3.77489e-07
	GO:0003677	Unigene25975	AIL6	molecular_function	DNA binding	6	42	0.000813491
	GO:0005507	CL6479.Contig2	CLKR27	molecular_function	copper ion binding	8	17	0.011694
	GO:0003700	Unigene25975	AIL6	molecular_function	sequence-specific DNA binding transcription factor activity	4	20	0.0860518
csn-miR172d	GO:0003677	CL2645.Contig3	AP2	molecular_function	DNA binding	6	42	0.000813491
	GO:0005524	CL13334.Contig4	VALRS	molecular_function	ATP binding	9	100	0.0152688
	GO:0004823	CL13334.Contig4	VALRS	molecular_function	leucine-tRNA ligase activity	8	2	0.0166593
	GO:0008422	Unigene9193	SFR2	molecular_function	beta-glucosidase activity	8	4	0.0328361
	GO:0002161	CL13334.Contig4	VALRS	molecular_function	aminoacyl-tRNA editing activity	7	2	0.0455645
	GO:0003700	CL2645.Contig3	AP2	molecular_function	sequence-specific DNA binding transcription factor activity	4	20	0.0860518
csn-miR172e	GO:0003677	CL4856.Contig3	AP2	molecular_function	DNA binding	6	42	0.000813491
	GO:0003700	CL4856.Contig3	AP2	molecular_function	sequence-specific DNA binding transcription factor activity	4	20	0.0860518
csn-miR2911f	GO:0005515	Unigene4855	SKIP15	molecular_function	protein binding	4	47	3.77489e-07
	GO:0070330	CL2672.Contig1	CYP94A2	molecular_function	aromatase activity	7	6	0.00121543
	GO:0070330	Unigene16528	CYP94A1	molecular_function	aromatase activity	7	6	0.00121543
	GO:0004842	Unigene4855	SKIP15	molecular_function	ubiquitin-protein transferase activity	6	11	0.00558808
	GO:0020037	CL2672.Contig1	CYP94A2	molecular_function	heme binding	6	17	0.106242
	GO:0020037	Unigene16528	CYP94A1	molecular_function	heme binding	6	17	0.106242
csn-miR2911g	GO:0005515	CL1449.Contig2	PYL4	molecular_function	protein binding	4	47	3.77489e-07
	GO:0005515	Unigene4855	SKIP15	molecular_function	protein binding	4	47	3.77489e-07
	GO:0070330	CL2672.Contig1	CYP94A2	molecular_function	aromatase activity	7	6	0.00121543
	GO:0070330	Unigene16528	CYP94A1	molecular_function	aromatase activity	7	6	0.00121543
	GO:0004842	Unigene4855	SKIP15	molecular_function	ubiquitin-protein transferase activity	6	11	0.00558808
	GO:0015131	Unigene35729	DIT2-1	molecular_function	oxaloacetate transmembrane transporter activity	10	1	0.0349499
	GO:0015367	Unigene35729	DIT2-1	molecular_function	oxoglutarate:malate antiporter activity	9	1	0.0349499
	GO:0020037	CL2672.Contig1	CYP94A2	molecular_function	heme binding	6	17	0.106242
	GO:0020037	Unigene16528	CYP94A1	molecular_function	heme binding	6	17	0.106242
	GO:0005313	Unigene35729	DIT2-1	molecular_function	L-glutamate transmembrane transporter activity	9	1	0.162971
csn-miR2911h	GO:0070330	CL2672.Contig1	CYP94A2	molecular_function	aromatase activity	7	6	0.00121543
	GO:0020037	CL2672.Contig1	CYP94A2	molecular_function	heme binding	6	17	0.106242
csn-miR2911i	GO:0005515	CL11489.Contig1	GRF3	molecular_function	protein binding	4	47	3.77489e-07
	GO:0005515	Unigene4855	SKIP15	molecular_function	protein binding	4	47	3.77489e-07
	GO:0019955	CL1788.Contig4	AHK4	molecular_function	cytokine binding	5	6	7.07479e-07
	GO:0019955	Unigene51887	AHK4	molecular_function	cytokine binding	5	6	7.07479e-07
	GO:0019955	Unigene8979	AHK4	molecular_function	cytokine binding	5	6	7.07479e-07
	GO:0019955	Unigene8977	AHK4	molecular_function	cytokine binding	5	6	7.07479e-07
	GO:0005034	CL1788.Contig4	AHK4	molecular_function	osmosensor activity	6	6	1.58313e-05
	GO:0005034	Unigene51887	AHK4	molecular_function	osmosensor activity	6	6	1.58313e-05
	GO:0005034	Unigene8979	AHK4	molecular_function	osmosensor activity	6	6	1.58313e-05
	GO:0005034	Unigene8977	AHK4	molecular_function	osmosensor activity	6	6	1.58313e-05
	GO:0070330	CL2672.Contig1	CYP94A2	molecular_function	aromatase activity	7	6	0.00121543
	GO:0070330	Unigene16528	CYP94A1	molecular_function	aromatase activity	7	6	0.00121543
	GO:0000156	CL1788.Contig4	AHK4	molecular_function	phosphorelay response regulator activity	5	6	0.00189194
	GO:0000156	Unigene51887	AHK4	molecular_function	phosphorelay response regulator activity	5	6	0.00189194
	GO:0000156	Unigene8979	AHK4	molecular_function	phosphorelay response regulator activity	5	6	0.00189194
	GO:0000156	Unigene8977	AHK4	molecular_function	phosphorelay response regulator activity	5	6	0.00189194
	GO:0004842	Unigene4855	SKIP15	molecular_function	ubiquitin-protein transferase activity	6	11	0.00558808
	GO:0000155	CL1788.Contig4	AHK4	molecular_function	phosphorelay sensor kinase activity	9	6	0.00925191
	GO:0000155	Unigene51887	AHK4	molecular_function	phosphorelay sensor kinase activity	9	6	0.00925191
	GO:0000155	Unigene8979	AHK4	molecular_function	phosphorelay sensor kinase activity	9	6	0.00925191
	GO:0000155	Unigene8977	AHK4	molecular_function	phosphorelay sensor kinase activity	9	6	0.00925191
	GO:0004721	CL1788.Contig4	AHK4	molecular_function	phosphoprotein phosphatase activity	8	7	0.0110045
	GO:0004721	Unigene51887	AHK4	molecular_function	phosphoprotein phosphatase activity	8	7	0.0110045
	GO:0004721	Unigene8979	AHK4	molecular_function	phosphoprotein phosphatase activity	8	7	0.0110045
	GO:0004721	Unigene8977	AHK4	molecular_function	phosphoprotein phosphatase activity	8	7	0.0110045
	GO:0005524	CL11489.Contig1	GRF3	molecular_function	ATP binding	9	100	0.0152688
	GO:0005524	CL1788.Contig4	AHK4	molecular_function	ATP binding	9	100	0.0152688
	GO:0005524	Unigene40639	GLYRS-2	molecular_function	ATP binding	9	100	0.0152688
	GO:0005524	Unigene51887	AHK4	molecular_function	ATP binding	9	100	0.0152688
	GO:0005524	Unigene8979	AHK4	molecular_function	ATP binding	9	100	0.0152688
	GO:0005524	Unigene8977	AHK4	molecular_function	ATP binding	9	100	0.0152688
	GO:0005385	CL3605.Contig1	ZIP2	molecular_function	zinc ion transmembrane transporter activity	11	3	0.0200427
	GO:0005345	Unigene4643	PUP10	molecular_function	purine nucleobase transmembrane transporter activity	8	2	0.0455645
	GO:0004820	Unigene40639	GLYRS-2	molecular_function	glycine-tRNA ligase activity	8	1	0.101233
	GO:0020037	CL2672.Contig1	CYP94A2	molecular_function	heme binding	6	17	0.106242
	GO:0020037	Unigene16528	CYP94A1	molecular_function	heme binding	6	17	0.106242
csn-miR2911k	GO:0070330	CL2672.Contig1	CYP94A2	molecular_function	aromatase activity	7	6	0.00121543
	GO:0020037	CL2672.Contig1	CYP94A2	molecular_function	heme binding	6	17	0.106242
csn-miR319a	GO:0005524	CL13487.Contig4	--	molecular_function	ATP binding	9	100	0.0152688
	GO:0005524	Unigene37321	ASK1	molecular_function	ATP binding	9	100	0.0152688
csn-miR319b	GO:0005524	CL13487.Contig4	--	molecular_function	ATP binding	9	100	0.0152688
csn-miR319c	GO:0003677	Unigene43361	--	molecular_function	DNA binding	6	42	0.000813491
	GO:0008270	Unigene43361	--	molecular_function	zinc ion binding	8	36	0.00582582
	GO:0004721	Unigene38089	At2g24230	molecular_function	phosphoprotein phosphatase activity	8	7	0.0110045
	GO:0005524	CL13487.Contig4	--	molecular_function	ATP binding	9	100	0.0152688
	GO:0005524	Unigene37321	ASK1	molecular_function	ATP binding	9	100	0.0152688
	GO:0005524	Unigene38089	At2g24230	molecular_function	ATP binding	9	100	0.0152688
	GO:0003682	Unigene43361	--	molecular_function	chromatin binding	4	9	0.0341714
	GO:0005198	CL8864.Contig2	PAP4	molecular_function	structural molecule activity	3	4	0.0966506
	GO:0009916	Unigene6440	AOX1	molecular_function	alternative oxidase activity	7	1	0.192234
csn-miR390c-5p	GO:0016972	Unigene62994	QSOX1	molecular_function	thiol oxidase activity	7	1	0.101233
csn-miR393b	GO:0005515	CL3747.Contig2	TIR1	molecular_function	protein binding	4	47	3.77489e-07
	GO:0000822	CL2155.Contig4	AFB2	molecular_function	inositol hexakisphosphate binding	6	5	1.0166e-06
	GO:0000822	CL3747.Contig2	TIR1	molecular_function	inositol hexakisphosphate binding	6	5	1.0166e-06
	GO:0010011	CL2155.Contig4	AFB2	molecular_function	auxin binding	5	6	2.47463e-06
	GO:0010011	CL3747.Contig2	TIR1	molecular_function	auxin binding	5	6	2.47463e-06
	GO:0004842	CL2155.Contig4	AFB2	molecular_function	ubiquitin-protein transferase activity	6	11	0.00558808
	GO:0004842	CL3747.Contig2	TIR1	molecular_function	ubiquitin-protein transferase activity	6	11	0.00558808
csn-miR394a	GO:0008270	CL2377.Contig4	--	molecular_function	zinc ion binding	8	36	0.00582582
	GO:0000166	CL6160.Contig1	At1g34300	molecular_function	nucleotide binding	5	42	0.0138737
	GO:0005524	CL2377.Contig4	--	molecular_function	ATP binding	9	100	0.0152688
	GO:0005524	CL4047.Contig3	AAA1	molecular_function	ATP binding	9	100	0.0152688
	GO:0005524	Unigene18076	GSO1	molecular_function	ATP binding	9	100	0.0152688
	GO:0015491	Unigene41099	CCX1	molecular_function	cation:cation antiporter activity	9	1	0.0349499
	GO:0016619	CL2377.Contig4	--	molecular_function	malate dehydrogenase (oxaloacetate-decarboxylating) activity	8	2	0.0544273
	GO:0016652	CL2377.Contig4	--	molecular_function	oxidoreductase activity, acting on NAD(P)H, NAD(P) as acceptor	6	1	0.0686802
	GO:0004471	CL2377.Contig4	--	molecular_function	malate dehydrogenase (decarboxylating) (NAD+) activity	8	1	0.0686802
	GO:0008948	CL2377.Contig4	--	molecular_function	oxaloacetate decarboxylase activity	7	1	0.0686802
	GO:0003849	CL7645.Contig1	DHAPS-1	molecular_function	3-deoxy-7-phosphoheptulonate synthase activity	6	1	0.0686802
csn-miR395a-3p	GO:0047911	CL4904.Contig9	GSVIVT00026920001	molecular_function	galacturan 1,4-alpha-galacturonidase activity	7	4	0.00244516
	GO:0004650	CL4904.Contig9	GSVIVT00026920001	molecular_function	polygalacturonase activity	7	5	0.00410266
	GO:0005215	CL1086.Contig2	PATL6	molecular_function	transporter activity	3	13	0.00411422
	GO:0008270	CL2286.Contig2	FLA10	molecular_function	zinc ion binding	8	36	0.00582582
	GO:0008270	CL665.Contig2	ZBP14	molecular_function	zinc ion binding	8	36	0.00582582
	GO:0005524	CL169.Contig9	HSP70	molecular_function	ATP binding	9	100	0.0152688
	GO:0005524	CL2286.Contig2	FLA10	molecular_function	ATP binding	9	100	0.0152688
	GO:0005080	CL665.Contig2	ZBP14	molecular_function	protein kinase C binding	8	1	0.0349499
	GO:0047627	CL665.Contig2	ZBP14	molecular_function	adenylylsulfatase activity	7	1	0.192234
csn-miR395c	GO:0008270	CL2286.Contig2	FLA10	molecular_function	zinc ion binding	8	36	0.00582582
	GO:0005524	CL2286.Contig2	FLA10	molecular_function	ATP binding	9	100	0.0152688
csn-miR395e	GO:0005515	CL13474.Contig2	ABCB19	molecular_function	protein binding	4	47	3.77489e-07
	GO:0005515	Unigene35529	ABCB19	molecular_function	protein binding	4	47	3.77489e-07
	GO:0008559	CL13474.Contig2	ABCB19	molecular_function	xenobiotic-transporting ATPase activity	13	8	0.0010958
	GO:0008559	Unigene35529	ABCB19	molecular_function	xenobiotic-transporting ATPase activity	13	8	0.0010958
	GO:0010329	CL13474.Contig2	ABCB19	molecular_function	auxin efflux transmembrane transporter activity	6	6	0.00164093
	GO:0010329	Unigene35529	ABCB19	molecular_function	auxin efflux transmembrane transporter activity	6	6	0.00164093
	GO:0005524	CL13474.Contig2	ABCB19	molecular_function	ATP binding	9	100	0.0152688
	GO:0005524	Unigene35529	ABCB19	molecular_function	ATP binding	9	100	0.0152688
csn-miR395h	GO:0004190	Unigene24695	BG	molecular_function	aspartic-type endopeptidase activity	8	4	0.0966506
csn-miR396a	GO:0016818	Unigene42610	GRF12	molecular_function	hydrolase activity, acting on acid anhydrides, in phosphorus-containing anhydrides	6	3	0.014122
	GO:0005524	Unigene42610	GRF12	molecular_function	ATP binding	9	100	0.0152688
	GO:0005524	Unigene9468	MED37A	molecular_function	ATP binding	9	100	0.0152688
	GO:0046983	CL6177.Contig3	MAP65-1	molecular_function	protein dimerization activity	5	8	0.0692901
csn-miR396b-3p	GO:0005515	CL11489.Contig1	GRF3	molecular_function	protein binding	4	47	3.77489e-07
	GO:0004089	CL13607.Contig29	--	molecular_function	carbonate dehydratase activity	7	7	0.00100679
	GO:0008270	CL13607.Contig14	--	molecular_function	zinc ion binding	8	36	0.00582582
	GO:0045309	Unigene13205	GRF10	molecular_function	protein phosphorylated amino acid binding	6	2	0.00698197
	GO:0045309	Unigene42631	GRF3	molecular_function	protein phosphorylated amino acid binding	6	2	0.00698197
	GO:0016818	Unigene13205	GRF10	molecular_function	hydrolase activity, acting on acid anhydrides, in phosphorus-containing anhydrides	6	3	0.014122
	GO:0005524	CL11489.Contig1	GRF3	molecular_function	ATP binding	9	100	0.0152688
	GO:0005524	Unigene13205	GRF10	molecular_function	ATP binding	9	100	0.0152688
	GO:0005524	Unigene42631	GRF3	molecular_function	ATP binding	9	100	0.0152688
	GO:0003843	Unigene24304	CALS7	molecular_function	1,3-beta-D-glucan synthase activity	8	3	0.0608908
	GO:0016207	CL9918.Contig2	--	molecular_function	4-coumarate-CoA ligase activity	7	1	0.132651
csn-miR396b-5p	GO:0016818	Unigene42610	GRF12	molecular_function	hydrolase activity, acting on acid anhydrides, in phosphorus-containing anhydrides	6	3	0.014122
	GO:0005524	Unigene42610	GRF12	molecular_function	ATP binding	9	100	0.0152688
	GO:0046983	CL6177.Contig3	MAP65-1	molecular_function	protein dimerization activity	5	8	0.0692901
csn-miR396d-3p	GO:0020037	Unigene11143	PER20	molecular_function	heme binding	6	17	0.106242
	GO:0004601	Unigene11143	PER20	molecular_function	peroxidase activity	6	6	0.192706
csn-miR396e	GO:0010011	Unigene34599	LAX2	molecular_function	auxin binding	5	6	2.47463e-06
	GO:0010328	Unigene34599	LAX2	molecular_function	auxin influx transmembrane transporter activity	7	2	0.0373
csn-miR396g	GO:0005507	Unigene17528	ACO1	molecular_function	copper ion binding	8	17	0.011694
	GO:0046983	CL6177.Contig3	MAP65-1	molecular_function	protein dimerization activity	5	8	0.0692901
	GO:0048027	Unigene17528	ACO1	molecular_function	mRNA 5'-UTR binding	9	1	0.101233
csn-miR396h	GO:0005515	CL11489.Contig1	GRF3	molecular_function	protein binding	4	47	3.77489e-07
	GO:0045309	Unigene42631	GRF3	molecular_function	protein phosphorylated amino acid binding	6	2	0.00698197
	GO:0016818	Unigene42468	GRF5	molecular_function	hydrolase activity, acting on acid anhydrides, in phosphorus-containing anhydrides	6	3	0.014122
	GO:0005524	CL11489.Contig1	GRF3	molecular_function	ATP binding	9	100	0.0152688
	GO:0005524	Unigene42468	GRF5	molecular_function	ATP binding	9	100	0.0152688
	GO:0005524	Unigene42631	GRF3	molecular_function	ATP binding	9	100	0.0152688
	GO:0015238	Unigene24280	TT12	molecular_function	drug transmembrane transporter activity	5	4	0.17095
csn-miR397	GO:0005515	CL6738.Contig2	EMB506	molecular_function	protein binding	4	47	3.77489e-07
	GO:0052716	CL1609.Contig10	LAC7	molecular_function	hydroquinone:oxygen oxidoreductase activity	7	11	3.09403e-06
	GO:0005507	CL1609.Contig10	LAC7	molecular_function	copper ion binding	8	17	0.011694
	GO:0008447	CL1609.Contig10	LAC7	molecular_function	L-ascorbate oxidase activity	7	5	0.0688693
csn-miR398	GO:0008270	CL8327.Contig1	COX5B-2	molecular_function	zinc ion binding	8	36	0.00582582
csn-miR399a	GO:0052716	CL6606.Contig5	LAC17	molecular_function	hydroquinone:oxygen oxidoreductase activity	7	11	3.09403e-06
	GO:0005507	CL6606.Contig5	LAC17	molecular_function	copper ion binding	8	17	0.011694
	GO:0008447	CL6606.Contig5	LAC17	molecular_function	L-ascorbate oxidase activity	7	5	0.0688693
csn-miR399b	GO:0052716	CL6606.Contig5	LAC17	molecular_function	hydroquinone:oxygen oxidoreductase activity	7	11	3.09403e-06
	GO:0005507	CL6606.Contig5	LAC17	molecular_function	copper ion binding	8	17	0.011694
	GO:0008447	CL6606.Contig5	LAC17	molecular_function	L-ascorbate oxidase activity	7	5	0.0688693
csn-miR399d	GO:0052716	CL6606.Contig5	LAC17	molecular_function	hydroquinone:oxygen oxidoreductase activity	7	11	3.09403e-06
	GO:0005507	CL6606.Contig5	LAC17	molecular_function	copper ion binding	8	17	0.011694
	GO:0008447	CL6606.Contig5	LAC17	molecular_function	L-ascorbate oxidase activity	7	5	0.0688693
csn-miR399e	GO:0000166	CL11951.Contig2	At4g27290	molecular_function	nucleotide binding	5	42	0.0138737
csn-miR473	GO:0005524	Unigene28687	ATJ1	molecular_function	ATP binding	9	100	0.0152688
	GO:0050508	Unigene22806	At5g03795	molecular_function	glucuronosyl-N-acetylglucosaminyl-proteoglycan 4-alpha-N-acetylglucosaminyltransferase activity	8	1	0.132651
	GO:0031072	Unigene28687	ATJ1	molecular_function	heat shock protein binding	5	3	0.207467
csn-miR477a	GO:0004842	Unigene20500	PUB30	molecular_function	ubiquitin-protein transferase activity	6	11	0.00558808
	GO:0008270	CL8500.Contig2	JKD	molecular_function	zinc ion binding	8	36	0.00582582
	GO:0005524	Unigene28687	ATJ1	molecular_function	ATP binding	9	100	0.0152688
	GO:0031072	Unigene28687	ATJ1	molecular_function	heat shock protein binding	5	3	0.207467
csn-miR477b	GO:0005515	Unigene26903	BRL2	molecular_function	protein binding	4	47	3.77489e-07
	GO:0008559	Unigene40884	ABCB15	molecular_function	xenobiotic-transporting ATPase activity	13	8	0.0010958
	GO:0005215	CL276.Contig2	At1g68570	molecular_function	transporter activity	3	13	0.00411422
	GO:0008270	Unigene51115	atpB	molecular_function	zinc ion binding	8	36	0.00582582
	GO:0005507	Unigene51115	atpB	molecular_function	copper ion binding	8	17	0.011694
	GO:0000166	CL7246.Contig5	--	molecular_function	nucleotide binding	5	42	0.0138737
	GO:0000166	CL8435.Contig1	CASTOR	molecular_function	nucleotide binding	5	42	0.0138737
	GO:0005524	CL2812.Contig1	At4g35600	molecular_function	ATP binding	9	100	0.0152688
	GO:0005524	CL2619.Contig2	ycf45	molecular_function	ATP binding	9	100	0.0152688
	GO:0005524	CL5075.Contig2	CRCK2	molecular_function	ATP binding	9	100	0.0152688
	GO:0005524	CL5769.Contig2	At2g24230	molecular_function	ATP binding	9	100	0.0152688
	GO:0005524	CL10536.Contig1	KIN12B	molecular_function	ATP binding	9	100	0.0152688
	GO:0005524	Unigene26903	BRL2	molecular_function	ATP binding	9	100	0.0152688
	GO:0005524	Unigene40884	ABCB15	molecular_function	ATP binding	9	100	0.0152688
	GO:0005524	Unigene51115	atpB	molecular_function	ATP binding	9	100	0.0152688
	GO:0005524	Unigene340	At5g15730	molecular_function	ATP binding	9	100	0.0152688
	GO:0051015	CL4953.Contig3	NUA	molecular_function	actin filament binding	7	4	0.0155352
	GO:0008266	Unigene51115	atpB	molecular_function	poly(U) RNA binding	9	3	0.0729422
	GO:0015415	Unigene40884	ABCB15	molecular_function	phosphate ion transmembrane-transporting ATPase activity	15	2	0.0737434
	GO:0043565	CL26.Contig2	BBD2	molecular_function	sequence-specific DNA binding	7	9	0.118285
	GO:0003844	CL9383.Contig1	SBE2.1	molecular_function	1,4-alpha-glucan branching enzyme activity	7	1	0.132651
	GO:0043169	CL9383.Contig1	SBE2.1	molecular_function	cation binding	5	4	0.191987
	GO:0004518	CL26.Contig2	BBD2	molecular_function	nuclease activity	6	2	0.204072
csn-miR477d	GO:0005515	Unigene26903	BRL2	molecular_function	protein binding	4	47	3.77489e-07
	GO:0000166	CL7246.Contig5	--	molecular_function	nucleotide binding	5	42	0.0138737
	GO:0005524	Unigene26903	BRL2	molecular_function	ATP binding	9	100	0.0152688
csn-miR477e	GO:0045548	CL3059.Contig22	PAL	molecular_function	phenylalanine ammonia-lyase activity	7	7	6.63979e-06
csn-miR482-5p	GO:0004604	CL622.Contig3	APR1	molecular_function	phosphoadenylyl-sulfate reductase (thioredoxin) activity	7	4	1.47802e-06
	GO:0033741	CL622.Contig3	APR1	molecular_function	adenylyl-sulfate reductase (glutathione) activity	7	4	1.47802e-06
	GO:0009973	CL622.Contig4	APR1	molecular_function	adenylyl-sulfate reductase activity	6	2	0.00357375
	GO:0005215	Unigene14357	PIP2-8	molecular_function	transporter activity	3	13	0.00411422
	GO:0005198	CL10813.Contig1	PAP7	molecular_function	structural molecule activity	3	4	0.0966506
csn-miR5083	GO:0008422	CL1411.Contig1	Xyl2	molecular_function	beta-glucosidase activity	8	4	0.0328361
csn-miR5301	GO:0005524	Unigene28956	N	molecular_function	ATP binding	9	100	0.0152688
	GO:0005524	Unigene51291	N	molecular_function	ATP binding	9	100	0.0152688
	GO:0004252	Unigene31302	DEGP2	molecular_function	serine-type endopeptidase activity	8	6	0.070267
	GO:0032559	Unigene14550	N	molecular_function	adenyl ribonucleotide binding	8	3	0.0998872
	GO:0032559	Unigene16957	N	molecular_function	adenyl ribonucleotide binding	8	3	0.0998872
	GO:0043168	Unigene14550	N	molecular_function	anion binding	5	3	0.107167
	GO:0043168	Unigene16957	N	molecular_function	anion binding	5	3	0.107167
	GO:0032550	Unigene14550	N	molecular_function	purine ribonucleoside binding	7	3	0.107167
	GO:0032550	Unigene16957	N	molecular_function	purine ribonucleoside binding	7	3	0.107167
csn-miR535a-3p	GO:0004458	CL3228.Contig7	DLD	molecular_function	D-lactate dehydrogenase (cytochrome) activity	7	3	4.24901e-05
	GO:0019154	CL3228.Contig7	DLD	molecular_function	glycolate dehydrogenase activity	6	3	4.24901e-05
	GO:0008891	CL3228.Contig7	DLD	molecular_function	glycolate oxidase activity	8	3	0.000403038
	GO:0008762	CL3228.Contig7	DLD	molecular_function	UDP-N-acetylmuramate dehydrogenase activity	7	5	0.0030368
	GO:0005524	CL3228.Contig7	DLD	molecular_function	ATP binding	9	100	0.0152688
	GO:0042802	CL3228.Contig7	DLD	molecular_function	identical protein binding	5	7	0.108269
csn-miR5368a-3p	GO:0005515	CL1734.Contig2	DET1	molecular_function	protein binding	4	47	3.77489e-07
	GO:0005515	CL8707.Contig7	FLU	molecular_function	protein binding	4	47	3.77489e-07
	GO:0000822	CL1849.Contig4	At5g49980	molecular_function	inositol hexakisphosphate binding	6	5	1.0166e-06
	GO:0003677	CL6763.Contig2	rpoA	molecular_function	DNA binding	6	42	0.000813491
	GO:0004842	CL1849.Contig4	At5g49980	molecular_function	ubiquitin-protein transferase activity	6	11	0.00558808
	GO:0004842	CL7605.Contig1	PUB30	molecular_function	ubiquitin-protein transferase activity	6	11	0.00558808
	GO:0003899	CL6763.Contig2	rpoA	molecular_function	DNA-directed RNA polymerase activity	8	5	0.00992342
	GO:0005524	CL1429.Contig4	ACA4	molecular_function	ATP binding	9	100	0.0152688
	GO:0046983	CL6763.Contig2	rpoA	molecular_function	protein dimerization activity	5	8	0.0692901
	GO:0004252	Unigene10803	CLPP5	molecular_function	serine-type endopeptidase activity	8	6	0.070267
csn-miR5368a-5p	GO:0005507	CL9150.Contig1	HCBT1	molecular_function	copper ion binding	8	17	0.011694
	GO:0005524	Unigene58853	--	molecular_function	ATP binding	9	100	0.0152688
	GO:0004165	Unigene13430	--	molecular_function	dodecenoyl-CoA delta-isomerase activity	7	1	0.0686802
	GO:0008809	Unigene13430	--	molecular_function	carnitine racemase activity	7	1	0.0686802
	GO:0004252	Unigene18195	ARA12	molecular_function	serine-type endopeptidase activity	8	6	0.070267
	GO:0042802	Unigene18195	ARA12	molecular_function	identical protein binding	5	7	0.108269
csn-miR5368b	GO:0008270	CL375.Contig3	CAD	molecular_function	zinc ion binding	8	36	0.00582582
	GO:0000166	CL375.Contig3	CAD	molecular_function	nucleotide binding	5	42	0.0138737
	GO:0005524	CL6383.Contig2	At3g59480	molecular_function	ATP binding	9	100	0.0152688
	GO:0015398	CL13534.Contig2	AMT1-1	molecular_function	high-affinity secondary active ammonium transmembrane transporter activity	7	1	0.0686802
	GO:0020037	Unigene17033	DOX1	molecular_function	heme binding	6	17	0.106242
	GO:0004747	CL6383.Contig2	At3g59480	molecular_function	ribokinase activity	8	1	0.132651
	GO:0018456	CL375.Contig3	CAD	molecular_function	aryl-alcohol dehydrogenase (NAD+) activity	7	1	0.192234
	GO:0004601	Unigene17033	DOX1	molecular_function	peroxidase activity	6	6	0.192706
csn-miR5368d	GO:0005515	Unigene854	PRL	molecular_function	protein binding	4	47	3.77489e-07
	GO:0003677	Unigene854	PRL	molecular_function	DNA binding	6	42	0.000813491
	GO:0070330	Unigene9255	CYP86A2	molecular_function	aromatase activity	7	6	0.00121543
	GO:0008270	CL2377.Contig4	--	molecular_function	zinc ion binding	8	36	0.00582582
	GO:0000166	CL788.Contig1	Os03g0843600	molecular_function	nucleotide binding	5	42	0.0138737
	GO:0005524	CL2377.Contig4	--	molecular_function	ATP binding	9	100	0.0152688
	GO:0005524	Unigene58853	--	molecular_function	ATP binding	9	100	0.0152688
	GO:0005524	Unigene854	PRL	molecular_function	ATP binding	9	100	0.0152688
	GO:0051015	CL716.Contig1	PI4KALPHA1	molecular_function	actin filament binding	7	4	0.0155352
	GO:0016619	CL2377.Contig4	--	molecular_function	malate dehydrogenase (oxaloacetate-decarboxylating) activity	8	2	0.0544273
	GO:0035004	CL716.Contig1	PI4KALPHA1	molecular_function	phosphatidylinositol 3-kinase activity	7	1	0.0686802
	GO:0016652	CL2377.Contig4	--	molecular_function	oxidoreductase activity, acting on NAD(P)H, NAD(P) as acceptor	6	1	0.0686802
	GO:0004165	Unigene13430	--	molecular_function	dodecenoyl-CoA delta-isomerase activity	7	1	0.0686802
	GO:0008809	Unigene13430	--	molecular_function	carnitine racemase activity	7	1	0.0686802
	GO:0004471	CL2377.Contig4	--	molecular_function	malate dehydrogenase (decarboxylating) (NAD+) activity	8	1	0.0686802
	GO:0008948	CL2377.Contig4	--	molecular_function	oxaloacetate decarboxylase activity	7	1	0.0686802
	GO:0004252	CL6484.Contig2	CLPR3	molecular_function	serine-type endopeptidase activity	8	6	0.070267
	GO:0004252	Unigene18195	ARA12	molecular_function	serine-type endopeptidase activity	8	6	0.070267
	GO:0070273	CL716.Contig1	PI4KALPHA1	molecular_function	phosphatidylinositol-4-phosphate binding	8	1	0.101233
	GO:0008094	Unigene854	PRL	molecular_function	DNA-dependent ATPase activity	11	2	0.106001
	GO:0020037	Unigene9255	CYP86A2	molecular_function	heme binding	6	17	0.106242
	GO:0042802	Unigene18195	ARA12	molecular_function	identical protein binding	5	7	0.108269
	GO:0032266	CL716.Contig1	PI4KALPHA1	molecular_function	phosphatidylinositol-3-phosphate binding	8	1	0.132651
	GO:0043325	CL716.Contig1	PI4KALPHA1	molecular_function	phosphatidylinositol-3,4-bisphosphate binding	9	1	0.132651
	GO:0004430	CL716.Contig1	PI4KALPHA1	molecular_function	1-phosphatidylinositol 4-kinase activity	8	1	0.132651
	GO:0016871	CL2642.Contig3	OSCPNX1	molecular_function	cycloartenol synthase activity	7	1	0.162971
	GO:0015238	CL4057.Contig2	TT12	molecular_function	drug transmembrane transporter activity	5	4	0.17095
csn-miR5368e	GO:0005515	CL1734.Contig2	DET1	molecular_function	protein binding	4	47	3.77489e-07
	GO:0005515	CL8707.Contig7	FLU	molecular_function	protein binding	4	47	3.77489e-07
csn-miR5368f	GO:0005524	CL1429.Contig4	ACA4	molecular_function	ATP binding	9	100	0.0152688
csn-miR5368h	GO:0005515	CL1734.Contig2	DET1	molecular_function	protein binding	4	47	3.77489e-07
	GO:0005515	CL8707.Contig7	FLU	molecular_function	protein binding	4	47	3.77489e-07
	GO:0004252	Unigene10803	CLPP5	molecular_function	serine-type endopeptidase activity	8	6	0.070267
csn-miR5368j-5p	GO:0005524	Unigene9468	MED37A	molecular_function	ATP binding	9	100	0.0152688
csn-miR5368l	GO:0051116	Unigene9473	CHLH	molecular_function	cobaltochelatase activity	7	1	0.0686802
	GO:0016851	Unigene9473	CHLH	molecular_function	magnesium chelatase activity	7	1	0.162971
csn-miR6173	GO:0005515	CL13045.Contig4	BEL1	molecular_function	protein binding	4	47	3.77489e-07
	GO:0005515	CL1757.Contig2	At1g80170	molecular_function	protein binding	4	47	3.77489e-07
	GO:0005515	Unigene13421	BEL1	molecular_function	protein binding	4	47	3.77489e-07
	GO:0005515	Unigene4549	BEL1	molecular_function	protein binding	4	47	3.77489e-07
	GO:0005515	Unigene4548	BEL1	molecular_function	protein binding	4	47	3.77489e-07
	GO:0003677	Unigene13421	BEL1	molecular_function	DNA binding	6	42	0.000813491
	GO:0003677	Unigene4549	BEL1	molecular_function	DNA binding	6	42	0.000813491
	GO:0003677	Unigene4548	BEL1	molecular_function	DNA binding	6	42	0.000813491
	GO:0005524	CL6422.Contig1	FLA10	molecular_function	ATP binding	9	100	0.0152688
	GO:0030145	CL8894.Contig1	PSBY	molecular_function	manganese ion binding	8	5	0.0181094
	GO:0008810	CL7387.Contig4	At1g64390	molecular_function	cellulase activity	7	3	0.0200427
	GO:0008398	Unigene6744	CYP51G1	molecular_function	sterol 14-demethylase activity	7	1	0.0349499
	GO:0003700	CL13045.Contig4	BEL1	molecular_function	sequence-specific DNA binding transcription factor activity	4	20	0.0860518
	GO:0003700	CL8313.Contig1	JMJ14	molecular_function	sequence-specific DNA binding transcription factor activity	4	20	0.0860518
	GO:0004151	Unigene17881	PYR4	molecular_function	dihydroorotase activity	7	1	0.101233
	GO:0020037	Unigene6744	CYP51G1	molecular_function	heme binding	6	17	0.106242
	GO:0016702	Unigene48680	CCD8	molecular_function	oxidoreductase activity, acting on single donors with incorporation of molecular oxygen, incorporation of two atoms of oxygen	6	4	0.113533
	GO:0043565	CL13045.Contig4	BEL1	molecular_function	sequence-specific DNA binding	7	9	0.118285
csn-miR6300c	GO:0000285	CL1716.Contig7	PIP5K7	molecular_function	1-phosphatidylinositol-3-phosphate 5-kinase activity	8	3	0.000165526
	GO:0016308	CL1716.Contig7	PIP5K7	molecular_function	1-phosphatidylinositol-4-phosphate 5-kinase activity	8	3	0.00208582
	GO:0050662	CL344.Contig3	RHM1	molecular_function	coenzyme binding	5	9	0.00221844
	GO:0050662	Unigene51862	CCR1	molecular_function	coenzyme binding	5	9	0.00221844
	GO:0008270	CL1716.Contig7	PIP5K7	molecular_function	zinc ion binding	8	36	0.00582582
	GO:0008270	Unigene11780	ATXR6	molecular_function	zinc ion binding	8	36	0.00582582
	GO:0010280	CL344.Contig3	RHM1	molecular_function	UDP-L-rhamnose synthase activity	4	2	0.0113679
	GO:0050377	CL344.Contig3	RHM1	molecular_function	UDP-glucose 4,6-dehydratase activity	7	2	0.0113679
	GO:0000166	CL344.Contig3	RHM1	molecular_function	nucleotide binding	5	42	0.0138737
	GO:0000166	Unigene51862	CCR1	molecular_function	nucleotide binding	5	42	0.0138737
	GO:0005524	CL1716.Contig4	PIP5K7	molecular_function	ATP binding	9	100	0.0152688
	GO:0008831	CL344.Contig3	RHM1	molecular_function	dTDP-4-dehydrorhamnose reductase activity	7	2	0.0166593
	GO:0008460	CL344.Contig3	RHM1	molecular_function	dTDP-glucose 4,6-dehydratase activity	7	2	0.0227877
	GO:0016619	Unigene36359	--	molecular_function	malate dehydrogenase (oxaloacetate-decarboxylating) activity	8	2	0.0544273
	GO:0003843	CL1119.Contig3	CALS12	molecular_function	1,3-beta-D-glucan synthase activity	8	3	0.0608908
	GO:0046976	Unigene11780	ATXR6	molecular_function	histone methyltransferase activity (H3-K27 specific)	11	1	0.0686802
	GO:0016307	CL1716.Contig6	--	molecular_function	phosphatidylinositol phosphate kinase activity	7	1	0.0686802
	GO:0035091	CL1716.Contig7	PIP5K7	molecular_function	phosphatidylinositol binding	6	2	0.191222
	GO:0004022	Unigene51862	CCR1	molecular_function	alcohol dehydrogenase (NAD) activity	7	1	0.192234
csn-miR6478b	GO:0046507	CL5485.Contig4	SQD1	molecular_function	UDPsulfoquinovose synthase activity	6	3	4.24901e-05
	GO:0003677	CL10667.Contig1	At4g24660	molecular_function	DNA binding	6	42	0.000813491
	GO:0050662	CL5485.Contig4	SQD1	molecular_function	coenzyme binding	5	9	0.00221844
	GO:0008270	CL3400.Contig1	ATL72	molecular_function	zinc ion binding	8	36	0.00582582
	GO:0008270	CL5485.Contig4	SQD1	molecular_function	zinc ion binding	8	36	0.00582582
	GO:0000166	CL5485.Contig4	SQD1	molecular_function	nucleotide binding	5	42	0.0138737
	GO:0000166	Unigene30955	At4g27290	molecular_function	nucleotide binding	5	42	0.0138737
	GO:0000166	Unigene35233	At4g27290	molecular_function	nucleotide binding	5	42	0.0138737
	GO:0008146	CL5485.Contig4	SQD1	molecular_function	sulfotransferase activity	6	3	0.014122
	GO:0005524	CL3151.Contig3	HT1	molecular_function	ATP binding	9	100	0.0152688
	GO:0005524	Unigene40811	PEPR2	molecular_function	ATP binding	9	100	0.0152688
	GO:0042277	Unigene40811	PEPR2	molecular_function	peptide binding	5	1	0.0349499
	GO:0020037	CL7881.Contig1	CYP716B1	molecular_function	heme binding	6	17	0.106242
csn-miR828	GO:0003677	CL5282.Contig1	WER	molecular_function	DNA binding	6	42	0.000813491
	GO:0003677	CL10500.Contig1	WER	molecular_function	DNA binding	6	42	0.000813491
	GO:0003677	Unigene34467	MYB308	molecular_function	DNA binding	6	42	0.000813491
	GO:0003677	Unigene40280	MYB308	molecular_function	DNA binding	6	42	0.000813491
	GO:0003682	CL5282.Contig1	WER	molecular_function	chromatin binding	4	9	0.0341714
	GO:0003682	CL10500.Contig1	WER	molecular_function	chromatin binding	4	9	0.0341714
	GO:0003682	Unigene34467	MYB308	molecular_function	chromatin binding	4	9	0.0341714
	GO:0003682	Unigene40280	MYB308	molecular_function	chromatin binding	4	9	0.0341714
csn-miR858a	GO:0003677	CL10500.Contig1	WER	molecular_function	DNA binding	6	42	0.000813491
	GO:0003677	Unigene9842	ODO1	molecular_function	DNA binding	6	42	0.000813491
	GO:0003682	CL10500.Contig1	WER	molecular_function	chromatin binding	4	9	0.0341714
	GO:0003682	Unigene9842	ODO1	molecular_function	chromatin binding	4	9	0.0341714
	GO:0003700	Unigene9842	ODO1	molecular_function	sequence-specific DNA binding transcription factor activity	4	20	0.0860518
csn-miR858b	GO:0003677	CL10500.Contig1	WER	molecular_function	DNA binding	6	42	0.000813491
	GO:0003677	Unigene9842	ODO1	molecular_function	DNA binding	6	42	0.000813491
	GO:0003682	CL10500.Contig1	WER	molecular_function	chromatin binding	4	9	0.0341714
	GO:0003682	Unigene9842	ODO1	molecular_function	chromatin binding	4	9	0.0341714
	GO:0003700	Unigene9842	ODO1	molecular_function	sequence-specific DNA binding transcription factor activity	4	20	0.0860518
csn-miR858c	GO:0003677	CL10500.Contig1	WER	molecular_function	DNA binding	6	42	0.000813491
	GO:0003682	CL10500.Contig1	WER	molecular_function	chromatin binding	4	9	0.0341714
csn-miRn1	GO:0005515	Unigene19679	LET12	molecular_function	protein binding	4	47	3.77489e-07
	GO:0003677	Unigene19679	LET12	molecular_function	DNA binding	6	42	0.000813491
	GO:0003677	Unigene56588	LET12	molecular_function	DNA binding	6	42	0.000813491
	GO:0005524	CL4381.Contig1	At1g17745	molecular_function	ATP binding	9	100	0.0152688
	GO:0003700	Unigene19679	LET12	molecular_function	sequence-specific DNA binding transcription factor activity	4	20	0.0860518
csn-miRn10	GO:0005515	CL3018.Contig14	KAP1	molecular_function	protein binding	4	47	3.77489e-07
	GO:0005515	CL7762.Contig1	CYB561A	molecular_function	protein binding	4	47	3.77489e-07
	GO:0005515	Unigene18070	psbA	molecular_function	protein binding	4	47	3.77489e-07
	GO:0016168	Unigene18070	psbA	molecular_function	chlorophyll binding	6	8	0.00010452
	GO:0003677	Unigene13901	BLH1	molecular_function	DNA binding	6	42	0.000813491
	GO:0008270	CL1261.Contig4	PMI1	molecular_function	zinc ion binding	8	36	0.00582582
	GO:0005524	CL1885.Contig6	ABCC9	molecular_function	ATP binding	9	100	0.0152688
	GO:0005524	Unigene13820	--	molecular_function	ATP binding	9	100	0.0152688
	GO:0016667	CL6735.Contig1	At1g08570	molecular_function	oxidoreductase activity, acting on a sulfur group of donors	5	1	0.0686802
	GO:0004190	CL8546.Contig2	ASPG1	molecular_function	aspartic-type endopeptidase activity	8	4	0.0966506
	GO:0004476	CL1261.Contig4	PMI1	molecular_function	mannose-6-phosphate isomerase activity	7	1	0.132651
	GO:0045156	Unigene18070	psbA	molecular_function	electron transporter, transferring electrons within the cyclic electron transport pathway of photosynthesis activity	4	1	0.162971
	GO:0008805	CL7762.Contig1	CYB561A	molecular_function	carbon-monoxide oxygenase activity	7	1	0.162971
	GO:0051879	CL1036.Contig12	TPR3	molecular_function	Hsp90 protein binding	6	1	0.192234
csn-miRn11-3p	GO:0000166	CL12692.Contig1	SD25	molecular_function	nucleotide binding	5	42	0.0138737
	GO:0005524	CL2836.Contig5	LECRKS5	molecular_function	ATP binding	9	100	0.0152688
csn-miRn12-3p	GO:0000166	CL8922.Contig1	ANP1	molecular_function	nucleotide binding	5	42	0.0138737
	GO:0015215	CL8177.Contig1	BT1	molecular_function	nucleotide transmembrane transporter activity	7	1	0.0686802
csn-miRn13	GO:0004364	CL3181.Contig4	GSTL3	molecular_function	glutathione transferase activity	6	2	0.15346
csn-miRn14	GO:0003677	Unigene24711	NAC008	molecular_function	DNA binding	6	42	0.000813491
csn-miRn17	GO:0090440	CL1906.Contig3	NRT1.2	molecular_function	abscisic acid transporter activity	6	1	0.0349499
csn-miRn2	GO:0016168	CL8.Contig5	psbB	molecular_function	chlorophyll binding	6	8	0.00010452
	GO:0003677	CL8.Contig16	rpoA	molecular_function	DNA binding	6	42	0.000813491
	GO:0003677	Unigene7385	NAC018	molecular_function	DNA binding	6	42	0.000813491
	GO:0003899	CL8.Contig16	rpoA	molecular_function	DNA-directed RNA polymerase activity	8	5	0.00992342
	GO:0000166	CL8.Contig1	rpl2-A	molecular_function	nucleotide binding	5	42	0.0138737
	GO:0008422	CL9622.Contig2	BGLU40	molecular_function	beta-glucosidase activity	8	4	0.0328361
	GO:0046983	CL8.Contig16	rpoA	molecular_function	protein dimerization activity	5	8	0.0692901
	GO:0043169	CL9622.Contig2	BGLU40	molecular_function	cation binding	5	4	0.191987
csn-miRn20-3p	GO:0005366	Unigene36136	INT2	molecular_function	myo-inositol:proton symporter activity	10	1	0.132651
csn-miRn21	GO:0003755	Unigene58973	FKBP70	molecular_function	peptidyl-prolyl cis-trans isomerase activity	6	6	0.00626841
csn-miRn23	GO:0020037	Unigene23520	CYP75A3	molecular_function	heme binding	6	17	0.106242
csn-miRn24	GO:0000166	CL2707.Contig3	At5g23430	molecular_function	nucleotide binding	5	42	0.0138737
	GO:0004364	CL3181.Contig4	GSTL3	molecular_function	glutathione transferase activity	6	2	0.15346
	GO:0016905	CL2707.Contig3	At5g23430	molecular_function	myosin heavy chain kinase activity	10	2	0.16589
csn-miRn25-5p	GO:0052716	CL5719.Contig2	LAC14	molecular_function	hydroquinone:oxygen oxidoreductase activity	7	11	3.09403e-06
	GO:0052716	Unigene4207	TT10	molecular_function	hydroquinone:oxygen oxidoreductase activity	7	11	3.09403e-06
	GO:0052716	Unigene34651	LAC21	molecular_function	hydroquinone:oxygen oxidoreductase activity	7	11	3.09403e-06
	GO:0070330	Unigene55457	CYP94A2	molecular_function	aromatase activity	7	6	0.00121543
	GO:0005215	Unigene659	At1g52190	molecular_function	transporter activity	3	13	0.00411422
	GO:0005507	CL5719.Contig2	LAC14	molecular_function	copper ion binding	8	17	0.011694
	GO:0005507	Unigene4207	TT10	molecular_function	copper ion binding	8	17	0.011694
	GO:0005507	Unigene34651	LAC21	molecular_function	copper ion binding	8	17	0.011694
	GO:0005524	Unigene40074	B120	molecular_function	ATP binding	9	100	0.0152688
	GO:0015093	CL6784.Contig1	At1g50920	molecular_function	ferrous iron transmembrane transporter activity	12	1	0.0349499
	GO:0004190	Unigene32056	nep1	molecular_function	aspartic-type endopeptidase activity	8	4	0.0966506
	GO:0052694	Unigene55457	CYP94A2	molecular_function	jasmonoyl-isoleucine-12-hydroxylase activity	6	1	0.101233
	GO:0020037	Unigene55457	CYP94A2	molecular_function	heme binding	6	17	0.106242
csn-miRn26	GO:0004089	CL13607.Contig29	--	molecular_function	carbonate dehydratase activity	7	7	0.00100679
	GO:0008270	CL13607.Contig29	--	molecular_function	zinc ion binding	8	36	0.00582582
	GO:0003843	Unigene24304	CALS7	molecular_function	1,3-beta-D-glucan synthase activity	8	3	0.0608908
csn-miRn27	GO:0020037	Unigene23520	CYP75A3	molecular_function	heme binding	6	17	0.106242
	GO:0016746	CL1708.Contig5	ACT	molecular_function	transferase activity, transferring acyl groups	5	3	0.207467
csn-miRn28-5p	GO:0008270	CL2286.Contig2	FLA10	molecular_function	zinc ion binding	8	36	0.00582582
	GO:0005524	CL2286.Contig2	FLA10	molecular_function	ATP binding	9	100	0.0152688
	GO:0005524	CL6189.Contig1	At1g54610	molecular_function	ATP binding	9	100	0.0152688
csn-miRn3	GO:0005515	CL22.Contig24	CIPK23	molecular_function	protein binding	4	47	3.77489e-07
	GO:0005515	Unigene42363	CSP41A	molecular_function	protein binding	4	47	3.77489e-07
	GO:0080019	CL761.Contig2	--	molecular_function	fatty-acyl-CoA reductase (alcohol-forming) activity	7	4	2.09561e-05
	GO:0050662	Unigene42363	CSP41A	molecular_function	coenzyme binding	5	9	0.00221844
	GO:0008762	Unigene239	XDH1	molecular_function	UDP-N-acetylmuramate dehydrogenase activity	7	5	0.0030368
	GO:0004683	CL22.Contig24	CIPK23	molecular_function	calmodulin-dependent protein kinase activity	9	7	0.00357475
	GO:0003755	CL5037.Contig1	GP1	molecular_function	peptidyl-prolyl cis-trans isomerase activity	6	6	0.00626841
	GO:0000166	CL761.Contig2	--	molecular_function	nucleotide binding	5	42	0.0138737
	GO:0000166	CL9470.Contig3	MSI1	molecular_function	nucleotide binding	5	42	0.0138737
	GO:0000166	Unigene36415	ycf39	molecular_function	nucleotide binding	5	42	0.0138737
	GO:0000166	Unigene42363	CSP41A	molecular_function	nucleotide binding	5	42	0.0138737
	GO:0005524	CL22.Contig24	CIPK23	molecular_function	ATP binding	9	100	0.0152688
	GO:0005524	Unigene31591	LECRKS2	molecular_function	ATP binding	9	100	0.0152688
	GO:0005524	Unigene31865	HT1	molecular_function	ATP binding	9	100	0.0152688
	GO:0004854	Unigene239	XDH1	molecular_function	xanthine dehydrogenase activity	7	1	0.0349499
	GO:0004855	Unigene239	XDH1	molecular_function	xanthine oxidase activity	7	1	0.0349499
	GO:0004252	CL10843.Contig1	ARA12	molecular_function	serine-type endopeptidase activity	8	6	0.070267
	GO:0008266	Unigene42363	CSP41A	molecular_function	poly(U) RNA binding	9	3	0.0729422
	GO:0003729	Unigene42363	CSP41A	molecular_function	mRNA binding	8	2	0.0737434
	GO:0015079	Unigene286	POT5	molecular_function	potassium ion transmembrane transporter activity	10	2	0.0948677
	GO:0042802	CL10843.Contig1	ARA12	molecular_function	identical protein binding	5	7	0.108269
	GO:0004364	Unigene986	GSTU18	molecular_function	glutathione transferase activity	6	2	0.15346
csn-miRn30	GO:0005524	CL6192.Contig1	At4g03230	molecular_function	ATP binding	9	100	0.0152688
csn-miRn31-3p	GO:0042802	CL10156.Contig5	PEX11A	molecular_function	identical protein binding	5	7	0.108269
csn-miRn32-5p	GO:0052716	CL896.Contig4	LAC3	molecular_function	hydroquinone:oxygen oxidoreductase activity	7	11	3.09403e-06
	GO:0005507	CL896.Contig4	LAC3	molecular_function	copper ion binding	8	17	0.011694
	GO:0008447	CL896.Contig4	LAC3	molecular_function	L-ascorbate oxidase activity	7	5	0.0688693
csn-miRn33	GO:0042802	CL10156.Contig5	PEX11A	molecular_function	identical protein binding	5	7	0.108269
csn-miRn34-3p	GO:0003677	Unigene31458	ATHB-12	molecular_function	DNA binding	6	42	0.000813491
	GO:0005507	CL3839.Contig6	DK-ACO1	molecular_function	copper ion binding	8	17	0.011694
	GO:0000166	CL2905.Contig1	At1g56130	molecular_function	nucleotide binding	5	42	0.0138737
csn-miRn34-5p	GO:0003677	CL11032.Contig1	OPT7	molecular_function	DNA binding	6	42	0.000813491
	GO:0005524	CL11032.Contig1	OPT7	molecular_function	ATP binding	9	100	0.0152688
csn-miRn35	GO:0042802	CL10156.Contig5	PEX11A	molecular_function	identical protein binding	5	7	0.108269
csn-miRn38	GO:0003755	Unigene35945	TIG	molecular_function	peptidyl-prolyl cis-trans isomerase activity	6	6	0.00626841
csn-miRn39-3p	GO:0010011	CL357.Contig9	LAX2	molecular_function	auxin binding	5	6	2.47463e-06
	GO:0008270	Unigene23240	SDR2a	molecular_function	zinc ion binding	8	36	0.00582582
	GO:0000166	Unigene23240	SDR2a	molecular_function	nucleotide binding	5	42	0.0138737
	GO:0010328	CL357.Contig9	LAX2	molecular_function	auxin influx transmembrane transporter activity	7	2	0.0373
csn-miRn4	GO:0005524	CL4894.Contig1	atpB	molecular_function	ATP binding	9	100	0.0152688
csn-miRn40	GO:0000166	Unigene13304	RPP8L2	molecular_function	nucleotide binding	5	42	0.0138737
csn-miRn41	GO:0000166	Unigene22447	--	molecular_function	nucleotide binding	5	42	0.0138737
	GO:0042802	CL10156.Contig5	PEX11A	molecular_function	identical protein binding	5	7	0.108269
csn-miRn42	GO:0008559	Unigene12355	ABCB15	molecular_function	xenobiotic-transporting ATPase activity	13	8	0.0010958
	GO:0005524	Unigene12355	ABCB15	molecular_function	ATP binding	9	100	0.0152688
	GO:0005345	CL9793.Contig2	AZG1	molecular_function	purine nucleobase transmembrane transporter activity	8	2	0.0455645
	GO:0015415	Unigene12355	ABCB15	molecular_function	phosphate ion transmembrane-transporting ATPase activity	15	2	0.0737434
csn-miRn43	GO:0005515	CL1977.Contig1	COP1	molecular_function	protein binding	4	47	3.77489e-07
	GO:0005515	Unigene54338	COP1	molecular_function	protein binding	4	47	3.77489e-07
	GO:0004842	CL1977.Contig1	COP1	molecular_function	ubiquitin-protein transferase activity	6	11	0.00558808
	GO:0004842	Unigene54338	COP1	molecular_function	ubiquitin-protein transferase activity	6	11	0.00558808
	GO:0008270	CL1977.Contig1	COP1	molecular_function	zinc ion binding	8	36	0.00582582
	GO:0008270	Unigene54338	COP1	molecular_function	zinc ion binding	8	36	0.00582582
csn-miRn44	GO:0015079	CL12184.Contig1	POT4	molecular_function	potassium ion transmembrane transporter activity	10	2	0.0948677
csn-miRn45	GO:0004650	CL804.Contig3	JP650	molecular_function	polygalacturonase activity	7	5	0.00410266
csn-miRn46-3p	GO:0004842	CL2504.Contig2	PUB62	molecular_function	ubiquitin-protein transferase activity	6	11	0.00558808
csn-miRn46-5p	GO:0008762	Unigene40720	DIM	molecular_function	UDP-N-acetylmuramate dehydrogenase activity	7	5	0.0030368
	GO:0008270	Unigene4763	DA1	molecular_function	zinc ion binding	8	36	0.00582582
csn-miRn47	GO:0009039	CL9089.Contig2	--	molecular_function	urease activity	7	1	0.0686802
	GO:0016151	CL9089.Contig2	--	molecular_function	nickel cation binding	8	1	0.132651
csn-miRn48	GO:0042802	CL10156.Contig5	PEX11A	molecular_function	identical protein binding	5	7	0.108269
csn-miRn49	GO:0008270	CL209.Contig23	STOP1	molecular_function	zinc ion binding	8	36	0.00582582
csn-miRn5	GO:0005515	CL9546.Contig3	OBE3	molecular_function	protein binding	4	47	3.77489e-07
	GO:0005515	Unigene4714	PER51	molecular_function	protein binding	4	47	3.77489e-07
	GO:0051786	CL5239.Contig4	CRTISO	molecular_function	all-trans-retinol 13,14-reductase activity	6	2	0.0113679
	GO:0000166	CL2890.Contig2	RBG3	molecular_function	nucleotide binding	5	42	0.0138737
	GO:0000166	CL7488.Contig1	--	molecular_function	nucleotide binding	5	42	0.0138737
	GO:0000166	Unigene21903	YPTV5	molecular_function	nucleotide binding	5	42	0.0138737
	GO:0000166	Unigene10696	SYNC2	molecular_function	nucleotide binding	5	42	0.0138737
	GO:0016208	CL817.Contig5	AAE14	molecular_function	AMP binding	9	2	0.0227877
	GO:0046608	CL5239.Contig4	CRTISO	molecular_function	carotenoid isomerase activity	6	2	0.0296884
	GO:0008756	CL817.Contig5	AAE14	molecular_function	o-succinylbenzoate-CoA ligase activity	7	2	0.0373
	GO:0003700	Unigene21512	BZIP63	molecular_function	sequence-specific DNA binding transcription factor activity	4	20	0.0860518
	GO:0003700	Unigene7000	OSH6	molecular_function	sequence-specific DNA binding transcription factor activity	4	20	0.0860518
	GO:0020037	CL10356.Contig3	PER73	molecular_function	heme binding	6	17	0.106242
	GO:0020037	Unigene24706	4CLL5	molecular_function	heme binding	6	17	0.106242
	GO:0020037	Unigene4714	PER51	molecular_function	heme binding	6	17	0.106242
	GO:0043565	Unigene21512	BZIP63	molecular_function	sequence-specific DNA binding	7	9	0.118285
	GO:0043565	Unigene7000	OSH6	molecular_function	sequence-specific DNA binding	7	9	0.118285
	GO:0004459	CL7488.Contig1	--	molecular_function	L-lactate dehydrogenase activity	7	1	0.132651
	GO:0004816	Unigene10696	SYNC2	molecular_function	asparagine-tRNA ligase activity	8	1	0.132651
	GO:0008793	CL3544.Contig3	ACS10	molecular_function	aromatic-amino-acid:2-oxoglutarate aminotransferase activity	7	1	0.162971
	GO:0008508	Unigene22497	BASS4	molecular_function	bile acid:sodium symporter activity	10	1	0.192234
	GO:0047077	Unigene24706	4CLL5	molecular_function	Photinus-luciferin 4-monooxygenase (ATP-hydrolyzing) activity	7	1	0.192234
	GO:0004601	CL10356.Contig3	PER73	molecular_function	peroxidase activity	6	6	0.192706
	GO:0004601	Unigene24706	4CLL5	molecular_function	peroxidase activity	6	6	0.192706
	GO:0004601	Unigene4714	PER51	molecular_function	peroxidase activity	6	6	0.192706
csn-miRn51	GO:0003677	Unigene1444	--	molecular_function	DNA binding	6	42	0.000813491
	GO:0005524	CL13427.Contig9	ABCC4	molecular_function	ATP binding	9	100	0.0152688
csn-miRn53	GO:0005524	CL8802.Contig3	LDJ2	molecular_function	ATP binding	9	100	0.0152688
	GO:0031072	CL8802.Contig3	LDJ2	molecular_function	heat shock protein binding	5	3	0.207467
csn-miRn54	GO:0016168	CL8.Contig23	psbB	molecular_function	chlorophyll binding	6	8	0.00010452
csn-miRn55	GO:0080054	CL688.Contig1	NRT1.7	molecular_function	low-affinity nitrate transmembrane transporter activity	10	1	0.0686802
	GO:0016702	Unigene2561	20ox3	molecular_function	oxidoreductase activity, acting on single donors with incorporation of molecular oxygen, incorporation of two atoms of oxygen	6	4	0.113533
csn-miRn56	GO:0020037	Unigene23520	CYP75A3	molecular_function	heme binding	6	17	0.106242
csn-miRn57	GO:0005524	Unigene51291	N	molecular_function	ATP binding	9	100	0.0152688
	GO:0032559	Unigene16957	N	molecular_function	adenyl ribonucleotide binding	8	3	0.0998872
	GO:0043168	Unigene16957	N	molecular_function	anion binding	5	3	0.107167
	GO:0032550	Unigene16957	N	molecular_function	purine ribonucleoside binding	7	3	0.107167
csn-miRn6	GO:0003677	CL4769.Contig2	ODO1	molecular_function	DNA binding	6	42	0.000813491
	GO:0005215	CL13427.Contig2	ABCC14	molecular_function	transporter activity	3	13	0.00411422
	GO:0008270	CL6021.Contig3	ATXR2	molecular_function	zinc ion binding	8	36	0.00582582
	GO:0005524	Unigene61485	ACT3	molecular_function	ATP binding	9	100	0.0152688
	GO:0003682	CL4769.Contig2	ODO1	molecular_function	chromatin binding	4	9	0.0341714
	GO:0003700	CL4769.Contig2	ODO1	molecular_function	sequence-specific DNA binding transcription factor activity	4	20	0.0860518
csn-miRn61	GO:0003677	Unigene25975	AIL6	molecular_function	DNA binding	6	42	0.000813491
	GO:0003755	CL13530.Contig3	CYP21-3	molecular_function	peptidyl-prolyl cis-trans isomerase activity	6	6	0.00626841
	GO:0005524	CL13334.Contig4	VALRS	molecular_function	ATP binding	9	100	0.0152688
	GO:0005524	Unigene48895	--	molecular_function	ATP binding	9	100	0.0152688
	GO:0004823	CL13334.Contig4	VALRS	molecular_function	leucine-tRNA ligase activity	8	2	0.0166593
	GO:0030145	CL5214.Contig1	TDT	molecular_function	manganese ion binding	8	5	0.0181094
	GO:0004144	CL2709.Contig3	At1g54570	molecular_function	diacylglycerol O-acyltransferase activity	9	2	0.0227877
	GO:0004144	CL676.Contig1	At1g54570	molecular_function	diacylglycerol O-acyltransferase activity	9	2	0.0227877
	GO:0002161	CL13334.Contig4	VALRS	molecular_function	aminoacyl-tRNA editing activity	7	2	0.0455645
	GO:0050072	CL5214.Contig1	TDT	molecular_function	m7G(5')pppN diphosphatase activity	8	1	0.0686802
	GO:0017153	CL5214.Contig1	TDT	molecular_function	sodium:dicarboxylate symporter activity	10	1	0.0686802
	GO:0003729	CL5214.Contig1	TDT	molecular_function	mRNA binding	8	2	0.0737434
	GO:0003700	Unigene25975	AIL6	molecular_function	sequence-specific DNA binding transcription factor activity	4	20	0.0860518
	GO:0015140	CL5214.Contig1	TDT	molecular_function	malate transmembrane transporter activity	10	1	0.101233
	GO:0016905	CL2717.Contig3	GB1	molecular_function	myosin heavy chain kinase activity	10	2	0.16589
	GO:0031072	CL3937.Contig1	ATJ2	molecular_function	heat shock protein binding	5	3	0.207467
csn-miRn62	GO:0000822	CL2155.Contig3	AFB2	molecular_function	inositol hexakisphosphate binding	6	5	1.0166e-06
	GO:0010011	CL2155.Contig3	AFB2	molecular_function	auxin binding	5	6	2.47463e-06
	GO:0004842	CL2155.Contig3	AFB2	molecular_function	ubiquitin-protein transferase activity	6	11	0.00558808
	GO:0005524	CL1858.Contig1	At5g35370	molecular_function	ATP binding	9	100	0.0152688
csn-miRn65	GO:0042802	CL10156.Contig5	PEX11A	molecular_function	identical protein binding	5	7	0.108269
csn-miRn66-3p	GO:0020037	Unigene23520	CYP75A3	molecular_function	heme binding	6	17	0.106242
	GO:0016746	CL1708.Contig5	ACT	molecular_function	transferase activity, transferring acyl groups	5	3	0.207467
csn-miRn67	GO:0008859	CL7270.Contig1	RNR1	molecular_function	exoribonuclease II activity	10	1	0.132651
csn-miRn68	GO:0003700	Unigene27273	ATHB-14	molecular_function	sequence-specific DNA binding transcription factor activity	4	20	0.0860518
	GO:0043565	Unigene27273	ATHB-14	molecular_function	sequence-specific DNA binding	7	9	0.118285
csn-miRn7	GO:0032559	CL813.Contig1	N	molecular_function	adenyl ribonucleotide binding	8	3	0.0998872
	GO:0043168	CL813.Contig1	N	molecular_function	anion binding	5	3	0.107167
	GO:0032550	CL813.Contig1	N	molecular_function	purine ribonucleoside binding	7	3	0.107167
csn-miRn70	GO:0045486	CL11441.Contig5	FHT	molecular_function	naringenin 3-dioxygenase activity	7	1	0.162971
csn-miRn71-3p	GO:0042802	CL10156.Contig5	PEX11A	molecular_function	identical protein binding	5	7	0.108269
csn-miRn9	GO:0003677	Unigene8112	DOF5.6	molecular_function	DNA binding	6	42	0.000813491
	GO:0008270	Unigene8112	DOF5.6	molecular_function	zinc ion binding	8	36	0.00582582
csn-miR477b	GO:0050897	Unigene51115	atpB	molecular_function	cobalt ion binding	8	3	0.216628
csn-miR5368d	GO:0050897	CL2377.Contig4	--	molecular_function	cobalt ion binding	8	3	0.216628
csn-miR394a	GO:0050897	CL2377.Contig4	--	molecular_function	cobalt ion binding	8	3	0.216628
csn-miR398	GO:0050897	CL8327.Contig1	COX5B-2	molecular_function	cobalt ion binding	8	3	0.216628
csn-miR2911k	GO:0005506	CL2672.Contig1	CYP94A2	molecular_function	iron ion binding	8	15	0.218565
csn-miR167h	GO:0005506	Unigene42413	CYP707A2	molecular_function	iron ion binding	8	15	0.218565
csn-miRn28-5p	GO:0005506	CL7007.Contig1	CAO	molecular_function	iron ion binding	8	15	0.218565
csn-miR6173	GO:0005506	Unigene6744	CYP51G1	molecular_function	iron ion binding	8	15	0.218565
csn-miR2911g	GO:0005506	CL2672.Contig1	CYP94A2	molecular_function	iron ion binding	8	15	0.218565
	GO:0005506	Unigene16528	CYP94A1	molecular_function	iron ion binding	8	15	0.218565
csn-miR5368d	GO:0005506	Unigene9255	CYP86A2	molecular_function	iron ion binding	8	15	0.218565
csn-miRn10	GO:0005506	Unigene18070	psbA	molecular_function	iron ion binding	8	15	0.218565
csn-miR167b-5p	GO:0005506	Unigene42413	CYP707A2	molecular_function	iron ion binding	8	15	0.218565
csn-miRn25-5p	GO:0005506	Unigene55457	CYP94A2	molecular_function	iron ion binding	8	15	0.218565
csn-miR2911f	GO:0005506	CL2672.Contig1	CYP94A2	molecular_function	iron ion binding	8	15	0.218565
	GO:0005506	Unigene16528	CYP94A1	molecular_function	iron ion binding	8	15	0.218565
csn-miRn23	GO:0005506	Unigene23520	CYP75A3	molecular_function	iron ion binding	8	15	0.218565
csn-miRn3	GO:0005506	Unigene239	XDH1	molecular_function	iron ion binding	8	15	0.218565
csn-miRn56	GO:0005506	Unigene23520	CYP75A3	molecular_function	iron ion binding	8	15	0.218565
csn-miR2911h	GO:0005506	CL2672.Contig1	CYP94A2	molecular_function	iron ion binding	8	15	0.218565
csn-miRn27	GO:0005506	Unigene23520	CYP75A3	molecular_function	iron ion binding	8	15	0.218565
csn-miRn66-3p	GO:0005506	Unigene23520	CYP75A3	molecular_function	iron ion binding	8	15	0.218565
csn-miR1310a	GO:0005506	CL7520.Contig1	--	molecular_function	iron ion binding	8	15	0.218565
csn-miRn55	GO:0005506	Unigene2561	20ox3	molecular_function	iron ion binding	8	15	0.218565
csn-miR2911i	GO:0005506	CL2672.Contig1	CYP94A2	molecular_function	iron ion binding	8	15	0.218565
	GO:0005506	Unigene16528	CYP94A1	molecular_function	iron ion binding	8	15	0.218565
csn-miR6478b	GO:0005506	CL7881.Contig1	CYP716B1	molecular_function	iron ion binding	8	15	0.218565
csn-miRn3	GO:0000210	Unigene5476	NUDT19	molecular_function	NAD+ diphosphatase activity	9	1	0.220475
csn-miR159a	GO:0015168	Unigene23127	NIP6-1	molecular_function	glycerol transmembrane transporter activity	7	1	0.220475
csn-miR477b	GO:0070011	CL2619.Contig2	ycf45	molecular_function	peptidase activity, acting on L-amino acid peptides	6	1	0.220475
csn-miR159a	GO:0008408	Unigene9460	Os01g0868300	molecular_function	3'-5' exonuclease activity	8	1	0.220475
csn-miRn1	GO:0004617	CL4381.Contig1	At1g17745	molecular_function	phosphoglycerate dehydrogenase activity	7	1	0.220475
csn-miR477b	GO:0004605	CL12959.Contig4	CDS1	molecular_function	phosphatidate cytidylyltransferase activity	8	1	0.220475
csn-miR156h	GO:0016765	Unigene34638	PSY1	molecular_function	transferase activity, transferring alkyl or aryl (other than methyl) groups	5	1	0.220475
csn-miR396g	GO:0003994	Unigene17528	ACO1	molecular_function	aconitate hydratase activity	7	1	0.220475
csn-miR395a-3p	GO:0003825	CL5614.Contig2	TPS5	molecular_function	alpha,alpha-trehalose-phosphate synthase (UDP-forming) activity	8	1	0.220475
csn-miRn46-5p	GO:0043130	Unigene4763	DA1	molecular_function	ubiquitin binding	6	1	0.220475
csn-miR5368d	GO:0005546	CL716.Contig1	PI4KALPHA1	molecular_function	phosphatidylinositol-4,5-bisphosphate binding	9	1	0.220475
csn-miR477b	GO:0005516	Unigene340	At5g15730	molecular_function	calmodulin binding	5	7	0.229055
csn-miR159a	GO:0005516	CL580.Contig5	ABCB1	molecular_function	calmodulin binding	5	7	0.229055
csn-miRn46-5p	GO:0005516	Unigene40720	DIM	molecular_function	calmodulin binding	5	7	0.229055
csn-miR5368a-3p	GO:0005516	CL1429.Contig4	ACA4	molecular_function	calmodulin binding	5	7	0.229055
csn-miR5368f	GO:0005516	CL1429.Contig4	ACA4	molecular_function	calmodulin binding	5	7	0.229055
csn-miR166l	GO:0004462	Unigene12682	--	molecular_function	lactoylglutathione lyase activity	6	2	0.230024
csn-miR1310a	GO:0004462	CL6779.Contig3	PARC	molecular_function	lactoylglutathione lyase activity	6	2	0.230024
csn-miR477a	GO:0051082	Unigene28687	ATJ1	molecular_function	unfolded protein binding	5	4	0.236214
csn-miR5368c	GO:0051082	CL9521.Contig1	--	molecular_function	unfolded protein binding	5	4	0.236214
	GO:0051082	Unigene4515	--	molecular_function	unfolded protein binding	5	4	0.236214
csn-miR5368g	GO:0051082	CL9521.Contig1	--	molecular_function	unfolded protein binding	5	4	0.236214
	GO:0051082	Unigene4515	--	molecular_function	unfolded protein binding	5	4	0.236214
csn-miR473	GO:0051082	Unigene28687	ATJ1	molecular_function	unfolded protein binding	5	4	0.236214
csn-miRn53	GO:0051082	CL8802.Contig3	LDJ2	molecular_function	unfolded protein binding	5	4	0.236214
csn-miR5368d	GO:0015297	CL4057.Contig2	TT12	molecular_function	antiporter activity	7	4	0.236214
csn-miR396h	GO:0015297	Unigene24280	TT12	molecular_function	antiporter activity	7	4	0.236214
csn-miR167h	GO:0010295	Unigene42413	CYP707A2	molecular_function	(+)-abscisic acid 8'-hydroxylase activity	7	1	0.24773
csn-miR167b-5p	GO:0010295	Unigene42413	CYP707A2	molecular_function	(+)-abscisic acid 8'-hydroxylase activity	7	1	0.24773
csn-miR159a	GO:0003896	Unigene9460	Os01g0868300	molecular_function	DNA primase activity	9	1	0.24773
csn-miR396g	GO:0009815	Unigene17528	ACO1	molecular_function	1-aminocyclopropane-1-carboxylate oxidase activity	7	1	0.24773
csn-miR156e	GO:0047769	CL2395.Contig7	ADT3	molecular_function	arogenate dehydratase activity	7	1	0.24773
csn-miRn67	GO:0008176	CL13483.Contig3	At3g12360	molecular_function	tRNA (guanine-N7-)-methyltransferase activity	10	1	0.24773
csn-miR156e	GO:0004664	CL2395.Contig7	ADT3	molecular_function	prephenate dehydratase activity	7	1	0.24773
csn-miRn28-5p	GO:0010277	CL7007.Contig1	CAO	molecular_function	chlorophyllide a oxygenase [overall] activity	7	1	0.24773
csn-miR6300c	GO:0004575	CL10928.Contig1	INVA	molecular_function	sucrose alpha-glucosidase activity	8	1	0.24773
csn-miR5368d	GO:0070300	CL716.Contig1	PI4KALPHA1	molecular_function	phosphatidic acid binding	6	1	0.24773
csn-miR5368a-5p	GO:0048038	CL9150.Contig1	HCBT1	molecular_function	quinone binding	5	2	0.25617
csn-miRn2	GO:0048038	Unigene10991	ndhF	molecular_function	quinone binding	5	2	0.25617
csn-miR159a	GO:0004386	Unigene35670	RAD54	molecular_function	helicase activity	9	2	0.25617
csn-miR156e	GO:0004386	Unigene35670	RAD54	molecular_function	helicase activity	9	2	0.25617
csn-miR156h	GO:0004386	CL44.Contig4	INO80	molecular_function	helicase activity	9	2	0.25617
csn-miR395a-3p	GO:0032440	CL169.Contig9	HSP70	molecular_function	2-alkenal reductase [NAD(P)] activity	7	19	0.258954
csn-miR172a-3p	GO:0032440	CL2645.Contig3	AP2	molecular_function	2-alkenal reductase [NAD(P)] activity	7	19	0.258954
csn-miRn6	GO:0032440	Unigene3723	CYSEP	molecular_function	2-alkenal reductase [NAD(P)] activity	7	19	0.258954
csn-miR477b	GO:0032440	Unigene26903	BRL2	molecular_function	2-alkenal reductase [NAD(P)] activity	7	19	0.258954
csn-miR172d	GO:0032440	CL2645.Contig3	AP2	molecular_function	2-alkenal reductase [NAD(P)] activity	7	19	0.258954
csn-miR166e	GO:0032440	CL1885.Contig7	ABCC9	molecular_function	2-alkenal reductase [NAD(P)] activity	7	19	0.258954
csn-miRn43	GO:0032440	CL1977.Contig1	COP1	molecular_function	2-alkenal reductase [NAD(P)] activity	7	19	0.258954
	GO:0032440	Unigene54338	COP1	molecular_function	2-alkenal reductase [NAD(P)] activity	7	19	0.258954
csn-miR159b	GO:0032440	Unigene2672	PXL2	molecular_function	2-alkenal reductase [NAD(P)] activity	7	19	0.258954
csn-miR5368d	GO:0032440	Unigene35846	GRP-1	molecular_function	2-alkenal reductase [NAD(P)] activity	7	19	0.258954
csn-miR5301	GO:0032440	Unigene31302	DEGP2	molecular_function	2-alkenal reductase [NAD(P)] activity	7	19	0.258954
csn-miRn10	GO:0032440	CL1885.Contig6	ABCC9	molecular_function	2-alkenal reductase [NAD(P)] activity	7	19	0.258954
csn-miR1310c	GO:0032440	CL169.Contig1	HSP70	molecular_function	2-alkenal reductase [NAD(P)] activity	7	19	0.258954
csn-miR166c-5p	GO:0032440	CL1885.Contig7	ABCC9	molecular_function	2-alkenal reductase [NAD(P)] activity	7	19	0.258954
csn-miR159a	GO:0032440	Unigene2672	PXL2	molecular_function	2-alkenal reductase [NAD(P)] activity	7	19	0.258954
csn-miRn45	GO:0032440	Unigene10909	RD21A	molecular_function	2-alkenal reductase [NAD(P)] activity	7	19	0.258954
csn-miRn51	GO:0032440	CL13427.Contig9	ABCC4	molecular_function	2-alkenal reductase [NAD(P)] activity	7	19	0.258954
csn-miR477d	GO:0032440	Unigene26903	BRL2	molecular_function	2-alkenal reductase [NAD(P)] activity	7	19	0.258954
csn-miRn20-3p	GO:0032440	Unigene36136	INT2	molecular_function	2-alkenal reductase [NAD(P)] activity	7	19	0.258954
csn-miR394a	GO:0032440	Unigene18076	GSO1	molecular_function	2-alkenal reductase [NAD(P)] activity	7	19	0.258954
csn-miR2911i	GO:0032440	CL3605.Contig1	ZIP2	molecular_function	2-alkenal reductase [NAD(P)] activity	7	19	0.258954
csn-miR159a	GO:0016798	Unigene36387	GN1	molecular_function	hydrolase activity, acting on glycosyl bonds	5	2	0.269269
csn-miR319c	GO:0016798	Unigene12522	Os02g0512300	molecular_function	hydrolase activity, acting on glycosyl bonds	5	2	0.269269
csn-miRn28-5p	GO:0051537	CL7007.Contig1	CAO	molecular_function	2 iron, 2 sulfur cluster binding	6	2	0.269269
csn-miRn3	GO:0051537	Unigene239	XDH1	molecular_function	2 iron, 2 sulfur cluster binding	6	2	0.269269
csn-miR2911g	GO:0004872	CL1449.Contig2	PYL4	molecular_function	receptor activity	3	1	0.274034
csn-miRn55	GO:0016707	Unigene2561	20ox3	molecular_function	gibberellin 3-beta-dioxygenase activity	7	1	0.274034
csn-miRn39-3p	GO:0047044	Unigene23240	SDR2a	molecular_function	androstan-3-alpha,17-beta-diol dehydrogenase activity	7	1	0.274034
csn-miR6300c	GO:0051287	Unigene36359	--	molecular_function	NAD binding	6	4	0.28254
csn-miR5368d	GO:0051287	CL2377.Contig4	--	molecular_function	NAD binding	6	4	0.28254
csn-miR172c	GO:0051287	CL6479.Contig2	CLKR27	molecular_function	NAD binding	6	4	0.28254
csn-miRn1	GO:0051287	CL4381.Contig1	At1g17745	molecular_function	NAD binding	6	4	0.28254
csn-miR394a	GO:0051287	CL2377.Contig4	--	molecular_function	NAD binding	6	4	0.28254
csn-miR477b	GO:0004553	CL7613.Contig2	XTH30	molecular_function	hydrolase activity, hydrolyzing O-glycosyl compounds	6	5	0.291886
	GO:0004553	CL9383.Contig1	SBE2.1	molecular_function	hydrolase activity, hydrolyzing O-glycosyl compounds	6	5	0.291886
csn-miR159a	GO:0004553	Unigene56686	GN1	molecular_function	hydrolase activity, hydrolyzing O-glycosyl compounds	6	5	0.291886
csn-miR5368d	GO:0018685	Unigene9255	CYP86A2	molecular_function	alkane 1-monooxygenase activity	7	1	0.299419
csn-miR5368b	GO:0045551	CL375.Contig3	CAD	molecular_function	cinnamyl-alcohol dehydrogenase activity	7	1	0.299419
csn-miR159a	GO:0015204	Unigene23127	NIP6-1	molecular_function	urea transmembrane transporter activity	7	1	0.299419
csn-miR159b	GO:0003989	CL4527.Contig2	BCCP1	molecular_function	acetyl-CoA carboxylase activity	7	1	0.299419
csn-miR159a	GO:0003989	CL4527.Contig2	BCCP1	molecular_function	acetyl-CoA carboxylase activity	7	1	0.299419
csn-miR5368d	GO:0003678	Unigene854	PRL	molecular_function	DNA helicase activity	10	1	0.299419
csn-miR5368b	GO:0008865	CL6383.Contig2	At3g59480	molecular_function	fructokinase activity	9	1	0.299419
	GO:0016165	Unigene17033	DOX1	molecular_function	linoleate 13S-lipoxygenase activity	7	1	0.323918
csn-miR1310a	GO:0003958	CL7520.Contig1	--	molecular_function	NADPH-hemoprotein reductase activity	7	1	0.323918
csn-miR6478b	GO:0015399	Unigene27027	AAP3	molecular_function	primary active transmembrane transporter activity	6	1	0.323918
csn-miRn6	GO:0004366	Unigene61485	ACT3	molecular_function	glycerol-3-phosphate O-acyltransferase activity	8	1	0.323918
csn-miR172c	GO:0004316	CL6479.Contig2	CLKR27	molecular_function	3-oxoacyl-[acyl-carrier-protein] reductase (NADPH) activity	7	1	0.323918
csn-miRn10	GO:0016760	Unigene17929	CSLC12	molecular_function	cellulose synthase (UDP-forming) activity	8	3	0.340398
csn-miR5368b	GO:0016760	CL9801.Contig5	CSLE1	molecular_function	cellulose synthase (UDP-forming) activity	8	3	0.340398
csn-miR477b	GO:0016762	CL7613.Contig2	XTH30	molecular_function	xyloglucan:xyloglucosyl transferase activity	7	2	0.347237
csn-miR408a	GO:0005089	Unigene34610	--	molecular_function	Rho guanyl-nucleotide exchange factor activity	5	1	0.347562
csn-miRn51	GO:0008517	CL13427.Contig9	ABCC4	molecular_function	folic acid transporter activity	5	1	0.347562
csn-miRn3	GO:0004402	CL9470.Contig3	MSI1	molecular_function	histone acetyltransferase activity	10	1	0.347562
csn-miR5301	GO:0005337	CL13297.Contig3	ENT3	molecular_function	nucleoside transmembrane transporter activity	7	1	0.347562
csn-miR395e	GO:0009982	CL6397.Contig1	CBF5	molecular_function	pseudouridine synthase activity	6	1	0.347562
csn-miRn5	GO:0016847	CL3544.Contig3	ACS10	molecular_function	1-aminocyclopropane-1-carboxylate synthase activity	6	1	0.347562
csn-miR159b	GO:0004707	Unigene2672	PXL2	molecular_function	MAP kinase activity	10	1	0.347562
csn-miR159a	GO:0004707	Unigene2672	PXL2	molecular_function	MAP kinase activity	10	1	0.347562
csn-miRn28-5p	GO:0019843	CL6931.Contig5	RPL24	molecular_function	rRNA binding	7	3	0.350029
csn-miRn2	GO:0019843	CL8.Contig1	rpl2-A	molecular_function	rRNA binding	7	3	0.350029
csn-miR6478b	GO:0019843	CL709.Contig1	rpl20	molecular_function	rRNA binding	7	3	0.350029
csn-miR396g	GO:0008017	CL6177.Contig3	MAP65-1	molecular_function	microtubule binding	7	3	0.359645
csn-miR396b-5p	GO:0008017	CL6177.Contig3	MAP65-1	molecular_function	microtubule binding	7	3	0.359645
csn-miRn24	GO:0008017	CL2707.Contig3	At5g23430	molecular_function	microtubule binding	7	3	0.359645
csn-miRn2	GO:0008017	CL308.Contig1	SB61	molecular_function	microtubule binding	7	3	0.359645
csn-miR396a	GO:0008017	CL6177.Contig3	MAP65-1	molecular_function	microtubule binding	7	3	0.359645
csn-miR5301	GO:0043531	Unigene28956	N	molecular_function	ADP binding	9	2	0.360006
	GO:0043531	Unigene51291	N	molecular_function	ADP binding	9	2	0.360006
csn-miRn57	GO:0043531	Unigene51291	N	molecular_function	ADP binding	9	2	0.360006
csn-miRn1	GO:0016597	CL4381.Contig1	At1g17745	molecular_function	amino acid binding	7	2	0.360006
csn-miR6478b	GO:0016597	CL3151.Contig3	HT1	molecular_function	amino acid binding	7	2	0.360006
csn-miRn31-3p	GO:0016740	CL12297.Contig1	ACT	molecular_function	transferase activity	4	9	0.367995
csn-miRn18	GO:0016740	Unigene26045	At5g20260	molecular_function	transferase activity	4	9	0.367995
csn-miRn35	GO:0016740	CL12297.Contig1	ACT	molecular_function	transferase activity	4	9	0.367995
csn-miRn48	GO:0016740	CL12297.Contig1	ACT	molecular_function	transferase activity	4	9	0.367995
csn-miR6173	GO:0016740	Unigene31412	CSLG2	molecular_function	transferase activity	4	9	0.367995
csn-miRn33	GO:0016740	CL12297.Contig1	ACT	molecular_function	transferase activity	4	9	0.367995
csn-miR159a	GO:0016740	Unigene17067	HST	molecular_function	transferase activity	4	9	0.367995
csn-miRn3	GO:0016740	Unigene54241	GSTU18	molecular_function	transferase activity	4	9	0.367995
csn-miRn32-3p	GO:0016740	CL12297.Contig1	ACT	molecular_function	transferase activity	4	9	0.367995
csn-miR166l	GO:0016740	Unigene12682	--	molecular_function	transferase activity	4	9	0.367995
csn-miR156h	GO:0016740	CL44.Contig4	INO80	molecular_function	transferase activity	4	9	0.367995
csn-miRn2	GO:0016740	CL8.Contig1	rpl2-A	molecular_function	transferase activity	4	9	0.367995
csn-miRn71-3p	GO:0016740	CL12297.Contig1	ACT	molecular_function	transferase activity	4	9	0.367995
csn-miR1310a	GO:0016740	CL6779.Contig3	PARC	molecular_function	transferase activity	4	9	0.367995
csn-miRn41	GO:0016740	CL12297.Contig1	ACT	molecular_function	transferase activity	4	9	0.367995
csn-miR5368a-5p	GO:0008131	CL9150.Contig1	HCBT1	molecular_function	primary amine oxidase activity	7	1	0.37038
csn-miRn5	GO:0005199	Unigene10725	--	molecular_function	structural constituent of cell wall	4	1	0.37038
csn-miR159a	GO:0003684	Unigene7349	RAD51	molecular_function	damaged DNA binding	7	1	0.37038
csn-miR6300c	GO:0045552	Unigene51862	CCR1	molecular_function	dihydrokaempferol 4-reductase activity	7	1	0.37038
csn-miR1427	GO:0008568	CL5358.Contig8	FTSH	molecular_function	microtubule-severing ATPase activity	11	2	0.372681
csn-miR394a	GO:0008568	CL4047.Contig3	AAA1	molecular_function	microtubule-severing ATPase activity	11	2	0.372681
csn-miR166h-3p	GO:0042973	Unigene41820	At2g27500	molecular_function	glucan endo-1,3-beta-D-glucosidase activity	9	2	0.372681
csn-miR164a	GO:0042973	CL3293.Contig4	At1g32860	molecular_function	glucan endo-1,3-beta-D-glucosidase activity	9	2	0.372681
csn-miR477b	GO:0046933	Unigene51115	atpB	molecular_function	proton-transporting ATP synthase activity, rotational mechanism	15	2	0.385254
csn-miRn4	GO:0046933	CL4894.Contig1	atpB	molecular_function	proton-transporting ATP synthase activity, rotational mechanism	15	2	0.385254
csn-miR394a	GO:0015171	CL6966.Contig2	AAP8	molecular_function	amino acid transmembrane transporter activity	8	2	0.385254
csn-miRn5	GO:0004069	CL3544.Contig3	ACS10	molecular_function	L-aspartate:2-oxoglutarate aminotransferase activity	7	1	0.392402
csn-miR156g	GO:0015385	Unigene35844	CHX20	molecular_function	sodium:proton antiporter activity	11	1	0.392402
csn-miR1427	GO:0015144	Unigene42801	STP1	molecular_function	carbohydrate transmembrane transporter activity	6	1	0.392402
csn-miR159a	GO:0004420	CL4498.Contig1	HMG1	molecular_function	hydroxymethylglutaryl-CoA reductase (NADPH) activity	7	1	0.392402
csn-miR6478b	GO:0015174	Unigene27027	AAP3	molecular_function	basic amino acid transmembrane transporter activity	9	1	0.392402
csn-miR408a	GO:0051119	CL9332.Contig2	PLT5	molecular_function	sugar transmembrane transporter activity	7	1	0.392402
csn-miRn6	GO:0008234	Unigene3723	CYSEP	molecular_function	cysteine-type peptidase activity	7	2	0.397715
csn-miRn45	GO:0008234	Unigene10909	RD21A	molecular_function	cysteine-type peptidase activity	7	2	0.397715
csn-miR159a	GO:0010181	Unigene22246	PHL1	molecular_function	FMN binding	7	3	0.407307
	GO:0010181	Unigene22248	PHL1	molecular_function	FMN binding	7	3	0.407307
csn-miR1310a	GO:0010181	CL7520.Contig1	--	molecular_function	FMN binding	7	3	0.407307
csn-miR477b	GO:0004674	CL5075.Contig2	CRCK2	molecular_function	protein serine/threonine kinase activity	8	26	0.417258
	GO:0004674	CL5769.Contig2	At2g24230	molecular_function	protein serine/threonine kinase activity	8	26	0.417258
csn-miR166h-5p	GO:0004674	CL5915.Contig2	At1g66830	molecular_function	protein serine/threonine kinase activity	8	26	0.417258
csn-miRn10	GO:0004674	Unigene13820	--	molecular_function	protein serine/threonine kinase activity	8	26	0.417258
csn-miRn25-5p	GO:0004674	Unigene40074	B120	molecular_function	protein serine/threonine kinase activity	8	26	0.417258
csn-miR166d	GO:0004674	CL4410.Contig4	Os06g0291600	molecular_function	protein serine/threonine kinase activity	8	26	0.417258
csn-miRn34-3p	GO:0004674	CL2905.Contig1	At1g56130	molecular_function	protein serine/threonine kinase activity	8	26	0.417258
csn-miRn30	GO:0004674	CL6192.Contig1	At4g03230	molecular_function	protein serine/threonine kinase activity	8	26	0.417258
csn-miR159a	GO:0004674	CL3250.Contig3	PRT1	molecular_function	protein serine/threonine kinase activity	8	26	0.417258
	GO:0004674	Unigene35980	PXL1	molecular_function	protein serine/threonine kinase activity	8	26	0.417258
	GO:0004674	CL13487.Contig4	--	molecular_function	protein serine/threonine kinase activity	8	26	0.417258
	GO:0004674	Unigene37321	ASK1	molecular_function	protein serine/threonine kinase activity	8	26	0.417258
csn-miRn3	GO:0004674	Unigene31591	LECRKS2	molecular_function	protein serine/threonine kinase activity	8	26	0.417258
	GO:0004674	Unigene31865	HT1	molecular_function	protein serine/threonine kinase activity	8	26	0.417258
csn-miRn11-3p	GO:0004674	CL12692.Contig1	SD25	molecular_function	protein serine/threonine kinase activity	8	26	0.417258
	GO:0004674	CL2836.Contig5	LECRKS5	molecular_function	protein serine/threonine kinase activity	8	26	0.417258
csn-miR319b	GO:0004674	CL13487.Contig4	--	molecular_function	protein serine/threonine kinase activity	8	26	0.417258
csn-miRn62	GO:0004674	CL1858.Contig1	At5g35370	molecular_function	protein serine/threonine kinase activity	8	26	0.417258
csn-miR394a	GO:0004674	Unigene18076	GSO1	molecular_function	protein serine/threonine kinase activity	8	26	0.417258
csn-miR319c	GO:0004674	CL13487.Contig4	--	molecular_function	protein serine/threonine kinase activity	8	26	0.417258
	GO:0004674	Unigene37321	ASK1	molecular_function	protein serine/threonine kinase activity	8	26	0.417258
	GO:0004674	Unigene38089	At2g24230	molecular_function	protein serine/threonine kinase activity	8	26	0.417258
csn-miR6478b	GO:0004674	CL3151.Contig3	HT1	molecular_function	protein serine/threonine kinase activity	8	26	0.417258
	GO:0004674	Unigene40811	PEPR2	molecular_function	protein serine/threonine kinase activity	8	26	0.417258
csn-miR156b-5p	GO:0016772	CL2052.Contig3	CES101	molecular_function	transferase activity, transferring phosphorus-containing groups	5	4	0.425548
csn-miR395d	GO:0016772	Unigene2227	At2g26730	molecular_function	transferase activity, transferring phosphorus-containing groups	5	4	0.425548
csn-miR5301	GO:0016772	Unigene34683	At1g67000	molecular_function	transferase activity, transferring phosphorus-containing groups	5	4	0.425548
csn-miRn15-5p	GO:0016772	Unigene9146	WAKL1	molecular_function	transferase activity, transferring phosphorus-containing groups	5	4	0.425548
csn-miRn20-3p	GO:0016772	Unigene2227	At2g26730	molecular_function	transferase activity, transferring phosphorus-containing groups	5	4	0.425548
csn-miRn6	GO:0005200	Unigene61485	ACT3	molecular_function	structural constituent of cytoskeleton	4	3	0.426089
csn-miR2911g	GO:0005200	CL625.Contig3	TUBB2	molecular_function	structural constituent of cytoskeleton	4	3	0.426089
csn-miR166g	GO:0005200	CL1101.Contig8	TUBA	molecular_function	structural constituent of cytoskeleton	4	3	0.426089
csn-miR2911f	GO:0005200	CL625.Contig3	TUBB2	molecular_function	structural constituent of cytoskeleton	4	3	0.426089
csn-miR2911i	GO:0005200	CL625.Contig3	TUBB2	molecular_function	structural constituent of cytoskeleton	4	3	0.426089
csn-miR396d-3p	GO:0009011	Unigene30384	--	molecular_function	starch synthase activity	8	1	0.434164
csn-miR395a-3p	GO:0004805	CL5614.Contig2	TPS5	molecular_function	trehalose-phosphatase activity	9	1	0.434164
csn-miR5368d	GO:0004356	Unigene58853	--	molecular_function	glutamate-ammonia ligase activity	8	1	0.434164
csn-miR5368a-5p	GO:0004356	Unigene58853	--	molecular_function	glutamate-ammonia ligase activity	8	1	0.434164
csn-miR398	GO:0004129	CL8327.Contig1	COX5B-2	molecular_function	cytochrome-c oxidase activity	6	1	0.434164
csn-miR6478b	GO:0015172	Unigene27027	AAP3	molecular_function	acidic amino acid transmembrane transporter activity	9	1	0.453958
	GO:0050598	CL7881.Contig1	CYP716B1	molecular_function	taxane 13-alpha-hydroxylase activity	7	1	0.453958
	GO:0015175	Unigene27027	AAP3	molecular_function	neutral amino acid transmembrane transporter activity	9	1	0.453958
csn-miR6300c	GO:0043167	CL1716.Contig6	--	molecular_function	ion binding	4	2	0.458114
csn-miRn3	GO:0043167	CL6304.Contig3	IPK1	molecular_function	ion binding	4	2	0.458114
	GO:0005315	CL3420.Contig2	ANTR6	molecular_function	inorganic phosphate transmembrane transporter activity	7	1	0.491496
csn-miRn21	GO:0005528	Unigene58973	FKBP70	molecular_function	FK506 binding	6	1	0.491496
csn-miR159a	GO:0015250	Unigene23127	NIP6-1	molecular_function	water channel activity	8	1	0.491496
csn-miRn71-3p	GO:0005484	Unigene5315	SYP132	molecular_function	SNAP receptor activity	5	1	0.491496
csn-miR1310c	GO:0016874	CL774.Contig36	PUB12	molecular_function	ligase activity	4	3	0.507583
	GO:0016874	Unigene22158	MRS2-I	molecular_function	ligase activity	4	3	0.507583
csn-miR164b	GO:0016874	Unigene24706	4CLL5	molecular_function	ligase activity	4	3	0.507583
csn-miRn5	GO:0016874	Unigene24706	4CLL5	molecular_function	ligase activity	4	3	0.507583
csn-miR172a-3p	GO:0008375	CL8469.Contig1	PERK1	molecular_function	acetylglucosaminyltransferase activity	7	1	0.509288
csn-miR5368b	GO:0016174	Unigene17033	DOX1	molecular_function	NAD(P)H oxidase activity	7	1	0.509288
csn-miR159b	GO:0004222	CL13287.Contig2	PREP1	molecular_function	metalloendopeptidase activity	8	2	0.514855
csn-miR159a	GO:0004222	CL13287.Contig2	PREP1	molecular_function	metalloendopeptidase activity	8	2	0.514855
csn-miR1427	GO:0004222	CL5358.Contig8	FTSH	molecular_function	metalloendopeptidase activity	8	2	0.514855
csn-miR5368d	GO:0042803	CL2377.Contig4	--	molecular_function	protein homodimerization activity	6	3	0.51627
csn-miR394a	GO:0042803	CL2377.Contig4	--	molecular_function	protein homodimerization activity	6	3	0.51627
csn-miRn61	GO:0042803	CL5214.Contig1	TDT	molecular_function	protein homodimerization activity	6	3	0.51627
csn-miRn5	GO:0042803	Unigene21512	BZIP63	molecular_function	protein homodimerization activity	6	3	0.51627
csn-miRn46-5p	GO:0050660	Unigene40720	DIM	molecular_function	flavin adenine dinucleotide binding	6	5	0.524687
csn-miRn3	GO:0050660	Unigene239	XDH1	molecular_function	flavin adenine dinucleotide binding	6	5	0.524687
csn-miR535a-3p	GO:0050660	CL3228.Contig7	DLD	molecular_function	flavin adenine dinucleotide binding	6	5	0.524687
csn-miRn8-3p	GO:0046914	Unigene663	PARB	molecular_function	transition metal ion binding	7	1	0.526458
csn-miR393b	GO:0008514	Unigene4628	At5g25400	molecular_function	organic anion transmembrane transporter activity	8	1	0.526458
csn-miR166e	GO:0042626	CL1885.Contig7	ABCC9	molecular_function	ATPase activity, coupled to transmembrane movement of substances	12	3	0.533394
csn-miRn10	GO:0042626	CL1885.Contig6	ABCC9	molecular_function	ATPase activity, coupled to transmembrane movement of substances	12	3	0.533394
csn-miR166c-5p	GO:0042626	CL1885.Contig7	ABCC9	molecular_function	ATPase activity, coupled to transmembrane movement of substances	12	3	0.533394
csn-miRn51	GO:0042626	CL13427.Contig9	ABCC4	molecular_function	ATPase activity, coupled to transmembrane movement of substances	12	3	0.533394
csn-miR319a	GO:0050321	Unigene37321	ASK1	molecular_function	tau-protein kinase activity	8	1	0.543028
csn-miR319c	GO:0050321	Unigene37321	ASK1	molecular_function	tau-protein kinase activity	8	1	0.543028
csn-miR5368d	GO:0016706	CL1024.Contig4	H6H	molecular_function	oxidoreductase activity, acting on paired donors, with incorporation or reduction of molecular oxygen, 2-oxoglutarate as one donor, and incorporation of one atom each of oxygen into both donors	6	2	0.557328
csn-miRn34-3p	GO:0016706	CL3839.Contig6	DK-ACO1	molecular_function	oxidoreductase activity, acting on paired donors, with incorporation or reduction of molecular oxygen, 2-oxoglutarate as one donor, and incorporation of one atom each of oxygen into both donors	6	2	0.557328
csn-miR159a	GO:0016706	CL3839.Contig6	DK-ACO1	molecular_function	oxidoreductase activity, acting on paired donors, with incorporation or reduction of molecular oxygen, 2-oxoglutarate as one donor, and incorporation of one atom each of oxygen into both donors	6	2	0.557328
csn-miRn63-3p	GO:0010279	CL11029.Contig1	GH3.3	molecular_function	indole-3-acetic acid amido synthetase activity	7	1	0.559019
csn-miR395a-3p	GO:0003777	CL2286.Contig2	FLA10	molecular_function	microtubule motor activity	10	4	0.567511
csn-miR477b	GO:0003777	CL10536.Contig1	KIN12B	molecular_function	microtubule motor activity	10	4	0.567511
csn-miRn28-5p	GO:0003777	CL2286.Contig2	FLA10	molecular_function	microtubule motor activity	10	4	0.567511
csn-miR6173	GO:0003777	CL6422.Contig1	FLA10	molecular_function	microtubule motor activity	10	4	0.567511
csn-miR395c	GO:0003777	CL2286.Contig2	FLA10	molecular_function	microtubule motor activity	10	4	0.567511
csn-miRn34-5p	GO:0008026	CL11032.Contig1	OPT7	molecular_function	ATP-dependent helicase activity	11	2	0.587406
csn-miRn28-5p	GO:0008353	CL6189.Contig1	At1g54610	molecular_function	RNA polymerase II carboxy-terminal domain kinase activity	9	1	0.589345
csn-miR6478b	GO:0004712	CL3151.Contig3	HT1	molecular_function	protein serine/threonine/tyrosine kinase activity	8	1	0.589345
csn-miR477b	GO:0017111	CL2619.Contig2	ycf45	molecular_function	nucleoside-triphosphatase activity	8	3	0.59051
csn-miR5301	GO:0017111	Unigene28956	N	molecular_function	nucleoside-triphosphatase activity	8	3	0.59051
	GO:0017111	Unigene51291	N	molecular_function	nucleoside-triphosphatase activity	8	3	0.59051
csn-miRn57	GO:0017111	Unigene51291	N	molecular_function	nucleoside-triphosphatase activity	8	3	0.59051
csn-miRn63-3p	GO:0050502	CL3458.Contig6	UGT85A2	molecular_function	cis-zeatin O-beta-D-glucosyltransferase activity	8	1	0.603717
csn-miRn3	GO:0016773	CL6304.Contig3	IPK1	molecular_function	phosphotransferase activity, alcohol group as acceptor	6	1	0.603717
csn-miRn28-5p	GO:0003735	CL6931.Contig5	RPL24	molecular_function	structural constituent of ribosome	4	15	0.604896
csn-miR167g	GO:0003735	CL8.Contig16	rpoA	molecular_function	structural constituent of ribosome	4	15	0.604896
csn-miR166d	GO:0003735	CL8.Contig16	rpoA	molecular_function	structural constituent of ribosome	4	15	0.604896
csn-miR1310c	GO:0003735	Unigene24465	RPL4	molecular_function	structural constituent of ribosome	4	15	0.604896
csn-miRn1	GO:0003735	CL3191.Contig1	RPL10AC	molecular_function	structural constituent of ribosome	4	15	0.604896
csn-miR159a	GO:0003735	CL12058.Contig1	RPL32A	molecular_function	structural constituent of ribosome	4	15	0.604896
csn-miR1427	GO:0003735	Unigene56398	RPL36B	molecular_function	structural constituent of ribosome	4	15	0.604896
csn-miR6478a	GO:0003735	CL11553.Contig3	--	molecular_function	structural constituent of ribosome	4	15	0.604896
csn-miRn2	GO:0003735	CL8.Contig1	rpl2-A	molecular_function	structural constituent of ribosome	4	15	0.604896
	GO:0003735	CL308.Contig1	SB61	molecular_function	structural constituent of ribosome	4	15	0.604896
csn-miR535b	GO:0003735	Unigene24186	At5g47190	molecular_function	structural constituent of ribosome	4	15	0.604896
csn-miR395e	GO:0003735	CL671.Contig5	RPL17B	molecular_function	structural constituent of ribosome	4	15	0.604896
csn-miR6478b	GO:0003735	CL709.Contig1	rpl20	molecular_function	structural constituent of ribosome	4	15	0.604896
csn-miRn36-3p	GO:0004519	Unigene19802	ENDO2	molecular_function	endonuclease activity	7	1	0.630974
csn-miR159a	GO:0003887	Unigene9460	Os01g0868300	molecular_function	DNA-directed DNA polymerase activity	8	1	0.630974
csn-miR396b-3p	GO:0045431	Unigene17026	--	molecular_function	flavonol synthase activity	7	1	0.630974
csn-miRn26	GO:0045431	Unigene17026	--	molecular_function	flavonol synthase activity	7	1	0.630974
csn-miRn63-3p	GO:0050403	CL3458.Contig6	UGT85A2	molecular_function	trans-zeatin O-beta-D-glucosyltransferase activity	8	1	0.630974
csn-miR2911k	GO:0009055	CL2672.Contig1	CYP94A2	molecular_function	electron carrier activity	3	11	0.638266
csn-miR167h	GO:0009055	Unigene42413	CYP707A2	molecular_function	electron carrier activity	3	11	0.638266
csn-miR6173	GO:0009055	Unigene6744	CYP51G1	molecular_function	electron carrier activity	3	11	0.638266
csn-miR2911g	GO:0009055	CL2672.Contig1	CYP94A2	molecular_function	electron carrier activity	3	11	0.638266
	GO:0009055	Unigene16528	CYP94A1	molecular_function	electron carrier activity	3	11	0.638266
csn-miR5368d	GO:0009055	Unigene9255	CYP86A2	molecular_function	electron carrier activity	3	11	0.638266
csn-miR167b-5p	GO:0009055	Unigene42413	CYP707A2	molecular_function	electron carrier activity	3	11	0.638266
csn-miRn25-5p	GO:0009055	Unigene55457	CYP94A2	molecular_function	electron carrier activity	3	11	0.638266
csn-miR2911f	GO:0009055	CL2672.Contig1	CYP94A2	molecular_function	electron carrier activity	3	11	0.638266
	GO:0009055	Unigene16528	CYP94A1	molecular_function	electron carrier activity	3	11	0.638266
csn-miRn23	GO:0009055	Unigene23520	CYP75A3	molecular_function	electron carrier activity	3	11	0.638266
csn-miRn3	GO:0009055	Unigene239	XDH1	molecular_function	electron carrier activity	3	11	0.638266
csn-miRn56	GO:0009055	Unigene23520	CYP75A3	molecular_function	electron carrier activity	3	11	0.638266
csn-miR2911h	GO:0009055	CL2672.Contig1	CYP94A2	molecular_function	electron carrier activity	3	11	0.638266
csn-miRn27	GO:0009055	Unigene23520	CYP75A3	molecular_function	electron carrier activity	3	11	0.638266
csn-miRn66-3p	GO:0009055	Unigene23520	CYP75A3	molecular_function	electron carrier activity	3	11	0.638266
csn-miR2911i	GO:0009055	CL2672.Contig1	CYP94A2	molecular_function	electron carrier activity	3	11	0.638266
	GO:0009055	Unigene16528	CYP94A1	molecular_function	electron carrier activity	3	11	0.638266
csn-miR6478b	GO:0009055	CL7881.Contig1	CYP716B1	molecular_function	electron carrier activity	3	11	0.638266
csn-miR6173	GO:0008168	Unigene6744	CYP51G1	molecular_function	methyltransferase activity	6	3	0.642919
csn-miRn61	GO:0008168	CL9819.Contig2	At5g64030	molecular_function	methyltransferase activity	6	3	0.642919
csn-miRn4	GO:0046961	CL4894.Contig1	atpB	molecular_function	proton-transporting ATPase activity, rotational mechanism	16	1	0.643892
csn-miR6173	GO:0003993	Unigene30397	APS1	molecular_function	acid phosphatase activity	8	1	0.643892
csn-miR477b	GO:0004713	Unigene26903	BRL2	molecular_function	protein tyrosine kinase activity	8	5	0.645652
	GO:0004713	Unigene340	At5g15730	molecular_function	protein tyrosine kinase activity	8	5	0.645652
csn-miR319a	GO:0004713	Unigene37321	ASK1	molecular_function	protein tyrosine kinase activity	8	5	0.645652
csn-miR477d	GO:0004713	Unigene26903	BRL2	molecular_function	protein tyrosine kinase activity	8	5	0.645652
csn-miR319c	GO:0004713	Unigene37321	ASK1	molecular_function	protein tyrosine kinase activity	8	5	0.645652
csn-miR6478b	GO:0004713	CL3151.Contig3	HT1	molecular_function	protein tyrosine kinase activity	8	5	0.645652
	GO:0004713	Unigene40811	PEPR2	molecular_function	protein tyrosine kinase activity	8	5	0.645652
csn-miR477b	GO:0004715	CL2812.Contig1	At4g35600	molecular_function	non-membrane spanning protein tyrosine kinase activity	9	4	0.646418
	GO:0004715	CL5075.Contig2	CRCK2	molecular_function	non-membrane spanning protein tyrosine kinase activity	9	4	0.646418
csn-miR159a	GO:0004715	CL3250.Contig3	PRT1	molecular_function	non-membrane spanning protein tyrosine kinase activity	9	4	0.646418
csn-miR477b	GO:0004675	Unigene26903	BRL2	molecular_function	transmembrane receptor protein serine/threonine kinase activity	9	1	0.656358
csn-miR477d	GO:0004675	Unigene26903	BRL2	molecular_function	transmembrane receptor protein serine/threonine kinase activity	9	1	0.656358
csn-miR1427	GO:0004568	Unigene59360	AGP19	molecular_function	chitinase activity	7	1	0.668389
csn-miR6173	GO:0008271	Unigene15703	SULTR3;5	molecular_function	secondary active sulfate transmembrane transporter activity	7	1	0.668389
csn-miR167h	GO:0019825	Unigene42413	CYP707A2	molecular_function	oxygen binding	4	2	0.668417
csn-miR167b-5p	GO:0019825	Unigene42413	CYP707A2	molecular_function	oxygen binding	4	2	0.668417
csn-miRn25-5p	GO:0019825	Unigene55457	CYP94A2	molecular_function	oxygen binding	4	2	0.668417
csn-miR5368c	GO:0005509	CL9521.Contig1	--	molecular_function	calcium ion binding	7	7	0.670905
	GO:0005509	Unigene4515	--	molecular_function	calcium ion binding	7	7	0.670905
csn-miRn10	GO:0005509	Unigene13820	--	molecular_function	calcium ion binding	7	7	0.670905
csn-miR5368g	GO:0005509	CL9521.Contig1	--	molecular_function	calcium ion binding	7	7	0.670905
	GO:0005509	Unigene4515	--	molecular_function	calcium ion binding	7	7	0.670905
csn-miRn17	GO:0005509	CL1906.Contig3	NRT1.2	molecular_function	calcium ion binding	7	7	0.670905
csn-miR319a	GO:0005509	CL13487.Contig4	--	molecular_function	calcium ion binding	7	7	0.670905
csn-miR1427	GO:0005509	Unigene58045	CML25	molecular_function	calcium ion binding	7	7	0.670905
csn-miR319b	GO:0005509	CL13487.Contig4	--	molecular_function	calcium ion binding	7	7	0.670905
csn-miR319c	GO:0005509	CL13487.Contig4	--	molecular_function	calcium ion binding	7	7	0.670905
csn-miR1310a	GO:0005509	CL5902.Contig5	--	molecular_function	calcium ion binding	7	7	0.670905
csn-miRn2	GO:0008137	Unigene10991	ndhF	molecular_function	NADH dehydrogenase (ubiquinone) activity	8	1	0.679999
csn-miR5368a-3p	GO:0005388	CL1429.Contig4	ACA4	molecular_function	calcium-transporting ATPase activity	15	1	0.679999
csn-miR5368f	GO:0005388	CL1429.Contig4	ACA4	molecular_function	calcium-transporting ATPase activity	15	1	0.679999
csn-miR6173	GO:0030246	CL7387.Contig4	At1g64390	molecular_function	carbohydrate binding	4	4	0.682111
csn-miRn5	GO:0030246	Unigene24260	EP1	molecular_function	carbohydrate binding	4	4	0.682111
csn-miR395a-3p	GO:0016705	Unigene31916	CYP94A1	molecular_function	oxidoreductase activity, acting on paired donors, with incorporation or reduction of molecular oxygen	5	4	0.693432
csn-miRn28-5p	GO:0016705	CL7007.Contig1	CAO	molecular_function	oxidoreductase activity, acting on paired donors, with incorporation or reduction of molecular oxygen	5	4	0.693432
csn-miRn23	GO:0016705	Unigene23520	CYP75A3	molecular_function	oxidoreductase activity, acting on paired donors, with incorporation or reduction of molecular oxygen	5	4	0.693432
csn-miRn58-5p	GO:0016705	CL652.Contig2	CYP71D10	molecular_function	oxidoreductase activity, acting on paired donors, with incorporation or reduction of molecular oxygen	5	4	0.693432
csn-miRn56	GO:0016705	Unigene23520	CYP75A3	molecular_function	oxidoreductase activity, acting on paired donors, with incorporation or reduction of molecular oxygen	5	4	0.693432
csn-miRn27	GO:0016705	Unigene23520	CYP75A3	molecular_function	oxidoreductase activity, acting on paired donors, with incorporation or reduction of molecular oxygen	5	4	0.693432
csn-miRn66-3p	GO:0016705	Unigene23520	CYP75A3	molecular_function	oxidoreductase activity, acting on paired donors, with incorporation or reduction of molecular oxygen	5	4	0.693432
csn-miR395a-3p	GO:0004497	Unigene31916	CYP94A1	molecular_function	monooxygenase activity	5	4	0.693432
csn-miR6173	GO:0004497	Unigene36404	AIR12	molecular_function	monooxygenase activity	5	4	0.693432
csn-miRn23	GO:0004497	Unigene23520	CYP75A3	molecular_function	monooxygenase activity	5	4	0.693432
csn-miRn58-5p	GO:0004497	CL652.Contig2	CYP71D10	molecular_function	monooxygenase activity	5	4	0.693432
csn-miRn56	GO:0004497	Unigene23520	CYP75A3	molecular_function	monooxygenase activity	5	4	0.693432
csn-miRn27	GO:0004497	Unigene23520	CYP75A3	molecular_function	monooxygenase activity	5	4	0.693432
csn-miRn66-3p	GO:0004497	Unigene23520	CYP75A3	molecular_function	monooxygenase activity	5	4	0.693432
csn-miR6478b	GO:0004497	Unigene36404	AIR12	molecular_function	monooxygenase activity	5	4	0.693432
csn-miRn28-5p	GO:0016709	Unigene40819	CYP71D55	molecular_function	oxidoreductase activity, acting on paired donors, with incorporation or reduction of molecular oxygen, NAD(P)H as one donor, and incorporation of one atom of oxygen	6	1	0.702017
csn-miR6173	GO:0005525	CL1757.Contig2	At1g80170	molecular_function	GTP binding	9	8	0.712179
csn-miR2911g	GO:0005525	CL625.Contig3	TUBB2	molecular_function	GTP binding	9	8	0.712179
csn-miR5301	GO:0005525	CL1774.Contig1	EMB2001	molecular_function	GTP binding	9	8	0.712179
	GO:0005525	Unigene4738	NOA1	molecular_function	GTP binding	9	8	0.712179
csn-miR166g	GO:0005525	CL1101.Contig8	TUBA	molecular_function	GTP binding	9	8	0.712179
csn-miRn25-5p	GO:0005525	CL6784.Contig1	At1g50920	molecular_function	GTP binding	9	8	0.712179
csn-miR2911f	GO:0005525	CL625.Contig3	TUBB2	molecular_function	GTP binding	9	8	0.712179
csn-miRn1	GO:0005525	Unigene61329	EF1A	molecular_function	GTP binding	9	8	0.712179
csn-miR2911i	GO:0005525	CL625.Contig3	TUBB2	molecular_function	GTP binding	9	8	0.712179
csn-miR319c	GO:0004714	Unigene38089	At2g24230	molecular_function	transmembrane receptor protein tyrosine kinase activity	9	1	0.722521
csn-miRn5	GO:0016853	Unigene6539	AOC3	molecular_function	isomerase activity	4	1	0.732239
csn-miR395a-3p	GO:0022857	Unigene34152	TT12	molecular_function	transmembrane transporter activity	4	1	0.732239
csn-miRn10	GO:0008565	CL3018.Contig14	KAP1	molecular_function	protein transporter activity	5	1	0.741617
csn-miR159a	GO:0051539	Unigene9460	Os01g0868300	molecular_function	4 iron, 4 sulfur cluster binding	6	1	0.750667
csn-miR160b	GO:0051536	CL5302.Contig1	NIR1	molecular_function	iron-sulfur cluster binding	5	1	0.767829
csn-miR5368a-5p	GO:0016747	CL9150.Contig1	HCBT1	molecular_function	transferase activity, transferring acyl groups other than amino-acyl groups	6	1	0.791385
csn-miR166h-5p	GO:0004185	Unigene13610	EDA2	molecular_function	serine-type carboxypeptidase activity	9	1	0.791385
csn-miRn6	GO:0016887	CL13427.Contig2	ABCC14	molecular_function	ATPase activity	9	2	0.797105
csn-miR1427	GO:0016887	Unigene7973	ABCG1	molecular_function	ATPase activity	9	2	0.797105
csn-miR166e	GO:0004672	Unigene52300	At3g47570	molecular_function	protein kinase activity	7	13	0.80125
csn-miRn12-3p	GO:0004672	CL8922.Contig1	ANP1	molecular_function	protein kinase activity	7	13	0.80125
csn-miRn10	GO:0004672	Unigene6572	At1g67000	molecular_function	protein kinase activity	7	13	0.80125
csn-miR399e	GO:0004672	CL11951.Contig2	At4g27290	molecular_function	protein kinase activity	7	13	0.80125
csn-miRn1	GO:0004672	Unigene13468	NEK5	molecular_function	protein kinase activity	7	13	0.80125
csn-miR159a	GO:0004672	CL4467.Contig3	At1g67000	molecular_function	protein kinase activity	7	13	0.80125
csn-miR1427	GO:0004672	Unigene22301	At4g35230	molecular_function	protein kinase activity	7	13	0.80125
csn-miR394a	GO:0004672	CL6160.Contig1	At1g34300	molecular_function	protein kinase activity	7	13	0.80125
csn-miR5368b	GO:0004672	CL7498.Contig3	--	molecular_function	protein kinase activity	7	13	0.80125
csn-miR6478b	GO:0004672	Unigene30955	At4g27290	molecular_function	protein kinase activity	7	13	0.80125
	GO:0004672	Unigene35233	At4g27290	molecular_function	protein kinase activity	7	13	0.80125
csn-miRn69-5p	GO:0003779	CL238.Contig2	ADF5	molecular_function	actin binding	6	1	0.812555
csn-miRn64	GO:0016788	CL1689.Contig5	GLIP3	molecular_function	hydrolase activity, acting on ester bonds	5	1	0.825463
csn-miR477a	GO:0003676	CL8500.Contig2	JKD	molecular_function	nucleic acid binding	5	7	0.831441
csn-miRn49	GO:0003676	CL209.Contig23	STOP1	molecular_function	nucleic acid binding	5	7	0.831441
csn-miR156b-3p	GO:0003676	Unigene30616	RH42	molecular_function	nucleic acid binding	5	7	0.831441
	GO:0003676	Unigene40234	RH50	molecular_function	nucleic acid binding	5	7	0.831441
csn-miR1310a	GO:0003676	CL2890.Contig2	RBG3	molecular_function	nucleic acid binding	5	7	0.831441
	GO:0003676	CL5472.Contig1	RPA2A	molecular_function	nucleic acid binding	5	7	0.831441
csn-miRn36-3p	GO:0003676	Unigene19802	ENDO2	molecular_function	nucleic acid binding	5	7	0.831441
csn-miRn5	GO:0003676	CL2890.Contig2	RBG3	molecular_function	nucleic acid binding	5	7	0.831441
csn-miRn30	GO:0035251	Unigene22310	GT6	molecular_function	UDP-glucosyltransferase activity	7	1	0.83158
csn-miR395e	GO:0008233	CL671.Contig5	RPL17B	molecular_function	peptidase activity	5	1	0.853981
csn-miR166h-5p	GO:0016491	CL5915.Contig2	At1g66830	molecular_function	oxidoreductase activity	4	12	0.859046
csn-miRn12-3p	GO:0016491	CL8922.Contig1	ANP1	molecular_function	oxidoreductase activity	4	12	0.859046
csn-miRn10	GO:0016491	CL7594.Contig1	ABA2	molecular_function	oxidoreductase activity	4	12	0.859046
	GO:0016491	Unigene18070	psbA	molecular_function	oxidoreductase activity	4	12	0.859046
csn-miRn34-3p	GO:0016491	CL5732.Contig3	PEX3	molecular_function	oxidoreductase activity	4	12	0.859046
csn-miR159a	GO:0016491	Unigene22246	PHL1	molecular_function	oxidoreductase activity	4	12	0.859046
	GO:0016491	Unigene22248	PHL1	molecular_function	oxidoreductase activity	4	12	0.859046
	GO:0016491	Unigene35980	PXL1	molecular_function	oxidoreductase activity	4	12	0.859046
csn-miR1427	GO:0016491	CL11936.Contig2	--	molecular_function	oxidoreductase activity	4	12	0.859046
csn-miRn2	GO:0016491	CL308.Contig1	SB61	molecular_function	oxidoreductase activity	4	12	0.859046
csn-miR1310a	GO:0016491	CL10206.Contig1	CYP87A3	molecular_function	oxidoreductase activity	4	12	0.859046
csn-miR395a-5p	GO:0016491	Unigene27140	CRS1	molecular_function	oxidoreductase activity	4	12	0.859046
csn-miRn3	GO:0016829	Unigene986	GSTU18	molecular_function	lyase activity	4	1	0.8591
csn-miRn5	GO:0097159	CL8799.Contig1	At1g65750	molecular_function	organic cyclic compound binding	4	2	0.865284
csn-miR395a-5p	GO:0097159	Unigene27140	CRS1	molecular_function	organic cyclic compound binding	4	2	0.865284
csn-miRn5	GO:1901363	CL8799.Contig1	At1g65750	molecular_function	heterocyclic compound binding	4	2	0.865284
csn-miR395a-5p	GO:1901363	Unigene27140	CRS1	molecular_function	heterocyclic compound binding	4	2	0.865284
csn-miR395a-3p	GO:0046872	Unigene31916	CYP94A1	molecular_function	metal ion binding	6	20	0.872587
csn-miR477b	GO:0046872	CL10688.Contig1	RHA4A	molecular_function	metal ion binding	6	20	0.872587
csn-miRn28-5p	GO:0046872	Unigene40819	CYP71D55	molecular_function	metal ion binding	6	20	0.872587
csn-miR477a	GO:0046872	Unigene28687	ATJ1	molecular_function	metal ion binding	6	20	0.872587
csn-miR6300c	GO:0046872	CL1716.Contig4	PIP5K7	molecular_function	metal ion binding	6	20	0.872587
	GO:0046872	Unigene36359	--	molecular_function	metal ion binding	6	20	0.872587
csn-miRn10	GO:0046872	Unigene5123	At3g19950	molecular_function	metal ion binding	6	20	0.872587
csn-miR473	GO:0046872	Unigene28687	ATJ1	molecular_function	metal ion binding	6	20	0.872587
csn-miR159a	GO:0046872	Unigene9460	Os01g0868300	molecular_function	metal ion binding	6	20	0.872587
csn-miRn3	GO:0046872	Unigene5476	NUDT19	molecular_function	metal ion binding	6	20	0.872587
csn-miR396d-3p	GO:0046872	Unigene11143	PER20	molecular_function	metal ion binding	6	20	0.872587
csn-miR164b	GO:0046872	Unigene24706	4CLL5	molecular_function	metal ion binding	6	20	0.872587
csn-miR1427	GO:0046872	CL5358.Contig8	FTSH	molecular_function	metal ion binding	6	20	0.872587
csn-miR5368a-3p	GO:0046872	CL1429.Contig4	ACA4	molecular_function	metal ion binding	6	20	0.872587
csn-miRn53	GO:0046872	CL8802.Contig3	LDJ2	molecular_function	metal ion binding	6	20	0.872587
csn-miR319c	GO:0046872	Unigene6440	AOX1	molecular_function	metal ion binding	6	20	0.872587
csn-miR1310a	GO:0046872	CL10206.Contig1	CYP87A3	molecular_function	metal ion binding	6	20	0.872587
csn-miR5368f	GO:0046872	CL1429.Contig4	ACA4	molecular_function	metal ion binding	6	20	0.872587
csn-miRn5	GO:0046872	CL12172.Contig2	At3g12620	molecular_function	metal ion binding	6	20	0.872587
	GO:0046872	CL10356.Contig3	PER73	molecular_function	metal ion binding	6	20	0.872587
	GO:0046872	Unigene24706	4CLL5	molecular_function	metal ion binding	6	20	0.872587
	GO:0046872	Unigene4714	PER51	molecular_function	metal ion binding	6	20	0.872587
csn-miR395a-5p	GO:0046872	Unigene27140	CRS1	molecular_function	metal ion binding	6	20	0.872587
csn-miRn51	GO:0046982	Unigene1444	--	molecular_function	protein heterodimerization activity	6	2	0.872593
csn-miRn5	GO:0046982	Unigene21512	BZIP63	molecular_function	protein heterodimerization activity	6	2	0.872593
csn-miRn20-3p	GO:0005351	Unigene36136	INT2	molecular_function	sugar:proton symporter activity	10	1	0.890253
csn-miR2911g	GO:0003924	CL625.Contig3	TUBB2	molecular_function	GTPase activity	9	4	0.893693
csn-miR5301	GO:0003924	Unigene4738	NOA1	molecular_function	GTPase activity	9	4	0.893693
csn-miR166g	GO:0003924	CL1101.Contig8	TUBA	molecular_function	GTPase activity	9	4	0.893693
csn-miR2911f	GO:0003924	CL625.Contig3	TUBB2	molecular_function	GTPase activity	9	4	0.893693
csn-miRn1	GO:0003924	Unigene61329	EF1A	molecular_function	GTPase activity	9	4	0.893693
csn-miR2911i	GO:0003924	CL625.Contig3	TUBB2	molecular_function	GTPase activity	9	4	0.893693
csn-miRn5	GO:0004722	CL12172.Contig2	At3g12620	molecular_function	protein serine/threonine phosphatase activity	9	1	0.90486
csn-miR167d-5p	GO:0004091	CL11531.Contig2	At2g23540	molecular_function	carboxylesterase activity	6	1	0.90486
csn-miRn6	GO:0005488	CL4769.Contig1	ODO1	molecular_function	binding	3	9	0.919901
csn-miR477b	GO:0005488	CL7140.Contig2	--	molecular_function	binding	3	9	0.919901
csn-miRn10	GO:0005488	Unigene6572	At1g67000	molecular_function	binding	3	9	0.919901
csn-miR319a	GO:0005488	CL11556.Contig3	DOF5.3	molecular_function	binding	3	9	0.919901
csn-miRn15-5p	GO:0005488	Unigene9146	WAKL1	molecular_function	binding	3	9	0.919901
csn-miRn58-5p	GO:0005488	CL652.Contig2	CYP71D10	molecular_function	binding	3	9	0.919901
csn-miR1427	GO:0005488	CL11936.Contig2	--	molecular_function	binding	3	9	0.919901
csn-miR319b	GO:0005488	CL11556.Contig3	DOF5.3	molecular_function	binding	3	9	0.919901
csn-miR319c	GO:0005488	CL11556.Contig3	DOF5.3	molecular_function	binding	3	9	0.919901
csn-miRn61	GO:0005488	CL7140.Contig1	--	molecular_function	binding	3	9	0.919901
csn-miRn5	GO:0005488	CL3019.Contig1	At2g40140	molecular_function	binding	3	9	0.919901
csn-miR5368e	GO:0003824	CL1734.Contig2	DET1	molecular_function	catalytic activity	3	5	0.931657
csn-miR5368h	GO:0003824	CL1734.Contig2	DET1	molecular_function	catalytic activity	3	5	0.931657
csn-miRn3	GO:0003824	CL11341.Contig2	CBSPPR1	molecular_function	catalytic activity	3	5	0.931657
	GO:0003824	Unigene42363	CSP41A	molecular_function	catalytic activity	3	5	0.931657
csn-miR1427	GO:0003824	Unigene16878	AGP19	molecular_function	catalytic activity	3	5	0.931657
csn-miRn51	GO:0003824	CL25.Contig1	PP2CA	molecular_function	catalytic activity	3	5	0.931657
csn-miR5368a-3p	GO:0003824	CL1734.Contig2	DET1	molecular_function	catalytic activity	3	5	0.931657
csn-miRn54	GO:0016757	CL1515.Contig2	At1g04910	molecular_function	transferase activity, transferring glycosyl groups	5	2	0.932048
csn-miR6478b	GO:0016757	Unigene35942	RFS2	molecular_function	transferase activity, transferring glycosyl groups	5	2	0.932048
csn-miRn1	GO:0003723	CL3191.Contig1	RPL10AC	molecular_function	RNA binding	6	5	0.958941
csn-miRn67	GO:0003723	CL7270.Contig1	RNR1	molecular_function	RNA binding	6	5	0.958941
csn-miR396f	GO:0003723	Unigene35712	At2g13820	molecular_function	RNA binding	6	5	0.958941
	GO:0003723	Unigene44498	CM1	molecular_function	RNA binding	6	5	0.958941
csn-miR395e	GO:0003723	CL6397.Contig1	CBF5	molecular_function	RNA binding	6	5	0.958941
csn-miRn1	GO:0003746	Unigene61329	EF1A	molecular_function	translation elongation factor activity	8	1	0.96744
csn-miR159a	GO:0050661	CL4498.Contig1	HMG1	molecular_function	NADP binding	6	1	0.970753
csn-miR477b	GO:0004709	CL2812.Contig1	At4g35600	molecular_function	MAP kinase kinase kinase activity	10	2	0.972995
	GO:0004709	Unigene340	At5g15730	molecular_function	MAP kinase kinase kinase activity	10	2	0.972995
csn-miRn5	GO:0030170	CL3544.Contig3	ACS10	molecular_function	pyridoxal phosphate binding	6	1	0.984086
csn-miR858b	GO:0016787	Unigene43387	ALEU	molecular_function	hydrolase activity	4	7	0.984114
csn-miR477b	GO:0016787	CL5769.Contig2	At2g24230	molecular_function	hydrolase activity	4	7	0.984114
csn-miR858a	GO:0016787	Unigene43387	ALEU	molecular_function	hydrolase activity	4	7	0.984114
csn-miR6173	GO:0016787	Unigene8956	At3g15720	molecular_function	hydrolase activity	4	7	0.984114
csn-miR5368c	GO:0016787	Unigene26620	AtMg00030	molecular_function	hydrolase activity	4	7	0.984114
csn-miR159b	GO:0016787	Unigene6720	--	molecular_function	hydrolase activity	4	7	0.984114
csn-miR5368k	GO:0016787	Unigene26620	AtMg00030	molecular_function	hydrolase activity	4	7	0.984114
csn-miR5368d	GO:0016787	Unigene26620	AtMg00030	molecular_function	hydrolase activity	4	7	0.984114
csn-miR5368g	GO:0016787	Unigene26620	AtMg00030	molecular_function	hydrolase activity	4	7	0.984114
csn-miRn22	GO:0016787	CL2629.Contig1	TULP8	molecular_function	hydrolase activity	4	7	0.984114
csn-miR5368j-5p	GO:0016787	Unigene26620	AtMg00030	molecular_function	hydrolase activity	4	7	0.984114
csn-miR5368m	GO:0016787	Unigene26620	AtMg00030	molecular_function	hydrolase activity	4	7	0.984114
csn-miR159a	GO:0016787	Unigene6720	--	molecular_function	hydrolase activity	4	7	0.984114
csn-miR5368a-5p	GO:0016787	Unigene26620	AtMg00030	molecular_function	hydrolase activity	4	7	0.984114
csn-miR5368e	GO:0016787	Unigene26620	AtMg00030	molecular_function	hydrolase activity	4	7	0.984114
csn-miR5368h	GO:0016787	Unigene26620	AtMg00030	molecular_function	hydrolase activity	4	7	0.984114
csn-miR5368a-3p	GO:0016787	Unigene26620	AtMg00030	molecular_function	hydrolase activity	4	7	0.984114
csn-miR858c	GO:0016787	Unigene43387	ALEU	molecular_function	hydrolase activity	4	7	0.984114
csn-miR5368i	GO:0016787	Unigene26620	AtMg00030	molecular_function	hydrolase activity	4	7	0.984114
csn-miR5368j-3p	GO:0016787	Unigene26620	AtMg00030	molecular_function	hydrolase activity	4	7	0.984114
csn-miR394a	GO:0016787	Unigene13671	CXE15	molecular_function	hydrolase activity	4	7	0.984114
csn-miR5368l	GO:0016787	Unigene26620	AtMg00030	molecular_function	hydrolase activity	4	7	0.984114
csn-miR5368b	GO:0016787	Unigene26620	AtMg00030	molecular_function	hydrolase activity	4	7	0.984114
csn-miR5368f	GO:0016787	Unigene26620	AtMg00030	molecular_function	hydrolase activity	4	7	0.984114
csn-miR5368d	GO:0016301	Unigene35846	GRP-1	molecular_function	kinase activity	6	4	0.984693
csn-miRn3	GO:0016301	CL6304.Contig3	IPK1	molecular_function	kinase activity	6	4	0.984693
csn-miR5368l	GO:0016301	CL7583.Contig1	At1g11410	molecular_function	kinase activity	6	4	0.984693
csn-miRn5	GO:0016301	CL8799.Contig1	At1g65750	molecular_function	kinase activity	6	4	0.984693
csn-miRn61	GO:0000287	CL5214.Contig1	TDT	molecular_function	magnesium ion binding	7	1	0.986695
csn-miR477b	GO:0048443	Unigene26903	BRL2	biological_process	stamen development	6	13	9.21866e-07
csn-miR159a	GO:0048443	CL580.Contig5	ABCB1	biological_process	stamen development	6	13	9.21866e-07
	GO:0048443	Unigene35980	PXL1	biological_process	stamen development	6	13	9.21866e-07
csn-miR393b	GO:0048443	CL2155.Contig4	AFB2	biological_process	stamen development	6	13	9.21866e-07
	GO:0048443	CL3747.Contig2	TIR1	biological_process	stamen development	6	13	9.21866e-07
csn-miR5368a-3p	GO:0048443	CL1849.Contig4	At5g49980	biological_process	stamen development	6	13	9.21866e-07
csn-miRn62	GO:0048443	CL2155.Contig3	AFB2	biological_process	stamen development	6	13	9.21866e-07
csn-miR477d	GO:0048443	Unigene26903	BRL2	biological_process	stamen development	6	13	9.21866e-07
csn-miR395e	GO:0048443	CL13474.Contig2	ABCB19	biological_process	stamen development	6	13	9.21866e-07
	GO:0048443	Unigene35529	ABCB19	biological_process	stamen development	6	13	9.21866e-07
csn-miR166e	GO:0009624	CL1885.Contig7	ABCC9	biological_process	response to nematode	7	21	1.94513e-06
csn-miR2911g	GO:0009624	Unigene35729	DIT2-1	biological_process	response to nematode	7	21	1.94513e-06
csn-miRn10	GO:0009624	CL1885.Contig6	ABCC9	biological_process	response to nematode	7	21	1.94513e-06
csn-miR396e	GO:0009624	Unigene34599	LAX2	biological_process	response to nematode	7	21	1.94513e-06
csn-miRn17	GO:0009624	CL1906.Contig3	NRT1.2	biological_process	response to nematode	7	21	1.94513e-06
csn-miR166c-5p	GO:0009624	CL1885.Contig7	ABCC9	biological_process	response to nematode	7	21	1.94513e-06
csn-miR159a	GO:0009624	CL580.Contig5	ABCB1	biological_process	response to nematode	7	21	1.94513e-06
csn-miR396b-3p	GO:0009624	CL11489.Contig1	GRF3	biological_process	response to nematode	7	21	1.94513e-06
	GO:0009624	Unigene13205	GRF10	biological_process	response to nematode	7	21	1.94513e-06
	GO:0009624	Unigene42631	GRF3	biological_process	response to nematode	7	21	1.94513e-06
csn-miR1427	GO:0009624	Unigene7973	ABCG1	biological_process	response to nematode	7	21	1.94513e-06
csn-miRn26	GO:0009624	CL5796.Contig3	At1g66480	biological_process	response to nematode	7	21	1.94513e-06
csn-miRn51	GO:0009624	CL13427.Contig9	ABCC4	biological_process	response to nematode	7	21	1.94513e-06
csn-miR5368a-3p	GO:0009624	CL1429.Contig4	ACA4	biological_process	response to nematode	7	21	1.94513e-06
csn-miR395e	GO:0009624	CL13474.Contig2	ABCB19	biological_process	response to nematode	7	21	1.94513e-06
	GO:0009624	Unigene35529	ABCB19	biological_process	response to nematode	7	21	1.94513e-06
csn-miR5368f	GO:0009624	CL1429.Contig4	ACA4	biological_process	response to nematode	7	21	1.94513e-06
csn-miRn39-3p	GO:0009624	CL357.Contig9	LAX2	biological_process	response to nematode	7	21	1.94513e-06
csn-miR2911i	GO:0009624	CL11489.Contig1	GRF3	biological_process	response to nematode	7	21	1.94513e-06
	GO:0009624	Unigene4643	PUP10	biological_process	response to nematode	7	21	1.94513e-06
csn-miR396h	GO:0009624	CL11489.Contig1	GRF3	biological_process	response to nematode	7	21	1.94513e-06
	GO:0009624	Unigene24280	TT12	biological_process	response to nematode	7	21	1.94513e-06
	GO:0009624	Unigene42631	GRF3	biological_process	response to nematode	7	21	1.94513e-06
csn-miRn3	GO:0007584	CL22.Contig24	CIPK23	biological_process	response to nutrient	7	7	2.14988e-06
	GO:0007584	CL22.Contig11	CIPK23	biological_process	response to nutrient	7	7	2.14988e-06
csn-miRn32-5p	GO:0046274	CL896.Contig4	LAC3	biological_process	lignin catabolic process	8	11	3.09403e-06
csn-miR399d	GO:0046274	CL6606.Contig5	LAC17	biological_process	lignin catabolic process	8	11	3.09403e-06
csn-miRn25-5p	GO:0046274	CL5719.Contig2	LAC14	biological_process	lignin catabolic process	8	11	3.09403e-06
	GO:0046274	Unigene4207	TT10	biological_process	lignin catabolic process	8	11	3.09403e-06
	GO:0046274	Unigene34651	LAC21	biological_process	lignin catabolic process	8	11	3.09403e-06
csn-miR1310c	GO:0046274	Unigene18616	IRX12	biological_process	lignin catabolic process	8	11	3.09403e-06
csn-miR397	GO:0046274	CL1609.Contig10	LAC7	biological_process	lignin catabolic process	8	11	3.09403e-06
	GO:0046274	CL6606.Contig3	LAC17	biological_process	lignin catabolic process	8	11	3.09403e-06
csn-miR399b	GO:0046274	CL6606.Contig5	LAC17	biological_process	lignin catabolic process	8	11	3.09403e-06
csn-miR399a	GO:0046274	CL6606.Contig5	LAC17	biological_process	lignin catabolic process	8	11	3.09403e-06
csn-miR396e	GO:0009958	Unigene34599	LAX2	biological_process	positive gravitropism	7	9	3.79842e-06
csn-miR159a	GO:0009958	CL580.Contig5	ABCB1	biological_process	positive gravitropism	7	9	3.79842e-06
csn-miR1427	GO:0009958	CL8213.Contig2	PIP5K1	biological_process	positive gravitropism	7	9	3.79842e-06
csn-miR395e	GO:0009958	CL13474.Contig2	ABCB19	biological_process	positive gravitropism	7	9	3.79842e-06
	GO:0009958	Unigene35529	ABCB19	biological_process	positive gravitropism	7	9	3.79842e-06
csn-miRn39-3p	GO:0009958	CL357.Contig9	LAX2	biological_process	positive gravitropism	7	9	3.79842e-06
csn-miR477e	GO:0009800	CL3059.Contig22	PAL	biological_process	cinnamic acid biosynthetic process	9	7	6.63979e-06
csn-miR1310a	GO:0009800	CL3059.Contig12	PAL	biological_process	cinnamic acid biosynthetic process	9	7	6.63979e-06
csn-miR2911i	GO:0010086	CL1788.Contig4	AHK4	biological_process	embryonic root morphogenesis	8	6	6.79754e-06
	GO:0010086	Unigene51887	AHK4	biological_process	embryonic root morphogenesis	8	6	6.79754e-06
	GO:0010086	Unigene8979	AHK4	biological_process	embryonic root morphogenesis	8	6	6.79754e-06
	GO:0010086	Unigene8977	AHK4	biological_process	embryonic root morphogenesis	8	6	6.79754e-06
csn-miR477e	GO:0006559	CL3059.Contig22	PAL	biological_process	L-phenylalanine catabolic process	9	7	9.25804e-06
csn-miR1310a	GO:0006559	CL3059.Contig12	PAL	biological_process	L-phenylalanine catabolic process	9	7	9.25804e-06
csn-miR2911i	GO:0048831	CL1788.Contig4	AHK4	biological_process	regulation of shoot system development	8	6	1.05551e-05
	GO:0048831	Unigene51887	AHK4	biological_process	regulation of shoot system development	8	6	1.05551e-05
	GO:0048831	Unigene8979	AHK4	biological_process	regulation of shoot system development	8	6	1.05551e-05
	GO:0048831	Unigene8977	AHK4	biological_process	regulation of shoot system development	8	6	1.05551e-05
csn-miR482-5p	GO:0019419	CL622.Contig3	APR1	biological_process	sulfate reduction	6	4	2.09561e-05
csn-miR477b	GO:0019375	CL2619.Contig2	ycf45	biological_process	galactolipid biosynthetic process	8	11	2.51128e-05
csn-miRn44	GO:0019375	CL12184.Contig1	POT4	biological_process	galactolipid biosynthetic process	8	11	2.51128e-05
csn-miRn3	GO:0019375	CL22.Contig24	CIPK23	biological_process	galactolipid biosynthetic process	8	11	2.51128e-05
csn-miR6478b	GO:0019375	CL5485.Contig4	SQD1	biological_process	galactolipid biosynthetic process	8	11	2.51128e-05
csn-miRn3	GO:0010107	CL22.Contig24	CIPK23	biological_process	potassium ion import	8	7	2.9689e-05
csn-miR477b	GO:0016036	CL2619.Contig2	ycf45	biological_process	cellular response to phosphate starvation	9	13	3.596e-05
csn-miRn44	GO:0016036	CL12184.Contig1	POT4	biological_process	cellular response to phosphate starvation	9	13	3.596e-05
csn-miRn3	GO:0016036	CL22.Contig24	CIPK23	biological_process	cellular response to phosphate starvation	9	13	3.596e-05
csn-miR393b	GO:0016036	CL3747.Contig2	TIR1	biological_process	cellular response to phosphate starvation	9	13	3.596e-05
csn-miR6478b	GO:0016036	CL5485.Contig4	SQD1	biological_process	cellular response to phosphate starvation	9	13	3.596e-05
csn-miR396b-3p	GO:0061062	CL11489.Contig1	GRF3	biological_process	regulation of nematode larval development	9	3	4.24901e-05
	GO:0061062	Unigene13205	GRF10	biological_process	regulation of nematode larval development	9	3	4.24901e-05
	GO:0061062	Unigene42631	GRF3	biological_process	regulation of nematode larval development	9	3	4.24901e-05
csn-miR2911i	GO:0061062	CL11489.Contig1	GRF3	biological_process	regulation of nematode larval development	9	3	4.24901e-05
csn-miR396h	GO:0061062	CL11489.Contig1	GRF3	biological_process	regulation of nematode larval development	9	3	4.24901e-05
	GO:0061062	Unigene42631	GRF3	biological_process	regulation of nematode larval development	9	3	4.24901e-05
csn-miR6478b	GO:0046506	CL5485.Contig4	SQD1	biological_process	sulfolipid biosynthetic process	7	3	4.24901e-05
csn-miR1310c	GO:2000377	CL154.Contig6	RCD1	biological_process	regulation of reactive oxygen species metabolic process	6	3	4.24901e-05
csn-miR535a-3p	GO:0051596	CL3228.Contig7	DLD	biological_process	methylglyoxal catabolic process	7	3	4.24901e-05
csn-miR2911i	GO:0010029	CL1788.Contig4	AHK4	biological_process	regulation of seed germination	9	6	8.21986e-05
	GO:0010029	Unigene51887	AHK4	biological_process	regulation of seed germination	9	6	8.21986e-05
	GO:0010029	Unigene8979	AHK4	biological_process	regulation of seed germination	9	6	8.21986e-05
	GO:0010029	Unigene8977	AHK4	biological_process	regulation of seed germination	9	6	8.21986e-05
csn-miR6300c	GO:0046488	CL1716.Contig6	--	biological_process	phosphatidylinositol metabolic process	9	4	9.24517e-05
csn-miR1427	GO:0046488	CL8213.Contig2	PIP5K1	biological_process	phosphatidylinositol metabolic process	9	4	9.24517e-05
csn-miR167g	GO:0009767	CL8.Contig5	psbB	biological_process	photosynthetic electron transport chain	7	7	9.66677e-05
csn-miR166d	GO:0009767	CL8.Contig5	psbB	biological_process	photosynthetic electron transport chain	7	7	9.66677e-05
csn-miRn54	GO:0009767	CL8.Contig23	psbB	biological_process	photosynthetic electron transport chain	7	7	9.66677e-05
csn-miRn2	GO:0009767	CL8.Contig5	psbB	biological_process	photosynthetic electron transport chain	7	7	9.66677e-05
csn-miR396b-3p	GO:0015976	CL13607.Contig29	--	biological_process	carbon utilization	4	7	0.000119027
csn-miRn26	GO:0015976	CL13607.Contig29	--	biological_process	carbon utilization	4	7	0.000119027
csn-miR6173	GO:0048827	CL1757.Contig2	At1g80170	biological_process	phyllome development	8	3	0.000165526
	GO:0048827	Unigene8956	At3g15720	biological_process	phyllome development	8	3	0.000165526
csn-miR1310c	GO:0006809	CL154.Contig6	RCD1	biological_process	nitric oxide biosynthetic process	7	3	0.000165526
csn-miR2911g	GO:0009738	CL1449.Contig4	PYL4	biological_process	abscisic acid-activated signaling pathway	8	13	0.000174218
csn-miR5368d	GO:0009738	Unigene13430	--	biological_process	abscisic acid-activated signaling pathway	8	13	0.000174218
csn-miR1310c	GO:0009738	CL154.Contig6	RCD1	biological_process	abscisic acid-activated signaling pathway	8	13	0.000174218
csn-miR5368a-5p	GO:0009738	Unigene13430	--	biological_process	abscisic acid-activated signaling pathway	8	13	0.000174218
csn-miRn3	GO:0009738	CL22.Contig24	CIPK23	biological_process	abscisic acid-activated signaling pathway	8	13	0.000174218
csn-miRn5	GO:0009738	CL992.Contig7	--	biological_process	abscisic acid-activated signaling pathway	8	13	0.000174218
csn-miR167g	GO:0018298	CL8.Contig5	psbB	biological_process	protein-chromophore linkage	8	7	0.000176336
csn-miR166d	GO:0018298	CL8.Contig5	psbB	biological_process	protein-chromophore linkage	8	7	0.000176336
csn-miRn54	GO:0018298	CL8.Contig23	psbB	biological_process	protein-chromophore linkage	8	7	0.000176336
csn-miRn2	GO:0018298	CL8.Contig5	psbB	biological_process	protein-chromophore linkage	8	7	0.000176336
csn-miR172a-3p	GO:0006351	CL2645.Contig5	AP2	biological_process	transcription, DNA-templated	10	11	0.000197077
csn-miR172d	GO:0006351	CL2645.Contig5	AP2	biological_process	transcription, DNA-templated	10	11	0.000197077
csn-miR6173	GO:0006351	Unigene27002	DREB1B	biological_process	transcription, DNA-templated	10	11	0.000197077
csn-miR167g	GO:0006351	CL8.Contig16	rpoA	biological_process	transcription, DNA-templated	10	11	0.000197077
csn-miR166d	GO:0006351	CL8.Contig16	rpoA	biological_process	transcription, DNA-templated	10	11	0.000197077
csn-miR1310c	GO:0006351	CL9860.Contig3	CHUP1	biological_process	transcription, DNA-templated	10	11	0.000197077
	GO:0006351	Unigene24465	RPL4	biological_process	transcription, DNA-templated	10	11	0.000197077
csn-miR5368a-3p	GO:0006351	CL6763.Contig2	rpoA	biological_process	transcription, DNA-templated	10	11	0.000197077
csn-miR172b	GO:0006351	CL4856.Contig2	AP2	biological_process	transcription, DNA-templated	10	11	0.000197077
csn-miRn2	GO:0006351	CL8.Contig16	rpoA	biological_process	transcription, DNA-templated	10	11	0.000197077
csn-miR172e	GO:0006351	CL4856.Contig2	AP2	biological_process	transcription, DNA-templated	10	11	0.000197077
csn-miR6300c	GO:0010315	CL344.Contig3	RHM1	biological_process	auxin efflux	9	8	0.000270376
csn-miR159a	GO:0010315	CL580.Contig5	ABCB1	biological_process	auxin efflux	9	8	0.000270376
csn-miR395e	GO:0010315	CL13474.Contig2	ABCB19	biological_process	auxin efflux	9	8	0.000270376
	GO:0010315	Unigene35529	ABCB19	biological_process	auxin efflux	9	8	0.000270376
csn-miR5368d	GO:0009610	CL4057.Contig2	TT12	biological_process	response to symbiotic fungus	8	5	0.000300988
csn-miR1310a	GO:0009610	CL1196.Contig4	R1	biological_process	response to symbiotic fungus	8	5	0.000300988
csn-miRn35	GO:0032922	Unigene31217	MED16	biological_process	circadian regulation of gene expression	8	3	0.000403038
csn-miR159a	GO:0032922	CL733.Contig2	ASG4	biological_process	circadian regulation of gene expression	8	3	0.000403038
	GO:0010541	CL580.Contig5	ABCB1	biological_process	acropetal auxin transport	8	6	0.000424897
csn-miR395e	GO:0010541	CL13474.Contig2	ABCB19	biological_process	acropetal auxin transport	8	6	0.000424897
	GO:0010541	Unigene35529	ABCB19	biological_process	acropetal auxin transport	8	6	0.000424897
csn-miRn35	GO:0009631	Unigene31217	MED16	biological_process	cold acclimation	6	5	0.000823905
csn-miR1310a	GO:0009631	CL1196.Contig4	R1	biological_process	cold acclimation	6	5	0.000823905
csn-miR828	GO:0009631	Unigene34467	MYB308	biological_process	cold acclimation	6	5	0.000823905
csn-miR858b	GO:0009723	Unigene41782	MYB12	biological_process	response to ethylene	6	12	0.00116876
	GO:0009723	Unigene43387	ALEU	biological_process	response to ethylene	6	12	0.00116876
csn-miR858a	GO:0009723	Unigene41782	MYB12	biological_process	response to ethylene	6	12	0.00116876
	GO:0009723	Unigene43387	ALEU	biological_process	response to ethylene	6	12	0.00116876
csn-miR5368d	GO:0009723	Unigene13430	--	biological_process	response to ethylene	6	12	0.00116876
csn-miR159a	GO:0009723	CL733.Contig2	ASG4	biological_process	response to ethylene	6	12	0.00116876
csn-miR5368a-5p	GO:0009723	Unigene13430	--	biological_process	response to ethylene	6	12	0.00116876
csn-miRn3	GO:0009723	CL22.Contig24	CIPK23	biological_process	response to ethylene	6	12	0.00116876
csn-miR858c	GO:0009723	Unigene41782	MYB12	biological_process	response to ethylene	6	12	0.00116876
	GO:0009723	Unigene43387	ALEU	biological_process	response to ethylene	6	12	0.00116876
csn-miR156b-3p	GO:0009723	Unigene43041	MYB306	biological_process	response to ethylene	6	12	0.00116876
csn-miR156c	GO:0010321	Unigene27464	SBP1	biological_process	regulation of vegetative phase change	8	2	0.00121958
	GO:0010321	Unigene2601	SPL4	biological_process	regulation of vegetative phase change	8	2	0.00121958
csn-miR156b-5p	GO:0010321	Unigene2601	SPL4	biological_process	regulation of vegetative phase change	8	2	0.00121958
csn-miR156d	GO:0010321	Unigene27464	SBP1	biological_process	regulation of vegetative phase change	8	2	0.00121958
	GO:0010321	Unigene2601	SPL4	biological_process	regulation of vegetative phase change	8	2	0.00121958
csn-miR156a	GO:0010321	Unigene2601	SPL4	biological_process	regulation of vegetative phase change	8	2	0.00121958
csn-miR156e	GO:0010321	Unigene27464	SBP1	biological_process	regulation of vegetative phase change	8	2	0.00121958
	GO:0010321	Unigene2601	SPL4	biological_process	regulation of vegetative phase change	8	2	0.00121958
csn-miR156h	GO:0010321	Unigene27464	SBP1	biological_process	regulation of vegetative phase change	8	2	0.00121958
	GO:0010321	Unigene2601	SPL4	biological_process	regulation of vegetative phase change	8	2	0.00121958
csn-miR171b	GO:0071452	CL2825.Contig2	GP1	biological_process	cellular response to singlet oxygen	8	2	0.00121958
csn-miR171g	GO:0071452	CL2825.Contig2	GP1	biological_process	cellular response to singlet oxygen	8	2	0.00121958
csn-miRn5	GO:0071452	CL2825.Contig3	GP1	biological_process	cellular response to singlet oxygen	8	2	0.00121958
csn-miR393b	GO:0071249	CL2155.Contig4	AFB2	biological_process	cellular response to nitrate	7	2	0.00121958
csn-miRn62	GO:0071249	CL2155.Contig3	AFB2	biological_process	cellular response to nitrate	7	2	0.00121958
csn-miRn3	GO:0019722	CL22.Contig24	CIPK23	biological_process	calcium-mediated signaling	9	6	0.00164093
csn-miR159a	GO:0010048	CL580.Contig5	ABCB1	biological_process	vernalization response	6	7	0.00166585
csn-miR156h	GO:0010048	CL44.Contig4	INO80	biological_process	vernalization response	6	7	0.00166585
csn-miR395e	GO:0010048	CL13474.Contig2	ABCB19	biological_process	vernalization response	6	7	0.00166585
	GO:0010048	Unigene35529	ABCB19	biological_process	vernalization response	6	7	0.00166585
csn-miR858b	GO:0006355	Unigene9842	ODO1	biological_process	regulation of transcription, DNA-templated	11	36	0.00202488
csn-miRn35	GO:0006355	Unigene31217	MED16	biological_process	regulation of transcription, DNA-templated	11	36	0.00202488
csn-miR172a-3p	GO:0006355	CL2645.Contig3	AP2	biological_process	regulation of transcription, DNA-templated	11	36	0.00202488
csn-miR166j	GO:0006355	CL6740.Contig1	HOX32	biological_process	regulation of transcription, DNA-templated	11	36	0.00202488
csn-miRn6	GO:0006355	CL4769.Contig2	ODO1	biological_process	regulation of transcription, DNA-templated	11	36	0.00202488
csn-miR477b	GO:0006355	Unigene49071	SLN1	biological_process	regulation of transcription, DNA-templated	11	36	0.00202488
csn-miR172d	GO:0006355	CL2645.Contig3	AP2	biological_process	regulation of transcription, DNA-templated	11	36	0.00202488
csn-miR858a	GO:0006355	Unigene9842	ODO1	biological_process	regulation of transcription, DNA-templated	11	36	0.00202488
csn-miR477a	GO:0006355	Unigene49071	SLN1	biological_process	regulation of transcription, DNA-templated	11	36	0.00202488
csn-miR6173	GO:0006355	CL13045.Contig4	BEL1	biological_process	regulation of transcription, DNA-templated	11	36	0.00202488
csn-miR166h-3p	GO:0006355	CL6740.Contig1	HOX32	biological_process	regulation of transcription, DNA-templated	11	36	0.00202488
csn-miR5368d	GO:0006355	Unigene35846	GRP-1	biological_process	regulation of transcription, DNA-templated	11	36	0.00202488
	GO:0006355	Unigene35894	CIA2	biological_process	regulation of transcription, DNA-templated	11	36	0.00202488
csn-miR166h-5p	GO:0006355	CL5915.Contig2	At1g66830	biological_process	regulation of transcription, DNA-templated	11	36	0.00202488
csn-miR172c	GO:0006355	Unigene25975	AIL6	biological_process	regulation of transcription, DNA-templated	11	36	0.00202488
csn-miRn49	GO:0006355	CL209.Contig23	STOP1	biological_process	regulation of transcription, DNA-templated	11	36	0.00202488
csn-miRn9	GO:0006355	Unigene8112	DOF5.6	biological_process	regulation of transcription, DNA-templated	11	36	0.00202488
csn-miR473	GO:0006355	Unigene49071	SLN1	biological_process	regulation of transcription, DNA-templated	11	36	0.00202488
csn-miR1310c	GO:0006355	Unigene35098	FIT	biological_process	regulation of transcription, DNA-templated	11	36	0.00202488
csn-miR166a-3p	GO:0006355	CL6740.Contig1	HOX32	biological_process	regulation of transcription, DNA-templated	11	36	0.00202488
csn-miRn52-5p	GO:0006355	Unigene49071	SLN1	biological_process	regulation of transcription, DNA-templated	11	36	0.00202488
csn-miR166c-3p	GO:0006355	CL6740.Contig1	HOX32	biological_process	regulation of transcription, DNA-templated	11	36	0.00202488
csn-miR159a	GO:0006355	CL733.Contig2	ASG4	biological_process	regulation of transcription, DNA-templated	11	36	0.00202488
	GO:0006355	Unigene7349	RAD51	biological_process	regulation of transcription, DNA-templated	11	36	0.00202488
csn-miR164a	GO:0006355	CL2400.Contig2	NAC021	biological_process	regulation of transcription, DNA-templated	11	36	0.00202488
csn-miR396b-3p	GO:0006355	Unigene13205	GRF10	biological_process	regulation of transcription, DNA-templated	11	36	0.00202488
csn-miR477e	GO:0006355	CL10605.Contig1	D8	biological_process	regulation of transcription, DNA-templated	11	36	0.00202488
	GO:0006355	Unigene49071	SLN1	biological_process	regulation of transcription, DNA-templated	11	36	0.00202488
csn-miR164b	GO:0006355	CL2400.Contig2	NAC021	biological_process	regulation of transcription, DNA-templated	11	36	0.00202488
csn-miR171d	GO:0006355	CL4809.Contig3	NSP2	biological_process	regulation of transcription, DNA-templated	11	36	0.00202488
csn-miR171c	GO:0006355	CL4809.Contig3	NSP2	biological_process	regulation of transcription, DNA-templated	11	36	0.00202488
csn-miR396b-5p	GO:0006355	Unigene42610	GRF12	biological_process	regulation of transcription, DNA-templated	11	36	0.00202488
csn-miR477c	GO:0006355	Unigene49071	SLN1	biological_process	regulation of transcription, DNA-templated	11	36	0.00202488
csn-miR172b	GO:0006355	CL4856.Contig3	AP2	biological_process	regulation of transcription, DNA-templated	11	36	0.00202488
csn-miRn14	GO:0006355	Unigene24711	NAC008	biological_process	regulation of transcription, DNA-templated	11	36	0.00202488
csn-miR477d	GO:0006355	Unigene49071	SLN1	biological_process	regulation of transcription, DNA-templated	11	36	0.00202488
csn-miRn68	GO:0006355	Unigene27273	ATHB-14	biological_process	regulation of transcription, DNA-templated	11	36	0.00202488
csn-miRn2	GO:0006355	Unigene7385	NAC018	biological_process	regulation of transcription, DNA-templated	11	36	0.00202488
csn-miR172e	GO:0006355	CL4856.Contig3	AP2	biological_process	regulation of transcription, DNA-templated	11	36	0.00202488
csn-miR164c	GO:0006355	CL2400.Contig2	NAC021	biological_process	regulation of transcription, DNA-templated	11	36	0.00202488
csn-miRn61	GO:0006355	Unigene25975	AIL6	biological_process	regulation of transcription, DNA-templated	11	36	0.00202488
csn-miR166k	GO:0006355	CL6740.Contig1	HOX32	biological_process	regulation of transcription, DNA-templated	11	36	0.00202488
csn-miRn5	GO:0006355	Unigene21512	BZIP63	biological_process	regulation of transcription, DNA-templated	11	36	0.00202488
	GO:0006355	Unigene7000	OSH6	biological_process	regulation of transcription, DNA-templated	11	36	0.00202488
csn-miR2911i	GO:0006355	CL1788.Contig4	AHK4	biological_process	regulation of transcription, DNA-templated	11	36	0.00202488
	GO:0006355	Unigene51887	AHK4	biological_process	regulation of transcription, DNA-templated	11	36	0.00202488
	GO:0006355	Unigene8979	AHK4	biological_process	regulation of transcription, DNA-templated	11	36	0.00202488
	GO:0006355	Unigene8977	AHK4	biological_process	regulation of transcription, DNA-templated	11	36	0.00202488
csn-miR396a	GO:0006355	Unigene42610	GRF12	biological_process	regulation of transcription, DNA-templated	11	36	0.00202488
csn-miR396h	GO:0006355	Unigene42468	GRF5	biological_process	regulation of transcription, DNA-templated	11	36	0.00202488
csn-miR156g	GO:0035725	Unigene35844	CHX20	biological_process	sodium ion transmembrane transport	7	3	0.00208582
csn-miRn61	GO:0035725	CL5214.Contig1	TDT	biological_process	sodium ion transmembrane transport	7	3	0.00208582
csn-miRn5	GO:0035725	Unigene22497	BASS4	biological_process	sodium ion transmembrane transport	7	3	0.00208582
csn-miRn3	GO:0010118	CL22.Contig24	CIPK23	biological_process	stomatal movement	5	8	0.00272306
csn-miRn51	GO:0010118	CL13427.Contig9	ABCC4	biological_process	stomatal movement	5	8	0.00272306
csn-miR477b	GO:0010103	CL9084.Contig1	At3g04760	biological_process	stomatal complex morphogenesis	8	14	0.0027658
	GO:0010103	Unigene26903	BRL2	biological_process	stomatal complex morphogenesis	8	14	0.0027658
csn-miR172d	GO:0010103	CL13334.Contig4	VALRS	biological_process	stomatal complex morphogenesis	8	14	0.0027658
csn-miR6173	GO:0010103	Unigene13524	At4g34830/At4g34820	biological_process	stomatal complex morphogenesis	8	14	0.0027658
csn-miR159a	GO:0010103	Unigene35980	PXL1	biological_process	stomatal complex morphogenesis	8	14	0.0027658
csn-miR393b	GO:0010103	CL2155.Contig4	AFB2	biological_process	stomatal complex morphogenesis	8	14	0.0027658
	GO:0010103	CL3747.Contig2	TIR1	biological_process	stomatal complex morphogenesis	8	14	0.0027658
csn-miR5368a-3p	GO:0010103	CL1849.Contig4	At5g49980	biological_process	stomatal complex morphogenesis	8	14	0.0027658
csn-miRn62	GO:0010103	CL2155.Contig3	AFB2	biological_process	stomatal complex morphogenesis	8	14	0.0027658
csn-miRn38	GO:0010103	Unigene35945	TIG	biological_process	stomatal complex morphogenesis	8	14	0.0027658
csn-miR477d	GO:0010103	CL9084.Contig1	At3g04760	biological_process	stomatal complex morphogenesis	8	14	0.0027658
	GO:0010103	Unigene26903	BRL2	biological_process	stomatal complex morphogenesis	8	14	0.0027658
csn-miR156b-3p	GO:0010103	Unigene40234	RH50	biological_process	stomatal complex morphogenesis	8	14	0.0027658
csn-miR535b	GO:0010103	Unigene24186	At5g47190	biological_process	stomatal complex morphogenesis	8	14	0.0027658
csn-miRn61	GO:0010103	CL13334.Contig4	VALRS	biological_process	stomatal complex morphogenesis	8	14	0.0027658
csn-miR477b	GO:0010233	Unigene26903	BRL2	biological_process	phloem transport	6	3	0.00304782
csn-miR1310c	GO:0010233	CL13351.Contig2	At3g09070	biological_process	phloem transport	6	3	0.00304782
csn-miR396b-3p	GO:0010233	Unigene24304	CALS7	biological_process	phloem transport	6	3	0.00304782
csn-miRn26	GO:0010233	Unigene24304	CALS7	biological_process	phloem transport	6	3	0.00304782
csn-miR477d	GO:0010233	Unigene26903	BRL2	biological_process	phloem transport	6	3	0.00304782
csn-miR1310c	GO:0009743	CL154.Contig6	RCD1	biological_process	response to carbohydrate	6	3	0.00304782
csn-miR159a	GO:0008361	CL580.Contig5	ABCB1	biological_process	regulation of cell size	6	7	0.00323099
csn-miRn45	GO:0008361	CL804.Contig3	JP650	biological_process	regulation of cell size	6	7	0.00323099
csn-miR395e	GO:0008361	CL13474.Contig2	ABCB19	biological_process	regulation of cell size	6	7	0.00323099
	GO:0008361	Unigene35529	ABCB19	biological_process	regulation of cell size	6	7	0.00323099
csn-miR2911i	GO:0060776	CL10714.Contig1	LBD37	biological_process	simple leaf morphogenesis	10	2	0.00357375
csn-miR156b-3p	GO:0034614	CL5394.Contig2	DOX2	biological_process	cellular response to reactive oxygen species	7	2	0.00357375
csn-miR6173	GO:0030422	CL1757.Contig2	At1g80170	biological_process	production of siRNA involved in RNA interference	12	2	0.00357375
csn-miR477b	GO:0009640	CL1929.Contig7	CYPRO4	biological_process	photomorphogenesis	7	10	0.00424669
csn-miR6173	GO:0009640	CL1757.Contig2	At1g80170	biological_process	photomorphogenesis	7	10	0.00424669
csn-miRn10	GO:0009640	CL1036.Contig12	TPR3	biological_process	photomorphogenesis	7	10	0.00424669
csn-miR159a	GO:0009640	CL580.Contig5	ABCB1	biological_process	photomorphogenesis	7	10	0.00424669
csn-miR395e	GO:0009640	CL13474.Contig2	ABCB19	biological_process	photomorphogenesis	7	10	0.00424669
	GO:0009640	Unigene35529	ABCB19	biological_process	photomorphogenesis	7	10	0.00424669
csn-miR477b	GO:0000911	CL4953.Contig3	NUA	biological_process	cytokinesis by cell plate formation	9	16	0.00446918
	GO:0000911	CL10536.Contig1	KIN12B	biological_process	cytokinesis by cell plate formation	9	16	0.00446918
csn-miR168a-5p	GO:0000911	CL469.Contig6	CALS3	biological_process	cytokinesis by cell plate formation	9	16	0.00446918
csn-miR6173	GO:0000911	CL6422.Contig1	FLA10	biological_process	cytokinesis by cell plate formation	9	16	0.00446918
csn-miRn10	GO:0000911	CL1036.Contig12	TPR3	biological_process	cytokinesis by cell plate formation	9	16	0.00446918
csn-miR168b	GO:0000911	CL469.Contig6	CALS3	biological_process	cytokinesis by cell plate formation	9	16	0.00446918
csn-miRn3	GO:0000911	CL22.Contig24	CIPK23	biological_process	cytokinesis by cell plate formation	9	16	0.00446918
csn-miRn34-5p	GO:0000911	CL11032.Contig1	OPT7	biological_process	cytokinesis by cell plate formation	9	16	0.00446918
csn-miR396f	GO:0000911	Unigene35712	At2g13820	biological_process	cytokinesis by cell plate formation	9	16	0.00446918
	GO:0000911	Unigene44498	CM1	biological_process	cytokinesis by cell plate formation	9	16	0.00446918
csn-miR168c-5p	GO:0000911	CL469.Contig6	CALS3	biological_process	cytokinesis by cell plate formation	9	16	0.00446918
csn-miR1310a	GO:0000911	CL5472.Contig1	RPA2A	biological_process	cytokinesis by cell plate formation	9	16	0.00446918
csn-miRn21	GO:0000413	Unigene58973	FKBP70	biological_process	protein peptidyl-prolyl isomerization	10	6	0.00454298
csn-miRn3	GO:0000413	CL5037.Contig1	GP1	biological_process	protein peptidyl-prolyl isomerization	10	6	0.00454298
csn-miRn38	GO:0000413	Unigene35945	TIG	biological_process	protein peptidyl-prolyl isomerization	10	6	0.00454298
csn-miRn61	GO:0000413	CL13530.Contig3	CYP21-3	biological_process	protein peptidyl-prolyl isomerization	10	6	0.00454298
csn-miR477b	GO:0002237	Unigene26903	BRL2	biological_process	response to molecule of bacterial origin	6	7	0.00523439
csn-miR159a	GO:0002237	Unigene35980	PXL1	biological_process	response to molecule of bacterial origin	6	7	0.00523439
csn-miR393b	GO:0002237	CL2155.Contig4	AFB2	biological_process	response to molecule of bacterial origin	6	7	0.00523439
	GO:0002237	CL3747.Contig2	TIR1	biological_process	response to molecule of bacterial origin	6	7	0.00523439
csn-miR5368a-3p	GO:0002237	CL1849.Contig4	At5g49980	biological_process	response to molecule of bacterial origin	6	7	0.00523439
csn-miRn62	GO:0002237	CL2155.Contig3	AFB2	biological_process	response to molecule of bacterial origin	6	7	0.00523439
csn-miR477d	GO:0002237	Unigene26903	BRL2	biological_process	response to molecule of bacterial origin	6	7	0.00523439
csn-miR159a	GO:0010540	CL580.Contig5	ABCB1	biological_process	basipetal auxin transport	8	6	0.00564787
csn-miR395e	GO:0010540	CL13474.Contig2	ABCB19	biological_process	basipetal auxin transport	8	6	0.00564787
	GO:0010540	Unigene35529	ABCB19	biological_process	basipetal auxin transport	8	6	0.00564787
csn-miR159a	GO:0048440	CL580.Contig5	ABCB1	biological_process	carpel development	6	6	0.00564787
csn-miR395e	GO:0048440	CL13474.Contig2	ABCB19	biological_process	carpel development	6	6	0.00564787
	GO:0048440	Unigene35529	ABCB19	biological_process	carpel development	6	6	0.00564787
csn-miR1310c	GO:0000303	CL154.Contig6	RCD1	biological_process	response to superoxide	7	3	0.00568199
csn-miR477b	GO:0009555	CL5075.Contig2	CRCK2	biological_process	pollen development	7	10	0.00586251
csn-miR6173	GO:0009555	CL6422.Contig1	FLA10	biological_process	pollen development	7	10	0.00586251
csn-miR6300c	GO:0009555	CL1716.Contig7	PIP5K7	biological_process	pollen development	7	10	0.00586251
	GO:0009555	Unigene11780	ATXR6	biological_process	pollen development	7	10	0.00586251
csn-miR5368d	GO:0009555	CL2642.Contig3	OSCPNX1	biological_process	pollen development	7	10	0.00586251
csn-miRn25-5p	GO:0009555	Unigene55457	CYP94A2	biological_process	pollen development	7	10	0.00586251
csn-miR159a	GO:0009555	Unigene7349	RAD51	biological_process	pollen development	7	10	0.00586251
csn-miR1310a	GO:0009555	CL5472.Contig1	RPA2A	biological_process	pollen development	7	10	0.00586251
csn-miR159b	GO:0043481	CL4527.Contig2	BCCP1	biological_process	anthocyanin accumulation in tissues in response to UV light	7	9	0.00597327
csn-miRn10	GO:0043481	CL7762.Contig1	CYB561A	biological_process	anthocyanin accumulation in tissues in response to UV light	7	9	0.00597327
csn-miR159a	GO:0043481	CL580.Contig5	ABCB1	biological_process	anthocyanin accumulation in tissues in response to UV light	7	9	0.00597327
	GO:0043481	CL4527.Contig2	BCCP1	biological_process	anthocyanin accumulation in tissues in response to UV light	7	9	0.00597327
csn-miRn45	GO:0043481	CL804.Contig3	JP650	biological_process	anthocyanin accumulation in tissues in response to UV light	7	9	0.00597327
csn-miR395e	GO:0043481	CL13474.Contig2	ABCB19	biological_process	anthocyanin accumulation in tissues in response to UV light	7	9	0.00597327
	GO:0043481	Unigene35529	ABCB19	biological_process	anthocyanin accumulation in tissues in response to UV light	7	9	0.00597327
csn-miR477b	GO:0031063	CL26.Contig2	BBD2	biological_process	regulation of histone deacetylation	10	2	0.00698197
csn-miRn24	GO:0051013	CL2707.Contig3	At5g23430	biological_process	microtubule severing	6	2	0.00698197
csn-miRn2	GO:0051013	CL308.Contig1	SB61	biological_process	microtubule severing	6	2	0.00698197
csn-miR6300c	GO:0010256	CL1716.Contig7	PIP5K7	biological_process	endomembrane system organization	5	2	0.00698197
csn-miRn61	GO:0033306	CL2709.Contig3	At1g54570	biological_process	phytol metabolic process	9	2	0.00698197
	GO:0033306	CL676.Contig1	At1g54570	biological_process	phytol metabolic process	9	2	0.00698197
csn-miR2911g	GO:0071423	Unigene35729	DIT2-1	biological_process	malate transmembrane transport	7	2	0.00698197
csn-miRn61	GO:0071423	CL5214.Contig1	TDT	biological_process	malate transmembrane transport	7	2	0.00698197
csn-miR396e	GO:0010311	Unigene34599	LAX2	biological_process	lateral root formation	7	5	0.00699101
csn-miR393b	GO:0010311	CL3747.Contig2	TIR1	biological_process	lateral root formation	7	5	0.00699101
csn-miR1427	GO:0010311	CL8213.Contig2	PIP5K1	biological_process	lateral root formation	7	5	0.00699101
csn-miRn39-3p	GO:0010311	CL357.Contig9	LAX2	biological_process	lateral root formation	7	5	0.00699101
csn-miR2911i	GO:0071577	CL3605.Contig1	ZIP2	biological_process	zinc ion transmembrane transport	7	3	0.00738115
csn-miR172a-3p	GO:0010228	CL2645.Contig3	AP2	biological_process	vegetative to reproductive phase transition of meristem	5	15	0.00741073
csn-miR172d	GO:0010228	CL13334.Contig4	VALRS	biological_process	vegetative to reproductive phase transition of meristem	5	15	0.00741073
	GO:0010228	CL2645.Contig3	AP2	biological_process	vegetative to reproductive phase transition of meristem	5	15	0.00741073
csn-miR168a-5p	GO:0010228	CL469.Contig6	CALS3	biological_process	vegetative to reproductive phase transition of meristem	5	15	0.00741073
csn-miR6173	GO:0010228	CL1757.Contig2	At1g80170	biological_process	vegetative to reproductive phase transition of meristem	5	15	0.00741073
	GO:0010228	CL8313.Contig1	JMJ14	biological_process	vegetative to reproductive phase transition of meristem	5	15	0.00741073
	GO:0010228	Unigene8956	At3g15720	biological_process	vegetative to reproductive phase transition of meristem	5	15	0.00741073
csn-miR159a	GO:0010228	CL580.Contig5	ABCB1	biological_process	vegetative to reproductive phase transition of meristem	5	15	0.00741073
csn-miR168b	GO:0010228	CL469.Contig6	CALS3	biological_process	vegetative to reproductive phase transition of meristem	5	15	0.00741073
csn-miR397	GO:0010228	CL1609.Contig10	LAC7	biological_process	vegetative to reproductive phase transition of meristem	5	15	0.00741073
csn-miR168c-5p	GO:0010228	CL469.Contig6	CALS3	biological_process	vegetative to reproductive phase transition of meristem	5	15	0.00741073
csn-miR535b	GO:0010228	Unigene24186	At5g47190	biological_process	vegetative to reproductive phase transition of meristem	5	15	0.00741073
csn-miRn61	GO:0010228	CL13334.Contig4	VALRS	biological_process	vegetative to reproductive phase transition of meristem	5	15	0.00741073
csn-miR477b	GO:0009734	Unigene26903	BRL2	biological_process	auxin-activated signaling pathway	8	7	0.00741438
csn-miR159a	GO:0009734	Unigene4611	ARF2	biological_process	auxin-activated signaling pathway	8	7	0.00741438
csn-miR393b	GO:0009734	CL2155.Contig4	AFB2	biological_process	auxin-activated signaling pathway	8	7	0.00741438
	GO:0009734	CL3747.Contig2	TIR1	biological_process	auxin-activated signaling pathway	8	7	0.00741438
csn-miR5368a-3p	GO:0009734	CL1849.Contig4	At5g49980	biological_process	auxin-activated signaling pathway	8	7	0.00741438
csn-miRn62	GO:0009734	CL2155.Contig3	AFB2	biological_process	auxin-activated signaling pathway	8	7	0.00741438
csn-miR477d	GO:0009734	Unigene26903	BRL2	biological_process	auxin-activated signaling pathway	8	7	0.00741438
csn-miR393b	GO:0010152	CL2155.Contig4	AFB2	biological_process	pollen maturation	8	4	0.00770689
	GO:0010152	CL3747.Contig2	TIR1	biological_process	pollen maturation	8	4	0.00770689
csn-miRn62	GO:0010152	CL2155.Contig3	AFB2	biological_process	pollen maturation	8	4	0.00770689
csn-miRn35	GO:0048765	Unigene31217	MED16	biological_process	root hair cell differentiation	10	8	0.00901981
csn-miR396e	GO:0048765	Unigene34599	LAX2	biological_process	root hair cell differentiation	10	8	0.00901981
csn-miR159a	GO:0048765	CL580.Contig5	ABCB1	biological_process	root hair cell differentiation	10	8	0.00901981
csn-miRn39-3p	GO:0048765	CL357.Contig9	LAX2	biological_process	root hair cell differentiation	10	8	0.00901981
csn-miR6478b	GO:0048765	Unigene35233	At4g27290	biological_process	root hair cell differentiation	10	8	0.00901981
csn-miR2911i	GO:0023014	CL1788.Contig4	AHK4	biological_process	signal transduction by phosphorylation	8	6	0.00925191
	GO:0023014	Unigene51887	AHK4	biological_process	signal transduction by phosphorylation	8	6	0.00925191
	GO:0023014	Unigene8979	AHK4	biological_process	signal transduction by phosphorylation	8	6	0.00925191
	GO:0023014	Unigene8977	AHK4	biological_process	signal transduction by phosphorylation	8	6	0.00925191
csn-miRn8-3p	GO:0051707	Unigene663	PARB	biological_process	response to other organism	6	7	0.00944356
csn-miRn3	GO:0051707	CL6304.Contig3	IPK1	biological_process	response to other organism	6	7	0.00944356
csn-miR396d-3p	GO:0051707	Unigene11143	PER20	biological_process	response to other organism	6	7	0.00944356
csn-miR156b-3p	GO:0051707	CL5394.Contig2	DOX2	biological_process	response to other organism	6	7	0.00944356
csn-miRn5	GO:0051707	Unigene26839	--	biological_process	response to other organism	6	7	0.00944356
csn-miRn64	GO:0051707	CL1689.Contig5	GLIP3	biological_process	response to other organism	6	7	0.00944356
csn-miRn3	GO:0042631	CL22.Contig24	CIPK23	biological_process	cellular response to water deprivation	7	6	0.0101331
csn-miR1310c	GO:0009225	Unigene15510	GAE6	biological_process	nucleotide-sugar metabolic process	10	3	0.0115941
csn-miR164a	GO:0009225	CL11113.Contig3	OsI_032456	biological_process	nucleotide-sugar metabolic process	10	3	0.0115941
csn-miR172d	GO:0009793	CL13334.Contig4	VALRS	biological_process	embryo development ending in seed dormancy	5	21	0.0120779
csn-miR6173	GO:0009793	CL1757.Contig2	At1g80170	biological_process	embryo development ending in seed dormancy	5	21	0.0120779
csn-miR5301	GO:0009793	CL1774.Contig1	EMB2001	biological_process	embryo development ending in seed dormancy	5	21	0.0120779
csn-miRn10	GO:0009793	CL1261.Contig4	PMI1	biological_process	embryo development ending in seed dormancy	5	21	0.0120779
csn-miR171b	GO:0009793	CL2825.Contig2	GP1	biological_process	embryo development ending in seed dormancy	5	21	0.0120779
csn-miR159a	GO:0009793	CL580.Contig5	ABCB1	biological_process	embryo development ending in seed dormancy	5	21	0.0120779
csn-miR171g	GO:0009793	CL2825.Contig2	GP1	biological_process	embryo development ending in seed dormancy	5	21	0.0120779
csn-miR396b-3p	GO:0009793	CL5837.Contig2	PERK2	biological_process	embryo development ending in seed dormancy	5	21	0.0120779
csn-miR397	GO:0009793	CL6738.Contig2	EMB506	biological_process	embryo development ending in seed dormancy	5	21	0.0120779
csn-miR156b-3p	GO:0009793	Unigene40234	RH50	biological_process	embryo development ending in seed dormancy	5	21	0.0120779
csn-miR535b	GO:0009793	Unigene24186	At5g47190	biological_process	embryo development ending in seed dormancy	5	21	0.0120779
csn-miRn61	GO:0009793	CL13334.Contig4	VALRS	biological_process	embryo development ending in seed dormancy	5	21	0.0120779
csn-miRn55	GO:0009793	CL688.Contig1	NRT1.7	biological_process	embryo development ending in seed dormancy	5	21	0.0120779
csn-miRn5	GO:0009793	CL2825.Contig3	GP1	biological_process	embryo development ending in seed dormancy	5	21	0.0120779
csn-miR2911i	GO:0009793	Unigene40639	GLYRS-2	biological_process	embryo development ending in seed dormancy	5	21	0.0120779
csn-miR395a-5p	GO:0009793	Unigene27140	CRS1	biological_process	embryo development ending in seed dormancy	5	21	0.0120779
csn-miR172d	GO:0048481	CL13334.Contig4	VALRS	biological_process	ovule development	8	10	0.0136661
csn-miR6173	GO:0048481	CL13045.Contig4	BEL1	biological_process	ovule development	8	10	0.0136661
	GO:0048481	Unigene13421	BEL1	biological_process	ovule development	8	10	0.0136661
	GO:0048481	Unigene4549	BEL1	biological_process	ovule development	8	10	0.0136661
	GO:0048481	Unigene4548	BEL1	biological_process	ovule development	8	10	0.0136661
csn-miR159b	GO:0048481	CL13287.Contig2	PREP1	biological_process	ovule development	8	10	0.0136661
csn-miR159a	GO:0048481	CL13287.Contig2	PREP1	biological_process	ovule development	8	10	0.0136661
	GO:0048481	Unigene4611	ARF2	biological_process	ovule development	8	10	0.0136661
csn-miR535b	GO:0048481	Unigene24186	At5g47190	biological_process	ovule development	8	10	0.0136661
csn-miRn61	GO:0048481	CL13334.Contig4	VALRS	biological_process	ovule development	8	10	0.0136661
csn-miR2911i	GO:0048481	Unigene40639	GLYRS-2	biological_process	ovule development	8	10	0.0136661
csn-miR6173	GO:0043687	CL1757.Contig2	At1g80170	biological_process	post-translational protein modification	8	4	0.0136854
	GO:0043687	CL8313.Contig1	JMJ14	biological_process	post-translational protein modification	8	4	0.0136854
csn-miRn43	GO:0010100	CL1977.Contig1	COP1	biological_process	negative regulation of photomorphogenesis	9	3	0.014122
	GO:0010100	Unigene54338	COP1	biological_process	negative regulation of photomorphogenesis	9	3	0.014122
csn-miR5368e	GO:0010100	CL1734.Contig2	DET1	biological_process	negative regulation of photomorphogenesis	9	3	0.014122
csn-miR5368h	GO:0010100	CL1734.Contig2	DET1	biological_process	negative regulation of photomorphogenesis	9	3	0.014122
csn-miR5368a-3p	GO:0010100	CL1734.Contig2	DET1	biological_process	negative regulation of photomorphogenesis	9	3	0.014122
csn-miR858b	GO:0010035	Unigene43387	ALEU	biological_process	response to inorganic substance	5	3	0.014122
csn-miR858a	GO:0010035	Unigene43387	ALEU	biological_process	response to inorganic substance	5	3	0.014122
csn-miR858c	GO:0010035	Unigene43387	ALEU	biological_process	response to inorganic substance	5	3	0.014122
csn-miR156b-3p	GO:0010035	CL5394.Contig2	DOX2	biological_process	response to inorganic substance	5	3	0.014122
csn-miR5368d	GO:0006631	Unigene9255	CYP86A2	biological_process	fatty acid metabolic process	9	3	0.014122
csn-miR156b-3p	GO:0006631	CL5394.Contig2	DOX2	biological_process	fatty acid metabolic process	9	3	0.014122
csn-miR2911k	GO:0055114	CL2672.Contig1	CYP94A2	biological_process	oxidation-reduction process	5	75	0.0155708
csn-miR167h	GO:0055114	Unigene42413	CYP707A2	biological_process	oxidation-reduction process	5	75	0.0155708
csn-miR395a-3p	GO:0055114	CL169.Contig9	HSP70	biological_process	oxidation-reduction process	5	75	0.0155708
csn-miRn32-5p	GO:0055114	CL896.Contig4	LAC3	biological_process	oxidation-reduction process	5	75	0.0155708
csn-miR172a-3p	GO:0055114	CL2645.Contig3	AP2	biological_process	oxidation-reduction process	5	75	0.0155708
csn-miRn6	GO:0055114	Unigene3723	CYSEP	biological_process	oxidation-reduction process	5	75	0.0155708
csn-miR477b	GO:0055114	Unigene26903	BRL2	biological_process	oxidation-reduction process	5	75	0.0155708
csn-miR172d	GO:0055114	CL2645.Contig3	AP2	biological_process	oxidation-reduction process	5	75	0.0155708
csn-miRn28-5p	GO:0055114	CL7007.Contig1	CAO	biological_process	oxidation-reduction process	5	75	0.0155708
csn-miR399d	GO:0055114	CL6606.Contig5	LAC17	biological_process	oxidation-reduction process	5	75	0.0155708
csn-miR6173	GO:0055114	Unigene6744	CYP51G1	biological_process	oxidation-reduction process	5	75	0.0155708
csn-miR166e	GO:0055114	CL1885.Contig7	ABCC9	biological_process	oxidation-reduction process	5	75	0.0155708
csn-miRn43	GO:0055114	CL1977.Contig1	COP1	biological_process	oxidation-reduction process	5	75	0.0155708
	GO:0055114	Unigene54338	COP1	biological_process	oxidation-reduction process	5	75	0.0155708
csn-miR159b	GO:0055114	Unigene2672	PXL2	biological_process	oxidation-reduction process	5	75	0.0155708
csn-miR6300c	GO:0055114	Unigene36359	--	biological_process	oxidation-reduction process	5	75	0.0155708
	GO:0055114	Unigene51862	CCR1	biological_process	oxidation-reduction process	5	75	0.0155708
csn-miR2911g	GO:0055114	CL2672.Contig1	CYP94A2	biological_process	oxidation-reduction process	5	75	0.0155708
	GO:0055114	Unigene16528	CYP94A1	biological_process	oxidation-reduction process	5	75	0.0155708
csn-miR5368d	GO:0055114	CL2377.Contig4	--	biological_process	oxidation-reduction process	5	75	0.0155708
	GO:0055114	CL1024.Contig4	H6H	biological_process	oxidation-reduction process	5	75	0.0155708
	GO:0055114	Unigene35846	GRP-1	biological_process	oxidation-reduction process	5	75	0.0155708
	GO:0055114	Unigene9255	CYP86A2	biological_process	oxidation-reduction process	5	75	0.0155708
csn-miR5301	GO:0055114	Unigene31302	DEGP2	biological_process	oxidation-reduction process	5	75	0.0155708
csn-miR166h-5p	GO:0055114	CL5915.Contig2	At1g66830	biological_process	oxidation-reduction process	5	75	0.0155708
csn-miRn10	GO:0055114	CL1885.Contig6	ABCC9	biological_process	oxidation-reduction process	5	75	0.0155708
csn-miR172c	GO:0055114	CL6479.Contig2	CLKR27	biological_process	oxidation-reduction process	5	75	0.0155708
csn-miR167b-5p	GO:0055114	Unigene42413	CYP707A2	biological_process	oxidation-reduction process	5	75	0.0155708
csn-miRn25-5p	GO:0055114	CL5719.Contig2	LAC14	biological_process	oxidation-reduction process	5	75	0.0155708
	GO:0055114	Unigene4207	TT10	biological_process	oxidation-reduction process	5	75	0.0155708
	GO:0055114	Unigene34651	LAC21	biological_process	oxidation-reduction process	5	75	0.0155708
	GO:0055114	Unigene55457	CYP94A2	biological_process	oxidation-reduction process	5	75	0.0155708
csn-miRn34-3p	GO:0055114	CL3839.Contig6	DK-ACO1	biological_process	oxidation-reduction process	5	75	0.0155708
csn-miR1310c	GO:0055114	CL169.Contig1	HSP70	biological_process	oxidation-reduction process	5	75	0.0155708
	GO:0055114	Unigene18616	IRX12	biological_process	oxidation-reduction process	5	75	0.0155708
csn-miR2911f	GO:0055114	CL2672.Contig1	CYP94A2	biological_process	oxidation-reduction process	5	75	0.0155708
	GO:0055114	Unigene16528	CYP94A1	biological_process	oxidation-reduction process	5	75	0.0155708
csn-miRn1	GO:0055114	CL4381.Contig1	At1g17745	biological_process	oxidation-reduction process	5	75	0.0155708
csn-miR166c-5p	GO:0055114	CL1885.Contig7	ABCC9	biological_process	oxidation-reduction process	5	75	0.0155708
csn-miR159a	GO:0055114	CL3839.Contig6	DK-ACO1	biological_process	oxidation-reduction process	5	75	0.0155708
	GO:0055114	CL4498.Contig1	HMG1	biological_process	oxidation-reduction process	5	75	0.0155708
	GO:0055114	Unigene22246	PHL1	biological_process	oxidation-reduction process	5	75	0.0155708
	GO:0055114	Unigene22248	PHL1	biological_process	oxidation-reduction process	5	75	0.0155708
	GO:0055114	Unigene2672	PXL2	biological_process	oxidation-reduction process	5	75	0.0155708
csn-miR5368a-5p	GO:0055114	CL9150.Contig1	HCBT1	biological_process	oxidation-reduction process	5	75	0.0155708
csn-miRn23	GO:0055114	Unigene23520	CYP75A3	biological_process	oxidation-reduction process	5	75	0.0155708
csn-miRn46-5p	GO:0055114	Unigene40720	DIM	biological_process	oxidation-reduction process	5	75	0.0155708
csn-miR396b-3p	GO:0055114	Unigene17026	--	biological_process	oxidation-reduction process	5	75	0.0155708
csn-miRn3	GO:0055114	Unigene239	XDH1	biological_process	oxidation-reduction process	5	75	0.0155708
csn-miR397	GO:0055114	CL1609.Contig10	LAC7	biological_process	oxidation-reduction process	5	75	0.0155708
	GO:0055114	CL6606.Contig3	LAC17	biological_process	oxidation-reduction process	5	75	0.0155708
csn-miR396d-3p	GO:0055114	Unigene11143	PER20	biological_process	oxidation-reduction process	5	75	0.0155708
csn-miR164b	GO:0055114	Unigene24706	4CLL5	biological_process	oxidation-reduction process	5	75	0.0155708
csn-miRn26	GO:0055114	Unigene17026	--	biological_process	oxidation-reduction process	5	75	0.0155708
csn-miRn56	GO:0055114	Unigene23520	CYP75A3	biological_process	oxidation-reduction process	5	75	0.0155708
csn-miRn45	GO:0055114	Unigene10909	RD21A	biological_process	oxidation-reduction process	5	75	0.0155708
csn-miRn51	GO:0055114	CL13427.Contig9	ABCC4	biological_process	oxidation-reduction process	5	75	0.0155708
csn-miR2911h	GO:0055114	CL2672.Contig1	CYP94A2	biological_process	oxidation-reduction process	5	75	0.0155708
csn-miR399b	GO:0055114	CL6606.Contig5	LAC17	biological_process	oxidation-reduction process	5	75	0.0155708
csn-miR477d	GO:0055114	Unigene26903	BRL2	biological_process	oxidation-reduction process	5	75	0.0155708
csn-miR160b	GO:0055114	CL5302.Contig1	NIR1	biological_process	oxidation-reduction process	5	75	0.0155708
csn-miRn20-3p	GO:0055114	Unigene36136	INT2	biological_process	oxidation-reduction process	5	75	0.0155708
csn-miRn27	GO:0055114	Unigene23520	CYP75A3	biological_process	oxidation-reduction process	5	75	0.0155708
csn-miR156b-3p	GO:0055114	CL5394.Contig2	DOX2	biological_process	oxidation-reduction process	5	75	0.0155708
csn-miR394a	GO:0055114	CL2377.Contig4	--	biological_process	oxidation-reduction process	5	75	0.0155708
	GO:0055114	Unigene18076	GSO1	biological_process	oxidation-reduction process	5	75	0.0155708
csn-miRn66-3p	GO:0055114	Unigene23520	CYP75A3	biological_process	oxidation-reduction process	5	75	0.0155708
csn-miRn2	GO:0055114	CL308.Contig1	SB61	biological_process	oxidation-reduction process	5	75	0.0155708
csn-miRn70	GO:0055114	CL11441.Contig5	FHT	biological_process	oxidation-reduction process	5	75	0.0155708
csn-miR1310a	GO:0055114	CL7520.Contig1	--	biological_process	oxidation-reduction process	5	75	0.0155708
csn-miR5368b	GO:0055114	CL375.Contig3	CAD	biological_process	oxidation-reduction process	5	75	0.0155708
csn-miRn55	GO:0055114	Unigene2561	20ox3	biological_process	oxidation-reduction process	5	75	0.0155708
csn-miRn5	GO:0055114	CL5239.Contig4	CRTISO	biological_process	oxidation-reduction process	5	75	0.0155708
	GO:0055114	CL7488.Contig1	--	biological_process	oxidation-reduction process	5	75	0.0155708
	GO:0055114	CL10356.Contig3	PER73	biological_process	oxidation-reduction process	5	75	0.0155708
	GO:0055114	Unigene24706	4CLL5	biological_process	oxidation-reduction process	5	75	0.0155708
	GO:0055114	Unigene4714	PER51	biological_process	oxidation-reduction process	5	75	0.0155708
csn-miRn39-3p	GO:0055114	Unigene23240	SDR2a	biological_process	oxidation-reduction process	5	75	0.0155708
csn-miR2911i	GO:0055114	CL2672.Contig1	CYP94A2	biological_process	oxidation-reduction process	5	75	0.0155708
	GO:0055114	CL3605.Contig1	ZIP2	biological_process	oxidation-reduction process	5	75	0.0155708
	GO:0055114	Unigene16528	CYP94A1	biological_process	oxidation-reduction process	5	75	0.0155708
csn-miR535a-3p	GO:0055114	CL3228.Contig7	DLD	biological_process	oxidation-reduction process	5	75	0.0155708
csn-miR399a	GO:0055114	CL6606.Contig5	LAC17	biological_process	oxidation-reduction process	5	75	0.0155708
csn-miR6478b	GO:0055114	CL7881.Contig1	CYP716B1	biological_process	oxidation-reduction process	5	75	0.0155708
csn-miR6300c	GO:0010253	CL344.Contig3	RHM1	biological_process	UDP-rhamnose biosynthetic process	11	2	0.0166593
csn-miR172d	GO:0006429	CL13334.Contig4	VALRS	biological_process	leucyl-tRNA aminoacylation	13	2	0.0166593
csn-miRn61	GO:0006429	CL13334.Contig4	VALRS	biological_process	leucyl-tRNA aminoacylation	13	2	0.0166593
csn-miR6300c	GO:0045226	CL344.Contig3	RHM1	biological_process	extracellular polysaccharide biosynthetic process	8	2	0.0166593
csn-miRn43	GO:0009649	CL1977.Contig1	COP1	biological_process	entrainment of circadian clock	6	2	0.0166593
	GO:0009649	Unigene54338	COP1	biological_process	entrainment of circadian clock	6	2	0.0166593
csn-miR1310c	GO:0010102	CL154.Contig6	RCD1	biological_process	lateral root morphogenesis	9	3	0.0169372
csn-miR6300c	GO:0006862	CL1119.Contig3	CALS12	biological_process	nucleotide transport	6	4	0.017535
csn-miRn12-3p	GO:0006862	CL8177.Contig1	BT1	biological_process	nucleotide transport	6	4	0.017535
csn-miRn10	GO:0006862	CL3018.Contig14	KAP1	biological_process	nucleotide transport	6	4	0.017535
csn-miR6478b	GO:0006862	Unigene27027	AAP3	biological_process	nucleotide transport	6	4	0.017535
csn-miR477a	GO:0006457	Unigene28687	ATJ1	biological_process	protein folding	7	13	0.0197505
csn-miR5368c	GO:0006457	CL9521.Contig1	--	biological_process	protein folding	7	13	0.0197505
	GO:0006457	Unigene4515	--	biological_process	protein folding	7	13	0.0197505
csn-miR5368g	GO:0006457	CL9521.Contig1	--	biological_process	protein folding	7	13	0.0197505
	GO:0006457	Unigene4515	--	biological_process	protein folding	7	13	0.0197505
csn-miR473	GO:0006457	Unigene28687	ATJ1	biological_process	protein folding	7	13	0.0197505
csn-miRn21	GO:0006457	Unigene58973	FKBP70	biological_process	protein folding	7	13	0.0197505
csn-miR5368j-5p	GO:0006457	Unigene9468	MED37A	biological_process	protein folding	7	13	0.0197505
csn-miR159a	GO:0006457	Unigene19761	CPN21	biological_process	protein folding	7	13	0.0197505
csn-miRn3	GO:0006457	CL5037.Contig1	GP1	biological_process	protein folding	7	13	0.0197505
csn-miRn38	GO:0006457	Unigene35945	TIG	biological_process	protein folding	7	13	0.0197505
csn-miRn53	GO:0006457	CL8802.Contig3	LDJ2	biological_process	protein folding	7	13	0.0197505
csn-miRn61	GO:0006457	CL13530.Contig3	CYP21-3	biological_process	protein folding	7	13	0.0197505
	GO:0006457	CL3937.Contig1	ATJ2	biological_process	protein folding	7	13	0.0197505
csn-miR396a	GO:0006457	Unigene9468	MED37A	biological_process	protein folding	7	13	0.0197505
csn-miR159a	GO:0043966	CL733.Contig2	ASG4	biological_process	histone H3 acetylation	10	2	0.0227877
csn-miR477b	GO:0006289	CL26.Contig2	BBD2	biological_process	nucleotide-excision repair	10	2	0.0227877
csn-miR156b-3p	GO:1901698	CL5394.Contig2	DOX2	biological_process	response to nitrogen compound	5	2	0.0227877
csn-miRn43	GO:0048573	CL1977.Contig1	COP1	biological_process	photoperiodism, flowering	6	5	0.023501
	GO:0048573	Unigene54338	COP1	biological_process	photoperiodism, flowering	6	5	0.023501
csn-miRn1	GO:0048573	CL5338.Contig5	VAMP724	biological_process	photoperiodism, flowering	6	5	0.023501
csn-miR393b	GO:0048573	CL2155.Contig4	AFB2	biological_process	photoperiodism, flowering	6	5	0.023501
csn-miR6300c	GO:0043069	CL1119.Contig3	CALS12	biological_process	negative regulation of programmed cell death	8	8	0.0238322
csn-miRn10	GO:0043069	CL3018.Contig14	KAP1	biological_process	negative regulation of programmed cell death	8	8	0.0238322
csn-miR1310c	GO:0043069	CL154.Contig6	RCD1	biological_process	negative regulation of programmed cell death	8	8	0.0238322
csn-miR5368a-3p	GO:0043069	CL1429.Contig4	ACA4	biological_process	negative regulation of programmed cell death	8	8	0.0238322
csn-miR5368f	GO:0043069	CL1429.Contig4	ACA4	biological_process	negative regulation of programmed cell death	8	8	0.0238322
csn-miRn5	GO:0043069	CL992.Contig7	--	biological_process	negative regulation of programmed cell death	8	8	0.0238322
csn-miR6478b	GO:0043069	Unigene27027	AAP3	biological_process	negative regulation of programmed cell death	8	8	0.0238322
csn-miRn35	GO:0071555	Unigene31217	MED16	biological_process	cell wall organization	5	8	0.0251217
csn-miRn10	GO:0071555	CL7762.Contig1	CYB561A	biological_process	cell wall organization	5	8	0.0251217
csn-miR159a	GO:0071555	CL580.Contig5	ABCB1	biological_process	cell wall organization	5	8	0.0251217
csn-miR395e	GO:0071555	CL13474.Contig2	ABCB19	biological_process	cell wall organization	5	8	0.0251217
	GO:0071555	Unigene35529	ABCB19	biological_process	cell wall organization	5	8	0.0251217
csn-miR6173	GO:0009862	CL13045.Contig4	BEL1	biological_process	systemic acquired resistance, salicylic acid mediated signaling pathway	8	10	0.026321
	GO:0009862	Unigene13421	BEL1	biological_process	systemic acquired resistance, salicylic acid mediated signaling pathway	8	10	0.026321
	GO:0009862	Unigene4549	BEL1	biological_process	systemic acquired resistance, salicylic acid mediated signaling pathway	8	10	0.026321
	GO:0009862	Unigene4548	BEL1	biological_process	systemic acquired resistance, salicylic acid mediated signaling pathway	8	10	0.026321
csn-miR5368d	GO:0009862	Unigene35846	GRP-1	biological_process	systemic acquired resistance, salicylic acid mediated signaling pathway	8	10	0.026321
csn-miR1310c	GO:0009862	CL154.Contig6	RCD1	biological_process	systemic acquired resistance, salicylic acid mediated signaling pathway	8	10	0.026321
csn-miRn70	GO:0009862	CL11441.Contig5	FHT	biological_process	systemic acquired resistance, salicylic acid mediated signaling pathway	8	10	0.026321
csn-miRn5	GO:0009862	CL992.Contig7	--	biological_process	systemic acquired resistance, salicylic acid mediated signaling pathway	8	10	0.026321
csn-miR156c	GO:0009585	CL7157.Contig4	MED25	biological_process	red, far-red light phototransduction	8	3	0.0271282
csn-miR5368e	GO:0009585	CL1734.Contig2	DET1	biological_process	red, far-red light phototransduction	8	3	0.0271282
csn-miR5368h	GO:0009585	CL1734.Contig2	DET1	biological_process	red, far-red light phototransduction	8	3	0.0271282
csn-miR5368a-3p	GO:0009585	CL1734.Contig2	DET1	biological_process	red, far-red light phototransduction	8	3	0.0271282
csn-miR159a	GO:0009751	CL733.Contig2	ASG4	biological_process	response to salicylic acid	6	7	0.0275057
csn-miR156b-3p	GO:0009751	CL5394.Contig2	DOX2	biological_process	response to salicylic acid	6	7	0.0275057
	GO:0009751	Unigene43041	MYB306	biological_process	response to salicylic acid	6	7	0.0275057
csn-miR5368b	GO:0009751	Unigene17033	DOX1	biological_process	response to salicylic acid	6	7	0.0275057
csn-miR828	GO:0009751	Unigene34467	MYB308	biological_process	response to salicylic acid	6	7	0.0275057
csn-miR6173	GO:0006486	CL8313.Contig1	JMJ14	biological_process	protein glycosylation	8	6	0.0275086
csn-miR1310c	GO:0006486	CL154.Contig6	RCD1	biological_process	protein glycosylation	8	6	0.0275086
csn-miRn67	GO:0006486	CL7270.Contig1	RNR1	biological_process	protein glycosylation	8	6	0.0275086
csn-miR477b	GO:0006468	CL5075.Contig2	CRCK2	biological_process	protein phosphorylation	8	43	0.0284359
	GO:0006468	CL5769.Contig2	At2g24230	biological_process	protein phosphorylation	8	43	0.0284359
	GO:0006468	Unigene26903	BRL2	biological_process	protein phosphorylation	8	43	0.0284359
csn-miRn28-5p	GO:0006468	CL6189.Contig1	At1g54610	biological_process	protein phosphorylation	8	43	0.0284359
csn-miR159b	GO:0006468	Unigene2672	PXL2	biological_process	protein phosphorylation	8	43	0.0284359
csn-miR5368d	GO:0006468	CL716.Contig1	PI4KALPHA1	biological_process	protein phosphorylation	8	43	0.0284359
csn-miR166h-5p	GO:0006468	CL5915.Contig2	At1g66830	biological_process	protein phosphorylation	8	43	0.0284359
csn-miRn10	GO:0006468	Unigene13820	--	biological_process	protein phosphorylation	8	43	0.0284359
csn-miRn25-5p	GO:0006468	Unigene40074	B120	biological_process	protein phosphorylation	8	43	0.0284359
csn-miR166d	GO:0006468	CL4410.Contig4	Os06g0291600	biological_process	protein phosphorylation	8	43	0.0284359
csn-miRn34-3p	GO:0006468	CL2905.Contig1	At1g56130	biological_process	protein phosphorylation	8	43	0.0284359
csn-miRn30	GO:0006468	CL6192.Contig1	At4g03230	biological_process	protein phosphorylation	8	43	0.0284359
csn-miR159a	GO:0006468	CL3250.Contig3	PRT1	biological_process	protein phosphorylation	8	43	0.0284359
	GO:0006468	Unigene35980	PXL1	biological_process	protein phosphorylation	8	43	0.0284359
	GO:0006468	Unigene2672	PXL2	biological_process	protein phosphorylation	8	43	0.0284359
	GO:0006468	CL13487.Contig4	--	biological_process	protein phosphorylation	8	43	0.0284359
csn-miRn3	GO:0006468	CL22.Contig24	CIPK23	biological_process	protein phosphorylation	8	43	0.0284359
	GO:0006468	Unigene31591	LECRKS2	biological_process	protein phosphorylation	8	43	0.0284359
	GO:0006468	Unigene31865	HT1	biological_process	protein phosphorylation	8	43	0.0284359
csn-miR1427	GO:0006468	Unigene22301	At4g35230	biological_process	protein phosphorylation	8	43	0.0284359
csn-miRn11-3p	GO:0006468	CL12692.Contig1	SD25	biological_process	protein phosphorylation	8	43	0.0284359
	GO:0006468	CL2836.Contig5	LECRKS5	biological_process	protein phosphorylation	8	43	0.0284359
csn-miR319b	GO:0006468	CL13487.Contig4	--	biological_process	protein phosphorylation	8	43	0.0284359
csn-miRn62	GO:0006468	CL1858.Contig1	At5g35370	biological_process	protein phosphorylation	8	43	0.0284359
csn-miR477d	GO:0006468	Unigene26903	BRL2	biological_process	protein phosphorylation	8	43	0.0284359
csn-miR394a	GO:0006468	Unigene18076	GSO1	biological_process	protein phosphorylation	8	43	0.0284359
csn-miR319c	GO:0006468	CL13487.Contig4	--	biological_process	protein phosphorylation	8	43	0.0284359
	GO:0006468	Unigene38089	At2g24230	biological_process	protein phosphorylation	8	43	0.0284359
csn-miR2911i	GO:0006468	CL1788.Contig4	AHK4	biological_process	protein phosphorylation	8	43	0.0284359
	GO:0006468	Unigene51887	AHK4	biological_process	protein phosphorylation	8	43	0.0284359
	GO:0006468	Unigene8979	AHK4	biological_process	protein phosphorylation	8	43	0.0284359
	GO:0006468	Unigene8977	AHK4	biological_process	protein phosphorylation	8	43	0.0284359
csn-miR6478b	GO:0006468	CL3151.Contig3	HT1	biological_process	protein phosphorylation	8	43	0.0284359
	GO:0006468	Unigene40811	PEPR2	biological_process	protein phosphorylation	8	43	0.0284359
csn-miR168a-5p	GO:0006944	CL469.Contig6	CALS3	biological_process	cellular membrane fusion	5	9	0.0286168
csn-miR6300c	GO:0006944	CL1119.Contig3	CALS12	biological_process	cellular membrane fusion	5	9	0.0286168
csn-miRn10	GO:0006944	CL3018.Contig14	KAP1	biological_process	cellular membrane fusion	5	9	0.0286168
csn-miR1310c	GO:0006944	CL154.Contig6	RCD1	biological_process	cellular membrane fusion	5	9	0.0286168
csn-miR168b	GO:0006944	CL469.Contig6	CALS3	biological_process	cellular membrane fusion	5	9	0.0286168
csn-miR396b-3p	GO:0006944	Unigene24304	CALS7	biological_process	cellular membrane fusion	5	9	0.0286168
csn-miRn26	GO:0006944	Unigene24304	CALS7	biological_process	cellular membrane fusion	5	9	0.0286168
csn-miR168c-5p	GO:0006944	CL469.Contig6	CALS3	biological_process	cellular membrane fusion	5	9	0.0286168
csn-miRn71-3p	GO:0006944	Unigene5315	SYP132	biological_process	cellular membrane fusion	5	9	0.0286168
csn-miR6478b	GO:0006944	Unigene27027	AAP3	biological_process	cellular membrane fusion	5	9	0.0286168
csn-miRn43	GO:0046283	CL1977.Contig1	COP1	biological_process	anthocyanin-containing compound metabolic process	6	2	0.0296884
	GO:0046283	Unigene54338	COP1	biological_process	anthocyanin-containing compound metabolic process	6	2	0.0296884
csn-miR396e	GO:0001736	Unigene34599	LAX2	biological_process	establishment of planar polarity	6	2	0.0296884
csn-miRn39-3p	GO:0001736	CL357.Contig9	LAX2	biological_process	establishment of planar polarity	6	2	0.0296884
csn-miR159a	GO:0048574	CL733.Contig2	ASG4	biological_process	long-day photoperiodism, flowering	7	2	0.0296884
csn-miR396e	GO:0060919	Unigene34599	LAX2	biological_process	auxin influx	7	2	0.0296884
csn-miRn39-3p	GO:0060919	CL357.Contig9	LAX2	biological_process	auxin influx	7	2	0.0296884
csn-miR5368e	GO:0048608	CL1734.Contig2	DET1	biological_process	reproductive structure development	5	3	0.0311072
csn-miR5368h	GO:0048608	CL1734.Contig2	DET1	biological_process	reproductive structure development	5	3	0.0311072
csn-miR5368a-3p	GO:0048608	CL1734.Contig2	DET1	biological_process	reproductive structure development	5	3	0.0311072
csn-miR172b	GO:0048608	CL4856.Contig2	AP2	biological_process	reproductive structure development	5	3	0.0311072
csn-miR172e	GO:0048608	CL4856.Contig2	AP2	biological_process	reproductive structure development	5	3	0.0311072
csn-miR2111-5p	GO:0009691	CL9674.Contig3	At3g27150	biological_process	cytokinin biosynthetic process	8	3	0.0311072
csn-miR2911i	GO:0000160	CL1788.Contig4	AHK4	biological_process	phosphorelay signal transduction system	8	6	0.031283
	GO:0000160	Unigene51887	AHK4	biological_process	phosphorelay signal transduction system	8	6	0.031283
	GO:0000160	Unigene8979	AHK4	biological_process	phosphorelay signal transduction system	8	6	0.031283
	GO:0000160	Unigene8977	AHK4	biological_process	phosphorelay signal transduction system	8	6	0.031283
csn-miR5368e	GO:0000304	CL8707.Contig7	FLU	biological_process	response to singlet oxygen	7	1	0.0349499
csn-miR5368h	GO:0000304	CL8707.Contig7	FLU	biological_process	response to singlet oxygen	7	1	0.0349499
csn-miR5368a-3p	GO:0000304	CL8707.Contig7	FLU	biological_process	response to singlet oxygen	7	1	0.0349499
csn-miRn35	GO:0048586	Unigene31217	MED16	biological_process	regulation of long-day photoperiodism, flowering	8	1	0.0349499
csn-miRn3	GO:0042554	Unigene239	XDH1	biological_process	superoxide anion generation	7	1	0.0349499
csn-miR5368b	GO:0001561	Unigene17033	DOX1	biological_process	fatty acid alpha-oxidation	10	1	0.0349499
csn-miRn10	GO:0030581	CL3018.Contig14	KAP1	biological_process	symbiont intracellular protein transport in host	9	1	0.0349499
csn-miR1310c	GO:0034756	Unigene35098	FIT	biological_process	regulation of iron ion transport	10	1	0.0349499
csn-miRn10	GO:0009635	Unigene18070	psbA	biological_process	response to herbicide	5	1	0.0349499
csn-miRn5	GO:0090421	CL9546.Contig3	OBE3	biological_process	embryonic meristem initiation	11	1	0.0349499
csn-miR156b-3p	GO:0071395	Unigene40234	RH50	biological_process	cellular response to jasmonic acid stimulus	7	1	0.0349499
csn-miRn3	GO:0046110	Unigene239	XDH1	biological_process	xanthine metabolic process	10	1	0.0349499
csn-miR2911g	GO:0015729	Unigene35729	DIT2-1	biological_process	oxaloacetate transport	11	1	0.0349499
csn-miR156b-3p	GO:0071446	Unigene40234	RH50	biological_process	cellular response to salicylic acid stimulus	7	1	0.0349499
csn-miR6173	GO:0048255	Unigene13524	At4g34830/At4g34820	biological_process	mRNA stabilization	11	1	0.0349499
csn-miRn3	GO:0006145	Unigene239	XDH1	biological_process	purine nucleobase catabolic process	10	1	0.0349499
csn-miRn25-5p	GO:0015684	CL6784.Contig1	At1g50920	biological_process	ferrous iron transport	10	1	0.0349499
csn-miRn35	GO:1901672	Unigene31217	MED16	biological_process	positive regulation of systemic acquired resistance	9	1	0.0349499
csn-miR5368d	GO:0080026	Unigene13430	--	biological_process	response to indolebutyric acid	7	1	0.0349499
csn-miR5368a-5p	GO:0080026	Unigene13430	--	biological_process	response to indolebutyric acid	7	1	0.0349499
csn-miRn10	GO:0080034	CL3018.Contig14	KAP1	biological_process	host response to induction by symbiont of tumor, nodule or growth in host	8	1	0.0349499
csn-miR156b-3p	GO:0006968	Unigene40234	RH50	biological_process	cellular defense response	6	1	0.0349499
csn-miRn35	GO:0050665	Unigene31217	MED16	biological_process	hydrogen peroxide biosynthetic process	6	4	0.0359543
csn-miR168a-5p	GO:0050665	CL469.Contig6	CALS3	biological_process	hydrogen peroxide biosynthetic process	6	4	0.0359543
csn-miR6173	GO:0050665	CL8313.Contig1	JMJ14	biological_process	hydrogen peroxide biosynthetic process	6	4	0.0359543
csn-miR168b	GO:0050665	CL469.Contig6	CALS3	biological_process	hydrogen peroxide biosynthetic process	6	4	0.0359543
csn-miR168c-5p	GO:0050665	CL469.Contig6	CALS3	biological_process	hydrogen peroxide biosynthetic process	6	4	0.0359543
csn-miR156g	GO:0006623	Unigene35844	CHX20	biological_process	protein targeting to vacuole	7	4	0.0359543
csn-miR1310c	GO:0006623	CL154.Contig6	RCD1	biological_process	protein targeting to vacuole	7	4	0.0359543
csn-miRn35	GO:0016926	Unigene31217	MED16	biological_process	protein desumoylation	10	4	0.0359543
csn-miR168a-5p	GO:0016926	CL469.Contig6	CALS3	biological_process	protein desumoylation	10	4	0.0359543
csn-miR6173	GO:0016926	CL8313.Contig1	JMJ14	biological_process	protein desumoylation	10	4	0.0359543
csn-miR168b	GO:0016926	CL469.Contig6	CALS3	biological_process	protein desumoylation	10	4	0.0359543
csn-miR168c-5p	GO:0016926	CL469.Contig6	CALS3	biological_process	protein desumoylation	10	4	0.0359543
csn-miR477b	GO:0051726	CL7140.Contig2	--	biological_process	regulation of cell cycle	6	5	0.0371443
csn-miR6300c	GO:0051726	Unigene11780	ATXR6	biological_process	regulation of cell cycle	6	5	0.0371443
csn-miR159a	GO:0051726	Unigene35670	RAD54	biological_process	regulation of cell cycle	6	5	0.0371443
	GO:0051726	Unigene7349	RAD51	biological_process	regulation of cell cycle	6	5	0.0371443
csn-miR156e	GO:0051726	Unigene35670	RAD54	biological_process	regulation of cell cycle	6	5	0.0371443
csn-miRn61	GO:0051726	CL7140.Contig1	--	biological_process	regulation of cell cycle	6	5	0.0371443
	GO:0019432	CL2709.Contig3	At1g54570	biological_process	triglyceride biosynthetic process	8	2	0.0373
	GO:0019432	CL676.Contig1	At1g54570	biological_process	triglyceride biosynthetic process	8	2	0.0373
csn-miR5368d	GO:0009753	CL4057.Contig4	TT12	biological_process	response to jasmonic acid	6	9	0.0404279
	GO:0009753	Unigene13430	--	biological_process	response to jasmonic acid	6	9	0.0404279
csn-miRn25-5p	GO:0009753	Unigene55457	CYP94A2	biological_process	response to jasmonic acid	6	9	0.0404279
csn-miR159a	GO:0009753	CL733.Contig2	ASG4	biological_process	response to jasmonic acid	6	9	0.0404279
csn-miR5368a-5p	GO:0009753	Unigene13430	--	biological_process	response to jasmonic acid	6	9	0.0404279
csn-miR164b	GO:0009753	Unigene24706	4CLL5	biological_process	response to jasmonic acid	6	9	0.0404279
csn-miR156b-3p	GO:0009753	Unigene43041	MYB306	biological_process	response to jasmonic acid	6	9	0.0404279
csn-miR828	GO:0009753	Unigene34467	MYB308	biological_process	response to jasmonic acid	6	9	0.0404279
csn-miRn5	GO:0009753	Unigene24706	4CLL5	biological_process	response to jasmonic acid	6	9	0.0404279
csn-miR6478b	GO:0009753	Unigene40811	PEPR2	biological_process	response to jasmonic acid	6	9	0.0404279
csn-miR858b	GO:0006970	Unigene43387	ALEU	biological_process	response to osmotic stress	5	4	0.0426864
csn-miRn35	GO:0006970	Unigene31217	MED16	biological_process	response to osmotic stress	5	4	0.0426864
csn-miR858a	GO:0006970	Unigene43387	ALEU	biological_process	response to osmotic stress	5	4	0.0426864
csn-miR858c	GO:0006970	Unigene43387	ALEU	biological_process	response to osmotic stress	5	4	0.0426864
csn-miR1310a	GO:0006970	Unigene9000	PIP2-2	biological_process	response to osmotic stress	5	4	0.0426864
	GO:0006970	Unigene9003	PIP2-7	biological_process	response to osmotic stress	5	4	0.0426864
csn-miR159a	GO:0016444	Unigene7349	RAD51	biological_process	somatic cell DNA recombination	10	3	0.0447593
csn-miR156h	GO:0016444	CL44.Contig4	INO80	biological_process	somatic cell DNA recombination	10	3	0.0447593
csn-miR1310a	GO:0016444	CL5472.Contig1	RPA2A	biological_process	somatic cell DNA recombination	10	3	0.0447593
csn-miR159b	GO:0000271	CL4527.Contig2	BCCP1	biological_process	polysaccharide biosynthetic process	7	5	0.0454649
csn-miRn10	GO:0000271	CL7762.Contig1	CYB561A	biological_process	polysaccharide biosynthetic process	7	5	0.0454649
csn-miR159a	GO:0000271	CL4527.Contig2	BCCP1	biological_process	polysaccharide biosynthetic process	7	5	0.0454649
csn-miRn45	GO:0000271	CL804.Contig3	JP650	biological_process	polysaccharide biosynthetic process	7	5	0.0454649
csn-miR395e	GO:0000271	CL13474.Contig2	ABCB19	biological_process	polysaccharide biosynthetic process	7	5	0.0454649
	GO:0000271	Unigene35529	ABCB19	biological_process	polysaccharide biosynthetic process	7	5	0.0454649
csn-miR1427	GO:0010098	Unigene22301	At4g35230	biological_process	suspensor development	5	2	0.0455645
csn-miRn55	GO:0010098	CL688.Contig1	NRT1.7	biological_process	suspensor development	5	2	0.0455645
csn-miR482-5p	GO:0000103	CL622.Contig4	APR1	biological_process	sulfate assimilation	6	2	0.0455645
csn-miR1310c	GO:0071369	Unigene35098	FIT	biological_process	cellular response to ethylene stimulus	8	2	0.0455645
csn-miR156b-3p	GO:0071369	Unigene40234	RH50	biological_process	cellular response to ethylene stimulus	8	2	0.0455645
csn-miR6173	GO:0006777	CL1757.Contig2	At1g80170	biological_process	Mo-molybdopterin cofactor biosynthetic process	8	2	0.0455645
csn-miR477b	GO:0009742	Unigene26903	BRL2	biological_process	brassinosteroid mediated signaling pathway	9	5	0.0484657
csn-miR5301	GO:0009742	Unigene4738	NOA1	biological_process	brassinosteroid mediated signaling pathway	9	5	0.0484657
csn-miR396b-3p	GO:0009742	Unigene13205	GRF10	biological_process	brassinosteroid mediated signaling pathway	9	5	0.0484657
	GO:0009742	Unigene42631	GRF3	biological_process	brassinosteroid mediated signaling pathway	9	5	0.0484657
csn-miR1427	GO:0009742	Unigene22301	At4g35230	biological_process	brassinosteroid mediated signaling pathway	9	5	0.0484657
csn-miR477d	GO:0009742	Unigene26903	BRL2	biological_process	brassinosteroid mediated signaling pathway	9	5	0.0484657
csn-miR396h	GO:0009742	Unigene42631	GRF3	biological_process	brassinosteroid mediated signaling pathway	9	5	0.0484657
csn-miRn6	GO:0006508	Unigene3723	CYSEP	biological_process	proteolysis	6	18	0.0487807
csn-miR395h	GO:0006508	Unigene24695	BG	biological_process	proteolysis	6	18	0.0487807
csn-miR159b	GO:0006508	CL13287.Contig2	PREP1	biological_process	proteolysis	6	18	0.0487807
csn-miR5368d	GO:0006508	CL6484.Contig2	CLPR3	biological_process	proteolysis	6	18	0.0487807
	GO:0006508	Unigene18195	ARA12	biological_process	proteolysis	6	18	0.0487807
csn-miR5301	GO:0006508	Unigene31302	DEGP2	biological_process	proteolysis	6	18	0.0487807
csn-miR166h-5p	GO:0006508	Unigene13610	EDA2	biological_process	proteolysis	6	18	0.0487807
csn-miRn10	GO:0006508	CL8546.Contig2	ASPG1	biological_process	proteolysis	6	18	0.0487807
csn-miRn25-5p	GO:0006508	Unigene32056	nep1	biological_process	proteolysis	6	18	0.0487807
csn-miR159a	GO:0006508	CL13287.Contig2	PREP1	biological_process	proteolysis	6	18	0.0487807
	GO:0006508	CL3250.Contig3	PRT1	biological_process	proteolysis	6	18	0.0487807
	GO:0006508	Unigene30297	ARA12	biological_process	proteolysis	6	18	0.0487807
csn-miR5368a-5p	GO:0006508	Unigene18195	ARA12	biological_process	proteolysis	6	18	0.0487807
csn-miR5368h	GO:0006508	Unigene10803	CLPP5	biological_process	proteolysis	6	18	0.0487807
csn-miRn3	GO:0006508	CL10843.Contig1	ARA12	biological_process	proteolysis	6	18	0.0487807
csn-miR1427	GO:0006508	CL5358.Contig8	FTSH	biological_process	proteolysis	6	18	0.0487807
csn-miRn45	GO:0006508	Unigene10909	RD21A	biological_process	proteolysis	6	18	0.0487807
csn-miR5368a-3p	GO:0006508	Unigene10803	CLPP5	biological_process	proteolysis	6	18	0.0487807
csn-miR395e	GO:0006508	CL671.Contig5	RPL17B	biological_process	proteolysis	6	18	0.0487807
csn-miR396b-3p	GO:0019243	CL13607.Contig29	--	biological_process	methylglyoxal catabolic process to D-lactate	8	6	0.0496749
csn-miRn26	GO:0019243	CL13607.Contig29	--	biological_process	methylglyoxal catabolic process to D-lactate	8	6	0.0496749
csn-miR5368d	GO:0006972	CL2377.Contig4	--	biological_process	hyperosmotic response	6	5	0.0515807
csn-miR396g	GO:0006972	Unigene17528	ACO1	biological_process	hyperosmotic response	6	5	0.0515807
csn-miR1310c	GO:0006972	CL154.Contig6	RCD1	biological_process	hyperosmotic response	6	5	0.0515807
csn-miR394a	GO:0006972	CL2377.Contig4	--	biological_process	hyperosmotic response	6	5	0.0515807
csn-miRn8-3p	GO:0010038	Unigene663	PARB	biological_process	response to metal ion	6	2	0.0544273
csn-miRn15-5p	GO:0010038	Unigene9146	WAKL1	biological_process	response to metal ion	6	2	0.0544273
csn-miR172d	GO:0006450	CL13334.Contig4	VALRS	biological_process	regulation of translational fidelity	10	2	0.0544273
csn-miRn61	GO:0006450	CL13334.Contig4	VALRS	biological_process	regulation of translational fidelity	10	2	0.0544273
csn-miR2911i	GO:0006807	CL10714.Contig1	LBD37	biological_process	nitrogen compound metabolic process	4	2	0.0544273
csn-miRn59	GO:0009755	CL7276.Contig1	LRX3	biological_process	hormone-mediated signaling pathway	7	3	0.0552474
csn-miRn5	GO:0009755	Unigene26839	--	biological_process	hormone-mediated signaling pathway	7	3	0.0552474
csn-miR6478b	GO:0009755	Unigene40811	PEPR2	biological_process	hormone-mediated signaling pathway	7	3	0.0552474
csn-miR6173	GO:0034660	Unigene13524	At4g34830/At4g34820	biological_process	ncRNA metabolic process	9	4	0.058129
csn-miR1310c	GO:0034660	CL9860.Contig3	CHUP1	biological_process	ncRNA metabolic process	9	4	0.058129
csn-miRn38	GO:0034660	Unigene35945	TIG	biological_process	ncRNA metabolic process	9	4	0.058129
csn-miR395a-5p	GO:0034660	Unigene27140	CRS1	biological_process	ncRNA metabolic process	9	4	0.058129
csn-miR477b	GO:0044036	CL4953.Contig3	NUA	biological_process	cell wall macromolecule metabolic process	6	4	0.058129
csn-miR172c	GO:0044036	Unigene25975	AIL6	biological_process	cell wall macromolecule metabolic process	6	4	0.058129
csn-miR396g	GO:0044036	Unigene17528	ACO1	biological_process	cell wall macromolecule metabolic process	6	4	0.058129
csn-miRn61	GO:0044036	Unigene25975	AIL6	biological_process	cell wall macromolecule metabolic process	6	4	0.058129
csn-miRn39-3p	GO:0044036	Unigene23240	SDR2a	biological_process	cell wall macromolecule metabolic process	6	4	0.058129
csn-miR395a-3p	GO:0031347	CL2286.Contig2	FLA10	biological_process	regulation of defense response	6	4	0.058129
csn-miRn28-5p	GO:0031347	CL2286.Contig2	FLA10	biological_process	regulation of defense response	6	4	0.058129
csn-miR395c	GO:0031347	CL2286.Contig2	FLA10	biological_process	regulation of defense response	6	4	0.058129
csn-miRn5	GO:0031347	Unigene26839	--	biological_process	regulation of defense response	6	4	0.058129
csn-miRn35	GO:0007155	Unigene31217	MED16	biological_process	cell adhesion	4	5	0.0581539
csn-miR159a	GO:0007155	CL580.Contig5	ABCB1	biological_process	cell adhesion	4	5	0.0581539
csn-miR168a-5p	GO:0006075	CL469.Contig6	CALS3	biological_process	(1->3)-beta-D-glucan biosynthetic process	10	3	0.0608908
csn-miR6300c	GO:0006075	CL1119.Contig3	CALS12	biological_process	(1->3)-beta-D-glucan biosynthetic process	10	3	0.0608908
csn-miR168b	GO:0006075	CL469.Contig6	CALS3	biological_process	(1->3)-beta-D-glucan biosynthetic process	10	3	0.0608908
csn-miR396b-3p	GO:0006075	Unigene24304	CALS7	biological_process	(1->3)-beta-D-glucan biosynthetic process	10	3	0.0608908
csn-miRn26	GO:0006075	Unigene24304	CALS7	biological_process	(1->3)-beta-D-glucan biosynthetic process	10	3	0.0608908
csn-miR168c-5p	GO:0006075	CL469.Contig6	CALS3	biological_process	(1->3)-beta-D-glucan biosynthetic process	10	3	0.0608908
csn-miR1310c	GO:0009816	CL154.Contig6	RCD1	biological_process	defense response to bacterium, incompatible interaction	7	3	0.0608908
csn-miR168a-5p	GO:0035196	CL469.Contig6	CALS3	biological_process	production of miRNAs involved in gene silencing by miRNA	12	5	0.0616119
csn-miR6173	GO:0035196	CL1757.Contig2	At1g80170	biological_process	production of miRNAs involved in gene silencing by miRNA	12	5	0.0616119
csn-miR168b	GO:0035196	CL469.Contig6	CALS3	biological_process	production of miRNAs involved in gene silencing by miRNA	12	5	0.0616119
csn-miR168c-5p	GO:0035196	CL469.Contig6	CALS3	biological_process	production of miRNAs involved in gene silencing by miRNA	12	5	0.0616119
csn-miR156h	GO:0035196	CL44.Contig4	INO80	biological_process	production of miRNAs involved in gene silencing by miRNA	12	5	0.0616119
csn-miR535b	GO:0035196	Unigene24186	At5g47190	biological_process	production of miRNAs involved in gene silencing by miRNA	12	5	0.0616119
csn-miRn10	GO:0019344	CL7762.Contig1	CYB561A	biological_process	cysteine biosynthetic process	9	9	0.0636921
csn-miR396g	GO:0019344	CL6177.Contig3	MAP65-1	biological_process	cysteine biosynthetic process	9	9	0.0636921
csn-miR1310c	GO:0019344	Unigene24465	RPL4	biological_process	cysteine biosynthetic process	9	9	0.0636921
csn-miR159a	GO:0019344	CL7908.Contig3	SAT5	biological_process	cysteine biosynthetic process	9	9	0.0636921
csn-miR5368e	GO:0019344	CL8707.Contig7	FLU	biological_process	cysteine biosynthetic process	9	9	0.0636921
csn-miR482-5p	GO:0019344	CL622.Contig3	APR1	biological_process	cysteine biosynthetic process	9	9	0.0636921
csn-miR5368h	GO:0019344	CL8707.Contig7	FLU	biological_process	cysteine biosynthetic process	9	9	0.0636921
csn-miR5368a-3p	GO:0019344	CL8707.Contig7	FLU	biological_process	cysteine biosynthetic process	9	9	0.0636921
csn-miR396b-5p	GO:0019344	CL6177.Contig3	MAP65-1	biological_process	cysteine biosynthetic process	9	9	0.0636921
csn-miR396a	GO:0019344	CL6177.Contig3	MAP65-1	biological_process	cysteine biosynthetic process	9	9	0.0636921
csn-miR5301	GO:0010206	Unigene31302	DEGP2	biological_process	photosystem II repair	7	2	0.0638366
csn-miR1427	GO:0010206	CL5358.Contig8	FTSH	biological_process	photosystem II repair	7	2	0.0638366
csn-miRn47	GO:0043419	CL9089.Contig2	--	biological_process	urea catabolic process	8	1	0.0686802
csn-miR394a	GO:0033587	CL7645.Contig1	DHAPS-1	biological_process	shikimate biosynthetic process	9	1	0.0686802
csn-miRn55	GO:0080055	CL688.Contig1	NRT1.7	biological_process	low-affinity nitrate transport	9	1	0.0686802
csn-miR6300c	GO:0070734	Unigene11780	ATXR6	biological_process	histone H3-K27 methylation	9	1	0.0686802
csn-miRn61	GO:0031087	CL5214.Contig1	TDT	biological_process	deadenylation-independent decapping of nuclear-transcribed mRNA	12	1	0.0686802
csn-miR1427	GO:0010740	Unigene22301	At4g35230	biological_process	positive regulation of intracellular protein kinase cascade	8	1	0.0686802
csn-miRn61	GO:0051453	CL5214.Contig1	TDT	biological_process	regulation of intracellular pH	11	1	0.0686802
csn-miRn36-3p	GO:0006308	Unigene19802	ENDO2	biological_process	DNA catabolic process	8	1	0.0686802
csn-miR1310c	GO:0022622	CL13351.Contig2	At3g09070	biological_process	root system development	7	1	0.0686802
csn-miR1427	GO:0080159	Unigene22301	At4g35230	biological_process	zygote elongation	7	1	0.0686802
csn-miRn35	GO:0010104	Unigene31217	MED16	biological_process	regulation of ethylene-activated signaling pathway	9	1	0.0686802
csn-miR6478b	GO:0000027	CL709.Contig1	rpl20	biological_process	ribosomal large subunit assembly	7	1	0.0686802
csn-miRn20-3p	GO:0023052	Unigene36136	INT2	biological_process	signaling	3	1	0.0686802
csn-miR156c	GO:0031349	CL7157.Contig4	MED25	biological_process	positive regulation of defense response	7	1	0.0686802
csn-miR1310c	GO:0010088	CL13351.Contig2	At3g09070	biological_process	phloem development	7	1	0.0686802
csn-miR394a	GO:0009423	CL7645.Contig1	DHAPS-1	biological_process	chorismate biosynthetic process	9	1	0.0686802
csn-miR5301	GO:0000917	CL1774.Contig1	EMB2001	biological_process	barrier septum assembly	8	1	0.0686802
csn-miRn10	GO:0032025	CL1261.Contig4	PMI1	biological_process	response to cobalt ion	7	1	0.0686802
csn-miR159a	GO:0009739	CL733.Contig2	ASG4	biological_process	response to gibberellin	6	4	0.0714136
csn-miR156b-3p	GO:0009739	Unigene43041	MYB306	biological_process	response to gibberellin	6	4	0.0714136
csn-miR828	GO:0009739	Unigene34467	MYB308	biological_process	response to gibberellin	6	4	0.0714136
csn-miRn1	GO:0048513	Unigene19679	LET12	biological_process	organ development	7	3	0.0729422
csn-miR166f	GO:0048513	Unigene19679	LET12	biological_process	organ development	7	3	0.0729422
csn-miR172b	GO:0048513	CL4856.Contig2	AP2	biological_process	organ development	7	3	0.0729422
csn-miR172e	GO:0048513	CL4856.Contig2	AP2	biological_process	organ development	7	3	0.0729422
[truncated: 2,426 more rows]
