# Supplementary material for: Genome-wide identification of conserved and novel microRNAs in one bud and two tender leaves of tea plant (Camellia sinensis) by small RNA sequencing, microarray-based hybridization and genome survey scaffold sequences
Source: BMC Plant Biol. 2017 Nov 21;17:212. doi: 10.1186/s12870-017-1169-1 (PMC5697157; doi:10.1186/s12870-017-1169-1)
Supplement: Supplementary file 7 — KEGG pathway analysis of the putative target transcripts of the identified csn-miRNAs. (XLS 60 kb) [file 12870_2017_1169_MOESM7_ESM.xls]

## Sheet: KEGG analysis
KEGG analysis of the potential target genes of the identified miRNAs in Camellia sinensis
miRNA	Gene_ID	KEGG_ID	KEGG_Name	Target gene number	P value of Fisher's exact test
csn-miR5368d	Unigene58853	00910	Nitrogen metabolism	16	8.95818e-06
csn-miR5368a-5p	Unigene58853
csn-miR396b-3p	CL13607.Contig29
	CL13607.Contig2
	CL13607.Contig9
	CL13607.Contig23
	CL13607.Contig14
csn-miR477e	CL3059.Contig22
csn-miR477e	CL3059.Contig4
	CL3059.Contig14
	CL3059.Contig8
	CL3059.Contig24
	CL3059.Contig16
csn-miRn26	CL13607.Contig21
	CL13607.Contig2
	CL13607.Contig7
	CL13607.Contig23
	CL13607.Contig14
csn-miR160b	CL5302.Contig1
csn-miR1310a	CL3059.Contig12
csn-miR477b	CL12959.Contig4	04070	Phosphatidylinositol signaling system	9	0.00130246
csn-miR6300c	CL1716.Contig6
	CL1716.Contig7
	CL1716.Contig5
	CL1716.Contig4
csn-miR5368d	CL716.Contig1
csn-miRn3	CL6304.Contig3
csn-miR1427	CL8213.Contig2
	Unigene58045
csn-miR167h	Unigene42413	00906	Carotenoid biosynthesis	9	0.00328597
csn-miR6173	Unigene48680
csn-miRn10	CL7594.Contig1
csn-miR156h	Unigene34638
csn-miRn5	CL5239.Contig4
	CL5239.Contig3
csn-miRn64	CL1689.Contig5
csn-miRn39-3p	Unigene23240
csn-miR6478b	CL7881.Contig1
csn-miR6173	CL8894.Contig1	00195	Photosynthesis	11	0.00741113
csn-miRn10	Unigene18070
csn-miRn4	CL4894.Contig1
csn-miR167g	CL8.Contig15
	CL8.Contig25
	CL8.Contig24
csn-miR166d	CL8.Contig28
csn-miRn21	CL13021.Contig1
csn-miRn54	CL8.Contig23
csn-miRn2	CL8.Contig5
	CL8.Contig26
csn-miRn32-5p	CL896.Contig4	00053	Ascorbate and aldarate metabolism	11	0.0115775
csn-miR399d	CL6606.Contig1
csn-miRn25-5p	CL5719.Contig2
	CL5719.Contig1
	Unigene4207
	Unigene34651
csn-miR1310c	Unigene18616
csn-miR397	CL1609.Contig10
	CL6606.Contig3
	CL6606.Contig2
csn-miR399a	CL6606.Contig5
csn-miR6300c	CL1716.Contig6	00562	Inositol phosphate metabolism	7	0.0147715
	CL1716.Contig7
	CL1716.Contig5
	CL1716.Contig4
csn-miR5368d	CL716.Contig1
csn-miRn3	CL6304.Contig3
csn-miR1427	CL8213.Contig2
csn-miR172d	Unigene9193	00940	Phenylpropanoid biosynthesis	20	0.0159367
csn-miR6300c	Unigene51862
csn-miR159a	Unigene17067
csn-miR396b-3p	CL9918.Contig2
	CL9918.Contig1
csn-miR477e	CL3059.Contig22
	CL3059.Contig4
	CL3059.Contig14
	CL3059.Contig8
	CL3059.Contig24
	CL3059.Contig16
csn-miR396d-3p	Unigene11143
csn-miRn27	CL1708.Contig5
csn-miRn2	CL9622.Contig2
csn-miR1310a	CL3059.Contig12
csn-miR5368b	CL375.Contig3
csn-miRn5	CL10356.Contig3
	Unigene4714
csn-miR5083	CL1411.Contig1
	CL1411.Contig2
csn-miR6300c	CL1716.Contig6	04810	Regulation of actin cytoskeleton	9	0.0204522
	CL1716.Contig7
	CL1716.Contig5
	CL1716.Contig4
csn-miR1427	CL8213.Contig2
csn-miRn45	Unigene17684
csn-miRn61	Unigene48895
csn-miRn5	Unigene21512
csn-miR396b-3p	CL9918.Contig2	00360	Phenylalanine metabolism	12	0.0228497
	CL9918.Contig1
csn-miR477e	CL3059.Contig22
	CL3059.Contig4
	CL3059.Contig14
	CL3059.Contig8
	CL3059.Contig24
	CL3059.Contig16
csn-miR396d-3p	Unigene11143
csn-miR1310a	CL3059.Contig12
csn-miRn5	CL10356.Contig3
	Unigene4714
csn-miRn8-3p	Unigene663	00980	Metabolism of xenobiotics by cytochrome P450	7	0.0307322
csn-miRn3	Unigene54241
	Unigene986
csn-miR166l	Unigene12682
csn-miRn24	CL3181.Contig4
csn-miR1310a	CL6779.Contig3
csn-miR6478b	CL735.Contig11
csn-miR164a	CL11113.Contig3	00523	Polyketide sugar unit biosynthesis	2	0.0341479
	CL11113.Contig2
csn-miR164b	Unigene24706
csn-miR156b-3p	CL5394.Contig2
	CL5394.Contig1
csn-miR5368b	Unigene17033
csn-miRn5	Unigene6539
csn-miRn3	Unigene239	00232	Caffeine metabolism	1	0.0377143
csn-miR172a-3p	CL8469.Contig1	03020	RNA polymerase	9	0.038846
csn-miR6173	CL13045.Contig4
csn-miRn12-3p	Unigene1946
csn-miR167g	CL8.Contig16
	CL8.Contig19
csn-miR166d	CL8.Contig22
csn-miR159a	Unigene49728
csn-miR5368a-3p	CL6763.Contig2
csn-miRn2	CL8.Contig14
csn-miRn6	CL13427.Contig2	02010	ABC transporters	12	0.0407564
csn-miR477b	Unigene40884
csn-miR166e	CL1885.Contig7
csn-miRn42	Unigene12355
csn-miRn10	CL1885.Contig6
csn-miR159a	CL580.Contig5
	CL580.Contig6
	CL580.Contig3
	CL580.Contig4
csn-miRn51	CL13427.Contig9
csn-miR395e	CL13474.Contig2
	Unigene35529
csn-miRn8-3p	Unigene663	00982	Cytochrome P450	7	0.0528419
csn-miRn13	CL3181.Contig4
csn-miRn3	Unigene54241
	Unigene986
csn-miR166l	Unigene12682
csn-miR1310a	CL6779.Contig3
csn-miR6478b	CL735.Contig11
csn-miRn47	CL9089.Contig2	00791	Atrazine degradation	1	0.0740108
csn-miR6173	Unigene6744	00100	Steroid biosynthesis	3	0.110073
csn-miR5368d	CL2642.Contig3
csn-miRn46-5p	Unigene40720
csn-miRn69-5p	CL238.Contig2	04360	Axon guidance	4	0.112211
csn-miRn45	Unigene17684
csn-miR319c	Unigene37321
csn-miRn5	Unigene21512
csn-miR172a-3p	CL8469.Contig1	00240	Pyrimidine metabolism	13	0.120381
csn-miR6173	CL13045.Contig4
	Unigene17881
csn-miRn12-3p	Unigene1946
csn-miR166d	CL8.Contig16
csn-miR159a	Unigene49728
	Unigene9460
csn-miR5368a-3p	CL6763.Contig2
csn-miRn2	CL8.Contig16
	CL8.Contig19
	CL8.Contig14
	CL8.Contig22
csn-miR2911i	CL10714.Contig3
csn-miR5368d	CL6484.Contig2	04112	Cell cycle - Caulobacter	2	0.172998
csn-miR5368h	Unigene10803
csn-miR156e	CL2395.Contig7	00400	Phenylalanine, tyrosine and tryptophan biosynthesis	3	0.190523
csn-miR396f	Unigene44498
csn-miR394a	CL7645.Contig1
csn-miR172a-3p	CL8469.Contig1	00230	Purine metabolism	12	0.195237
csn-miR6173	CL13045.Contig4
csn-miRn12-3p	Unigene1946
csn-miR167g	CL8.Contig19
	CL8.Contig14
csn-miR159a	Unigene49728
	Unigene9460
csn-miRn3	Unigene239
csn-miR5368a-3p	CL6763.Contig2
csn-miRn2	CL8.Contig16
csn-miRn2	CL8.Contig14
csn-miRn2	CL8.Contig22
csn-miR159b	CL4527.Contig2	00253	Tetracycline biosynthesis	1	0.206052
csn-miR159a	CL4527.Contig2
csn-miRn25-5p	Unigene40074	04620	Toll-like receptor signaling pathway	13	0.211884
csn-miRn30	CL6192.Contig1
csn-miRn30	CL6192.Contig6
csn-miR159a	CL4467.Contig3
csn-miR159a	CL4467.Contig4
csn-miRn15-5p	Unigene9146
csn-miRn11-3p	CL12692.Contig1
	CL2836.Contig5
	CL2836.Contig4
	CL2836.Contig1
	CL2836.Contig3
csn-miRn62	CL1858.Contig1
csn-miRn5	Unigene21512
csn-miRn63-3p	CL3458.Contig6	00460	Cyanoamino acid metabolism	6	0.222446
csn-miR172d	Unigene9193
csn-miR6173	Unigene29005
csn-miRn2	CL9622.Contig2
csn-miR5083	CL1411.Contig1
csn-miR5083	CL1411.Contig2
csn-miR6300c	CL344.Contig3	00520	Amino sugar and nucleotide sugar metabolism	9	0.273765
csn-miR6300c	CL344.Contig2
csn-miRn10	CL1261.Contig4
csn-miR1310c	Unigene15510
csn-miR1427	Unigene59360
csn-miR5368b	CL6383.Contig2
csn-miR6478b	CL5485.Contig4
csn-miR6478b	CL5485.Contig1
csn-miR6478b	CL5485.Contig2
csn-miR395a-3p	CL4904.Contig9	00500	Starch and sucrose metabolism	19	0.302433
csn-miR395a-3p	CL4904.Contig3
csn-miR477b	CL9383.Contig1
csn-miR172d	Unigene9193
csn-miR6173	CL7387.Contig4
csn-miR6173	CL7387.Contig1
csn-miR6173	CL7387.Contig3
csn-miR159b	CL8698.Contig2
csn-miR6300c	CL10928.Contig1
csn-miR1310c	Unigene15510
csn-miR159a	CL8698.Contig2
csn-miR396d-3p	Unigene30384
csn-miR1427	Unigene16878
csn-miR1427	Unigene7610
csn-miRn2	CL9622.Contig2
csn-miR5368b	CL6383.Contig2
csn-miRn5	Unigene24488
csn-miR5083	CL1411.Contig1
csn-miR5083	CL1411.Contig2
csn-miR159b	CL4527.Contig2	00620	Pyruvate metabolism	7	0.306546
csn-miR6300c	Unigene36359			7
csn-miR394a	CL2377.Contig4			7
csn-miRn5	CL7488.Contig1			7
csn-miRn10	CL6735.Contig1	03420	Nucleotide excision repair	3	0.312498
csn-miR159a	Unigene35670
csn-miR1310a	CL5472.Contig1
csn-miRn3	CL761.Contig2	04146	Peroxisome	5	0.325382
csn-miRn3	CL761.Contig1			5
csn-miRn3	CL761.Contig3			5
csn-miRn3	Unigene5476			5
csn-miRn3	Unigene239			5
csn-miR477b	CL10688.Contig1	00563	Glycosylphosphatidylinositol(GPI)-anchor biosynthesis	3	0.354235
csn-miR477b	Unigene27487
csn-miR6478b	CL3400.Contig1
csn-miR172c	CL6479.Contig2	00061	Fatty acid biosynthesis	2	0.355242
csn-miR159a	CL4527.Contig2
csn-miR396b-3p	CL9918.Contig2	00130	Ubiquinone and other terpenoid-quinone biosynthesis	2	0.355242
csn-miR396b-3p	CL9918.Contig1
csn-miRn25-5p	Unigene40074	04210	Apoptosis	12	0.361655
csn-miRn30	CL6192.Contig1
csn-miRn30	CL6192.Contig6
csn-miR159a	CL4467.Contig3
csn-miR159a	CL4467.Contig4
csn-miRn15-5p	Unigene9146
csn-miRn11-3p	CL12692.Contig1
	CL2836.Contig5
	CL2836.Contig4
	CL2836.Contig1
	CL2836.Contig3
csn-miRn62	CL1858.Contig1
csn-miRn8-3p	Unigene663	00480	Glutathione metabolism	6	0.400447
csn-miRn13	CL3181.Contig4
csn-miRn3	Unigene54241
csn-miRn3	Unigene986
csn-miR166l	Unigene12682
csn-miR1310a	CL6779.Contig3
csn-miR5368g	Unigene26620	00630	Glyoxylate and dicarboxylate metabolism	3	0.41611
csn-miR396g	Unigene17528
csn-miR1427	CL11936.Contig2
csn-miR5368d	Unigene854	03030	DNA replication	3	0.426257
csn-miR159a	Unigene9460
csn-miR1310a	CL5472.Contig1
csn-miR395a-3p	CL169.Contig9	04010	MAPK signaling pathway	4	0.442499
csn-miR1310c	CL169.Contig1
csn-miRn5	Unigene21512
csn-miR6478b	CL3151.Contig3
csn-miR5368d	CL1024.Contig4	00270	Cysteine and methionine metabolism	5	0.460686
csn-miR159a	CL3839.Contig6
csn-miR159a	CL7908.Contig3
csn-miRn26	Unigene17026
csn-miRn5	CL7488.Contig1
csn-miR159a	Unigene36238	00750	Vitamin B6 metabolism	1	0.480155
csn-miR172d	CL13334.Contig4	00290	Valine, leucine and isoleucine biosynthesis	2	0.498614
csn-miRn61	CL13334.Contig3
csn-miRn28-5p	Unigene40819	00943	Isoflavonoid biosynthesis	2	0.578686
csn-miRn58-5p	CL652.Contig2
csn-miR172d	CL13334.Contig4	00970	Aminoacyl-tRNA biosynthesis	3	0.586135
csn-miRn61	CL13334.Contig4
csn-miRn5	Unigene10696
csn-miRn49	CL11140.Contig2	00941	Flavonoid biosynthesis	4	0.668875
csn-miR159a	Unigene17067
csn-miRn23	Unigene23520
csn-miRn27	CL1708.Contig5
csn-miR1427	Unigene58045	04720	Long-term potentiation	2	0.676182
csn-miRn5	Unigene21512
csn-miRn5	Unigene21512	04664	Fc epsilon RI signaling pathway	1	0.685096
csn-miR1310a	CL5472.Contig1	03430	Mismatch repair	1	0.697018
csn-miR5368d	Unigene58853	00330	Arginine and proline metabolism	3	0.701326
csn-miR5301	Unigene4738
csn-miRn47	CL9089.Contig2
csn-miRn28-5p	CL7007.Contig1	00860	Porphyrin and chlorophyll metabolism	2	0.740318
csn-miR5368l	Unigene9473
csn-miR1427	Unigene58045	04270	Vascular smooth muscle contraction	2	0.747524
csn-miRn5	Unigene21512
csn-miR159a	CL7908.Contig3	00920	Sulfur metabolism	1	0.750207
csn-miR396g	Unigene17528	00020	Citrate cycle (TCA cycle)	2	0.754558
csn-miR1310a	CL10206.Contig1
csn-miRn28-5p	CL7828.Contig1	03018	RNA degradation	4	0.765538
csn-miRn10	CL12292.Contig2
csn-miRn67	CL7270.Contig1
csn-miRn5	CL13183.Contig1
csn-miR395a-3p	CL169.Contig9	04144	Endocytosis	18	0.775264
csn-miR477b	CL5994.Contig1
csn-miR6173	Unigene60690
csn-miR5368d	Unigene13430
csn-miR1310c	CL13351.Contig2
csn-miR1310c	CL169.Contig1
csn-miR159a	CL663.Contig2
csn-miR5368a-5p	Unigene13430
csn-miRn59	CL7276.Contig1
csn-miR1427	CL8213.Contig2
csn-miR1427	Unigene60808
csn-miRn45	CL10344.Contig2
csn-miR156b-3p	Unigene40574
csn-miR394a	CL6160.Contig1
csn-miR1310a	CL1442.Contig14
csn-miRn5	Unigene21903
csn-miRn5	Unigene10725
csn-miR395a-5p	Unigene27140
csn-miR5368d	Unigene35894	04712	Circadian rhythm - plant	3	0.790484
csn-miR159a	CL733.Contig2
csn-miR159a	CL733.Contig1
csn-miRn43	CL1977.Contig1	04120	Ubiquitin mediated proteolysis	5	0.791667
csn-miRn43	Unigene54338
csn-miRn10	CL6735.Contig1
csn-miR5368e	CL1734.Contig2
csn-miRn20-3p	Unigene2227
csn-miR396g	Unigene17528	00720	Reductive carboxylate cycle (CO2 fixation)	1	0.794085
csn-miR395a-3p	CL1880.Contig1	04626	Plant-pathogen interaction	28	0.807951
csn-miR477b	CL5769.Contig2
csn-miR477b	Unigene22528
csn-miR477b	Unigene340
csn-miR6173	CL168.Contig5
csn-miR6173	CL168.Contig3
csn-miR166e	Unigene52300
csn-miR5301	Unigene28956
csn-miR5301	Unigene4738
csn-miRn10	Unigene13820
csn-miRn10	Unigene12343
csn-miRn10	Unigene6572
csn-miRn34-3p	CL2905.Contig1
csn-miR1310c	Unigene35098
csn-miR1310c	Unigene47052
csn-miR159a	CL9650.Contig5
csn-miR159a	CL9650.Contig6
csn-miR159a	Unigene35980
csn-miR319a	CL13487.Contig4
csn-miRn3	Unigene31591
csn-miR1427	Unigene58045
csn-miRn40	CL1316.Contig4
csn-miRn40	CL1316.Contig1
csn-miRn40	Unigene13304
csn-miR319b	CL13487.Contig4
csn-miR166l	CL6644.Contig2
csn-miRn53	Unigene39953
csn-miR5368b	CL91.Contig1
csn-miR172c	CL6479.Contig2	01040	Biosynthesis of unsaturated fatty acids	1	0.809404
csn-miR6300c	CL10928.Contig1
csn-miR6478b	Unigene35942
csn-miR395a-3p	CL4904.Contig9	00040	Pentose and glucuronate interconversions	7	0.813977
csn-miR395a-3p	CL4904.Contig3
csn-miR395a-3p	CL4904.Contig1
csn-miR159a	CL8698.Contig2
csn-miR1427	Unigene16878
csn-miR1427	Unigene7610
csn-miRn5	Unigene24488
csn-miR5368d	Unigene58853	00250	Alanine, aspartate and glutamate metabolism	2	0.831617
csn-miR2911i	CL10714.Contig3
csn-miRn10	CL1261.Contig4	00051	Fructose and mannose metabolism	2	0.836536
csn-miR5368b	CL6383.Contig2
csn-miR396a	Unigene9468	03060	Protein export	1	0.836716
csn-miR6478b	CL735.Contig11	00350	Tyrosine metabolism	1	0.842911
csn-miR395a-3p	Unigene31916
csn-miR159a	Unigene12198
csn-miR159a	Unigene17067
csn-miR395a-3p	CL169.Contig9	03040	Spliceosome	6	0.876806
csn-miRn10	CL11081.Contig2
csn-miRn10	CL11081.Contig1
csn-miRn10	Unigene33663
csn-miR1310c	CL169.Contig1
csn-miR1427	Unigene7973
csn-miR5368c	Unigene26620	00710	Carbon fixation in photosynthetic organisms	3	0.892517
csn-miR6300c	Unigene36359
csn-miR394a	CL2377.Contig4
csn-miRn28-5p	CL6931.Contig5	03010	Ribosome	15	0.901163
csn-miR6173	Unigene30397
csn-miR1310c	CL154.Contig6
csn-miR1310c	CL154.Contig8
csn-miR1310c	CL154.Contig4
csn-miR1310c	Unigene24465
csn-miRn1	CL3191.Contig1
csn-miR159a	CL12058.Contig1
csn-miR1427	Unigene56398
csn-miR6478a	CL11553.Contig3
csn-miR156b-3p	Unigene58374
csn-miRn2	CL8.Contig1
csn-miRn2	CL308.Contig1
csn-miR395e	CL671.Contig5
csn-miR6478b	CL709.Contig1
csn-miR1427	Unigene58045	04020	Calcium signaling pathway	1	0.901282
csn-miR167d-5p	CL11531.Contig2	00511	Other glycan degradation	1	0.912116
csn-miRn1	CL4381.Contig1	00260	Glycine, serine and threonine metabolism	1	0.921764
csn-miR6478b	CL735.Contig11	00071	Fatty acid metabolism	1	0.927603
