# Supplementary material for: Genome-wide identification of conserved and novel microRNAs in one bud and two tender leaves of tea plant (Camellia sinensis) by small RNA sequencing, microarray-based hybridization and genome survey scaffold sequences
Source: BMC Plant Biol. 2017 Nov 21;17:212. doi: 10.1186/s12870-017-1169-1 (PMC5697157; doi:10.1186/s12870-017-1169-1)
Supplement: Supplementary file 8 — Details of primers used in qRT-PCR and 5’RLM-RACE. (XLS 26 kb) [file 12870_2017_1169_MOESM8_ESM.xls]

## Sheet: Additional file S1
Details of primers used in qRT-PCR and 5'RLM-RACE
Primer sequences used for stem loop qRT-PCR analysis
Name	Stem-loop RT primer (5′ to 3′)	Quantitative real-time PCR primers
		Forward primer (5′ to 3′)	Reverse primer (5′ to 3′)
csn-miR156c	GTCGTATCCAGTGCAGGGTCCGAGGTATTCGCACTGGATACGACGTGCTC	GCGCGTTGACAGAAGAAAGA	GTGCAGGGTCCGAGGTATTC
csn-miR160a-5p	GTCGTATCCAGTGCAGGGTCCGAGGTATTCGCACTGGATACGACTGGCAT	GCGCGTGCCTGGCTCCCTGT	GTGCAGGGTCCGAGGTATTC
csn-miR164a	GTCGTATCCAGTGCAGGGTCCGAGGTATTCGCACTGGATACGACCGCACG	GCGCGTGGAGAAGCAGGGCA	GTGCAGGGTCCGAGGTATTC
csn-miR166i	GTCGTATCCAGTGCAGGGTCCGAGGTATTCGCACTGGATACGACAGAATG	GTCTCGGACCAGGCTT	GTGCAGGGTCCGAGGTATTC
csn-miR172e	GTCGTATCCAGTGCAGGGTCCGAGGTATTCGCACTGGATACGACAGTGAA	GCGCGTAGCATCATCAAGA	GTGCAGGGTCCGAGGTATTC
csn-miR396b-5p	GTCGTATCCAGTGCAGGGTCCGAGGTATTCGCACTGGATACGAAAGTTCT	GCGCGTTCCACAGCTTTCTT	GTGCAGGGTCCGAGGTATTC
csn-miR477c	GTCGTATCCAGTGCAGGGTCCGAGGTATTCGCACTGGATACGACAGAATA	GCGCGAAAGGCTTCCAA	GTGCAGGGTCCGAGGTATTC
csn-miR535b	GTCGTATCCAGTGCAGGGTCCGAGGTATTCGCACTGGATACGACGCGTGC	GCTGACGACGAGAGAGA	GTGCAGGGTCCGAGGTATTC
csn-miR828	GTCGTATCCAGTGCAGGGTCCGAGGTATTCGCACTGGATACGACTGGAAT	GCGCGTCTTGCTCAAATGAGT	GTGCAGGGTCCGAGGTATTC
csn-miR858a	GTCGTATCCAGTGCAGGGTCCGAGGTATTCGCACTGGATACGACCAAGGT	GCGCGTTCGTTGTCTGTTCG	GTGCAGGGTCCGAGGTATTC
csn-miR858c	GTCGTATCCAGTGCAGGGTCCGAGGTATTCGCACTGGATACGACACAAGG	GCGCTTCGTTGTCTGTTCGA	GTGCAGGGTCCGAGGTATTC
csn-miRn1	GTCGTATCCAGTGCAGGGTCCGAGGTATTCGCACTGGATACGACGACGGC	GCGCCGTCGTCGGTTT	GTGCAGGGTCCGAGGTATTC
csn-miRn10	GTCGTATCCAGTGCAGGGTCCGAGGTATTCGCACTGGATACGACAGTAAA	GCGCGCGTTATTGTTCC	GTGCAGGGTCCGAGGTATTC
csn-miRn13	GTCGTATCCAGTGCAGGGTCCGAGGTATTCGCACTGGATACGACAACATG	CGCGCTCGGATATCAGAAAG	GTGCAGGGTCCGAGGTATTC
csn-miRn23	GTCGTATCCAGTGCAGGGTCCGAGGTATTCGCACTGGATACGACAGTGTA	CGCGATTTATGACCCTTGGAT	GTGCAGGGTCCGAGGTATTC
csn-miRn27	GTCGTATCCAGTGCAGGGTCCGAGGTATTCGCACTGGATACGACAGGGTT	CGCGCTAATCATGAAAGTTTTGT	GTGCAGGGTCCGAGGTATTC
csn-miRn33	GTCGTATCCAGTGCAGGGTCCGAGGTATTCGCACTGGATACGACAGTGCT	GCATCTCAACCACACAGTGT	GTGCAGGGTCCGAGGTATTC
csn-miRn49	GTCGTATCCAGTGCAGGGTCCGAGGTATTCGCACTGGATACGACGATCAT	CGCGCAGAGAGTGAAACAG	GTGCAGGGTCCGAGGTATTC
csn-miRn56	GTCGTATCCAGTGCAGGGTCCGAGGTATTCGCACTGGATACGACAGATTT	CGAGGTAATCTAAGGGTCAC	GTGCAGGGTCCGAGGTATTC
U6SnRNA		GACATCCGATAAAATTGGAACG	TTGGACCATTTCTCGATTTGTG
Primers used for expression analysis of csn-miRNA target genes through qRT-PCR
Conserved miRNA	Target Gene ID	Sequence of forward primer (5'-3')	Sequence of reverse primer (5'-3')
csn-miR160a-5p	CL4731.Contig1	CAGGGAGCCAGGCAAGAT	ATTGTCGGTCTGTGAACTGC
csn-miR164a	Unigene18223	GATGGACTACTCTTCTTCAGCTC	AGCATGGTTTCTTGGGGCTTC
csn-miR828	CL10500.Contig1	AGACTACCGGGTCGAACAGA	TCATATCCTCATTGGCCTTC
csn-miR858a	Unigene41782	CTTTGGGCAATAGGTGGTCT	CCATTGGAGGTGGTGCTTC
GADPH		GACTGGAGAGGTGGAAGAGC	AGCCATTCCAGTCAATTTCC
Primers used to amplify cleavage products of tea miRNA target genes through 5' RLM-RACE
5'RACE ADAPTER_RNAadpt	GCGUGACCACUAGUCACGUCUGAGUUCGUCGCCAUUCCACAAA
Adaptor specific forward primer used for outer PCR
RACE outer primer	ACTAGTCACGTCTGAGTTCG
Adaptor specific forward primer used for inner PCR
RACE inner primer	CGCGGATCCTCTGAGTTCGTCGC
Gene specific reverse primers used for outer PCR
Target Gene ID	Sequence of reverse primer (5'-3')	Annotation	Conserved miRNA
CL4731.Contig1	TCATCAAAGCCATTCTCCACAGGA	Auxin response factor 17	csn-miR160a-5p
Unigene18223	TTCCAGAGGCAATCAAGGTC	NAC domain-containing protein 100	csn-miR164a
CL10500.Contig1	TTTTTGAGTCCTCACCACCA	Transcription factor WER	csn-miR828
Unigene41782	TTGGGGTTTGTGGCATTGGCA	Transcription factor MYB12	csn-miR858a
Gene specific reverse primers used for inner PCR
Gene	Sequence (5'- 3')	Annotation	Conserved miRNA
CL4731.Contig1	TTGAGGAATTGCAGCCCTGT	Auxin response factor 17	csn-miR160a-5p
Unigene18223	TTCCAGAGGCAATCAAGGTC	NAC domain-containing protein 100	csn-miR164a
CL10500.Contig1	CCTTTCATATCCTCATTGGCCT	Transcription factor WER	csn-miR828
Unigene41782	TTTCACTGGCTTTGGGTTCG	Transcription factor MYB12	csn-miR858a
